# Supplementary material for: HIV Competition Dynamics over Sexual Networks: First Comer Advantage Conserves Founder Effects
Source: PLoS Comput Biol. 2015 Feb 5;11(2):e1004093. doi: 10.1371/journal.pcbi.1004093 (PMC4318579; doi:10.1371/journal.pcbi.1004093)
Supplement: S1 File — (ZIP) [file pcbi.1004093.s001.zip]

Archive with 36 entries (31 files):
- fileS1/
- fileS1/graph.h
- __MACOSX/
- __MACOSX/fileS1/
- __MACOSX/fileS1/._graph.h
- fileS1/main.cpp
- __MACOSX/fileS1/._main.cpp
- fileS1/makefile
- __MACOSX/fileS1/._makefile
- fileS1/model_parameters.h
- __MACOSX/fileS1/._model_parameters.h
- fileS1/node.h
- __MACOSX/fileS1/._node.h
- fileS1/random.h
- __MACOSX/fileS1/._random.h
- fileS1/randomc.h
- __MACOSX/fileS1/._randomc.h
- fileS1/README.txt
- __MACOSX/fileS1/._README.txt
- fileS1/sample/
- fileS1/sample/highprevdefaultscenario.dat
- __MACOSX/fileS1/sample/
- __MACOSX/fileS1/sample/._highprevdefaultscenario.dat
- fileS1/sample/highprevdefaultscenario.pen
- __MACOSX/fileS1/sample/._highprevdefaultscenario.pen
- fileS1/sample/testrun.dat
- __MACOSX/fileS1/sample/._testrun.dat
- fileS1/sample/testrun.pen
- __MACOSX/fileS1/sample/._testrun.pen
- __MACOSX/fileS1/._sample
- fileS1/sfmt.h
- __MACOSX/fileS1/._sfmt.h
- fileS1/sfmt.hcpp
- __MACOSX/fileS1/._sfmt.hcpp
- fileS1/utilities.h
- __MACOSX/fileS1/._utilities.h
