# Supplementary material for: HIV Competition Dynamics over Sexual Networks: First Comer Advantage Conserves Founder Effects
Source: PLoS Comput Biol. 2015 Feb 5;11(2):e1004093. doi: 10.1371/journal.pcbi.1004093 (PMC4318579; doi:10.1371/journal.pcbi.1004093)
Supplement: S1 File — (ZIP) [file pcbi.1004093.s001.zip › fileS1/graph.h]

#ifndef GRAPH_H_GUARD
#define GRAPH_H_GUARD

#include <map>
#include <vector>
#include <deque>
using namespace std;


vector<int> shuffle(vector<int> vector){

    int var;
    int place_var;
    int size = vector.size();
    for (int i = 0; i < size ; i++){
		var = bran::IRandom(0,size - i - 1);
		place_var = vector[var];
		vector[var] = vector[size - i - 1];
		vector[size - i - 1] = place_var;
	}
	return vector;
	
}


class graph {
	private:
	public:

	map<int,male> males;
	map<int,female> females;
	map<int,csw> csws;
	vector<int> half_links_male;
	vector<int> half_links_female;
	vector<int> half_links_csw;
	map<int, male> copymale;
	map<int, female> copyfemale;
	map<int, csw> copycsw;
	int currentnumcsw; 
	int currentnumcopycsw;
	int currentnummales;


	int residuelinks;
	vector<int> infectedpopHIV1;
	vector<int> infectedcswHIV1;
	vector<int> infectedpopHIV2;
	vector<int> infectedcswHIV2;
	vector<int> infectedpopHIV3;
	vector<int> infectedcswHIV3;
	vector<double> exponentmales;
	vector<double> exponentfemales;
	vector<int> numberofcsw;
	vector<int> numberoflinks;
	vector<int> numreslinks;
	vector<int> maledegreedistholder;
	vector<int> femaledegreedistholder;
	vector<int> alldegreedistholder;
	vector<int> agedistholder;
	map<int,vector<double> > assortholder;
	map<int,vector<double> > degreevirusholder;
	vector<double> allprefdegreedistholder;
	vector<double> maleprefdegreedistholder;
	vector<double> femaleprefdegreedistholder;
	vector<int> allcurrentdegreedistholder;
	vector<int> malecurrentdegreedistholder;
	vector<int> femalecurrentdegreedistholder;
	void massacre(double,int);


	//functions
	graph();
	void cycle(void);
	void removelinksmale(removelinkreturn);
	void removelinksmaleondeath(removelinkreturn);
	void removelinksfemale(removelinkreturn);
	void infectnodesmale(virusreturn);
	void infectnodesfemale(virusreturn);
	void startinfection(int,double,int);
	void startinfection2(int,double,int);
	double getneigbhourdegreemale(map<int, vector<int> >);
	double getneigbhourdegreefemale(map<int, vector<int> >);
	void updatesex(sexupdatereturn);
	void locallinkdeletionrule(int,int, map<int, vector<int> >);
};
//define functions

graph::graph(void){
	//initiate graph with no links but evenly distributed ages

	for (int i = 1; i < Nm+1; i++){
		male addMale(i);
		addMale.timeofdeath = bran::IRandom(1,MAX_AGE+1);
		males[i] = addMale;
	}
	for (int i = Nm+1; i < Nm+Nf+1; i++){
		female addFemale(i);
		addFemale.timeofdeath = bran::IRandom(1,MAX_AGE+1);
		females[i] = addFemale;
	}


};

void graph::massacre(double percent,int type){

	int num;
	int id;
	map <int,int> IDs;
	copymale = males;
	copyfemale = females;
	copycsw = csws;
	if (type == 0){
		num = floor((double)Nm*percent/100.0);
		while (IDs.size() < num){
			id = bran::IRandom(1,Nm);
			IDs[id] = id;
		}
		for (map<int,int>::iterator iter = IDs.begin(); iter != IDs.end(); ++iter){
			removelinksmale(copymale[iter->first].reset());
		}
	}
	else if (type == 1){
		num = floor((double)Nf*percent/100.0);
		while (IDs.size() < num){
			id = bran::IRandom(Nm+1,Nm+Nf);
			IDs[id] = id;
		}
		for (map<int,int>::iterator iter = IDs.begin(); iter != IDs.end(); ++iter){
			removelinksfemale(copyfemale[iter->first].reset());
		}
	}
	else{
		num = floor((double)csws.size()*percent/100.0);
		while (IDs.size() < num){
			id = bran::IRandom(Nm+Nf+1,Nm+Nf+csws.size());
			IDs[id] = id;
		}
		for (map<int,int>::iterator iter = IDs.begin(); iter != IDs.end(); ++iter){
			removelinksfemale(copycsw[iter->first].reset());
		}
	}
	males = copymale;
	females = copyfemale;
	csws = copycsw;
};

double graph::getneigbhourdegreemale(map<int, vector<int> > links){
	double average = 0;
	double num = 0;
	for (map<int, vector<int> >::iterator iter = links.begin(); iter != links.end(); ++iter){
		if (iter->first > Nm+Nf){
			average += csws[iter->first].getnumlinks();
		}
		
		else{
			average += females[iter->first].getnumlinks();
		}
		num++;
	}
	if (num != 0){
		average /= num;
	}
	return average; 
};

double graph::getneigbhourdegreefemale(map<int, vector<int> > links){
	double average = 0;
	double num = 0;
	for (map<int, vector<int> >::iterator iter = links.begin(); iter != links.end(); ++iter){
		average += males[iter->first].getnumlinks();
		num++;
	}
	if (num != 0){
		average /= num;
	}
	return average; 
};

void graph::updatesex(sexupdatereturn rv){
	//updates the number of sex acts on links
	for (map<int,int>::iterator iter = rv.values.begin(); iter != rv.values.end(); ++iter){
		if (iter->first < Nm+Nf +1){
			females[iter->first].links[rv.ID][1] = iter->second;
		}
		else{
			csws[iter->first].links[rv.ID][1] = iter->second;
		}
	}
};

void graph::locallinkdeletionrule(int ID, int numlinks, map<int, vector<int> > links){
	double cbu;
	removelinkreturn retval;
	removelinkreturn holder;
	retval.ID = ID;

	for (map<int, vector<int> >::iterator iter = links.begin(); iter != links.end(); ++iter){
		holder.ID = iter->first;
		holder.nodes.clear();
		if (iter->first > Nm+Nf){
			holder.nodes.push_back(ID);
			retval.nodes.push_back(iter->first);
		}
		else{
			cbu = CHANCE_OF_BREAK_UP*((double)numlinks + (double)females[iter->first].getnumlinks())/2.0;
			if (bran::Random() < cbu){
				retval.nodes.push_back(iter->first);
				holder.nodes.push_back(ID);
			}
		}
		removelinksfemale(holder);
	}
	removelinksmale(retval);


};

void graph::removelinksmale(removelinkreturn removelinks){
	/*
	removelinksmale and removelinks female is essentially the same
	the places marked with #-s are only for the purpose of a measurement and take no part in the dynamics
	also this is not the only place where this turns up
	*/
	for (vector<int>::iterator iter=removelinks.nodes.begin(); iter != removelinks.nodes.end();++iter){
		if (*iter > Nf+Nm){

			//########
			copycsw[*iter].numpastlinks.back() += copycsw[*iter].links[removelinks.ID][2];
			copycsw[*iter].links.erase(removelinks.ID);
		}
		else{

			copyfemale[*iter].numpastlinks.back() += copyfemale[*iter].links[removelinks.ID][2];
			copyfemale[*iter].links.erase(removelinks.ID);
			//########
		}
	}
};

void graph::removelinksmaleondeath(removelinkreturn removelinks){
	/*
	removelinksmale and removelinks female is essentially the same
	the places marked with #-s are only for the purpose of a measurement and take no part in the dynamics
	*/
	for (vector<int>::iterator iter=removelinks.nodes.begin(); iter != removelinks.nodes.end();++iter){
		if (*iter > Nf+Nm){

			//########
			copycsw[*iter].numpastlinks.back() += copycsw[*iter].links[removelinks.ID][2];
			copycsw[*iter].links.erase(removelinks.ID);
			csws[*iter].numpastlinks.back() += csws[*iter].links[removelinks.ID][2];
			csws[*iter].links.erase(removelinks.ID);
		}
		else{

			copyfemale[*iter].numpastlinks.back() += copyfemale[*iter].links[removelinks.ID][2];
			copyfemale[*iter].links.erase(removelinks.ID);
			females[*iter].numpastlinks.back() += females[*iter].links[removelinks.ID][2];
			females[*iter].links.erase(removelinks.ID);
			//########
		}
	}
};

void graph::removelinksfemale(removelinkreturn removelinks){
	//CSW use this also
	for (vector<int>::iterator iter=removelinks.nodes.begin(); iter != removelinks.nodes.end();++iter){
		
		copymale[*iter].numpastlinks.back() += copymale[*iter].links[removelinks.ID][2];
		copymale[*iter].links.erase(removelinks.ID);
	}
};

void graph::infectnodesmale(virusreturn getval){
	//if getval is empty, the for statement should do nothing and we should exit without trouble check!
	for (map<int,int>::iterator iter = getval.nodes.begin(); iter != getval.nodes.end(); ++iter){
		if (iter->first > Nf+Nm){
			copycsw[iter->first].makenodeinfected(iter->second,getval.virustype,getval.phase);
		}
		else{
			copyfemale[iter->first].makenodeinfected(iter->second,getval.virustype,getval.phase);
		}
	}
};

void graph::infectnodesfemale(virusreturn getval){
	for (map<int,int>::iterator iter = getval.nodes.begin(); iter != getval.nodes.end(); ++iter){
			copymale[iter->first].makenodeinfected(iter->second,getval.virustype,getval.phase);
	}
};

/*
This is the heart of everything
*/
void graph::cycle(void){
	currentnummales = males.size();
	currentnumcsw = csws.size();
	currentnumcopycsw = copycsw.size();

	//make a copy of the graph
	
	copymale = males;
	copyfemale = females;
	copycsw = csws;
	half_links_male.clear();
	half_links_female.clear();
	half_links_csw.clear();
	residuelinks = 0;

	
	//#########
	//These are only needed for measurements
	
	vector<int> hold_degree_male;
	vector<int> hold_degree_female;
	if (m_penetration_alltimesteps == 1){
		infectedpopHIV1.push_back(0);
		infectedcswHIV1.push_back(0);
		infectedpopHIV2.push_back(0);
		infectedcswHIV2.push_back(0);
		infectedpopHIV3.push_back(0);
		infectedcswHIV3.push_back(0);
	}

	else if(m_penetration_lastfew == 1){
		if (curtime > ALLTIME - STATTIME){
			infectedpopHIV1.push_back(0);
			infectedcswHIV1.push_back(0);
			infectedpopHIV2.push_back(0);
			infectedcswHIV2.push_back(0);
			infectedpopHIV3.push_back(0);
			infectedcswHIV3.push_back(0);
		}
	}
	else{
		if (curtime == ALLTIME){
			infectedpopHIV1.push_back(0);
			infectedcswHIV1.push_back(0);
			infectedpopHIV2.push_back(0);
			infectedcswHIV2.push_back(0);
			infectedpopHIV3.push_back(0);
			infectedcswHIV3.push_back(0);
		}
	}

	if (m_graphprop_alltimesteps == 1){
		exponentmales.push_back(0);
		exponentfemales.push_back(0);
		numberofcsw.push_back(csws.size());
		numberoflinks.push_back(0);
	}

	else if(m_graphprop_lastfew == 1){
		if (curtime > ALLTIME - STATTIME){
			exponentmales.push_back(0);
			exponentfemales.push_back(0);
			numberofcsw.push_back(csws.size());
			numberoflinks.push_back(0);
		}
	}
	else{
		if (curtime == ALLTIME){
			exponentmales.push_back(0);
			exponentfemales.push_back(0);
			numberofcsw.push_back(csws.size());
			numberoflinks.push_back(0);
		}
	}
	//########
	//<-Measurement section finished

	
	////////////////////
	//begin cycling through nodes

	int newlinks;
	//males
	for (map<int, male>::iterator iter = males.begin(); iter != males.end(); ++iter){


		//###############
		if (m_penetration_alltimesteps == 1){
			if (iter->second.virustype == 1){
				infectedpopHIV1.back()++;
			}
			else if (iter->second.virustype == 2){
				infectedpopHIV2.back()++;
			}
			else if (iter->second.virustype == 3){
				infectedpopHIV1.back()++;
				infectedpopHIV2.back()++;
				infectedpopHIV3.back()++;
			}
		}
		else if (m_penetration_lastfew == 1){
			if (curtime > ALLTIME - STATTIME){
				if (iter->second.virustype == 1){
					infectedpopHIV1.back()++;
				}
				else if (iter->second.virustype == 2){
					infectedpopHIV2.back()++;
				}
				else if (iter->second.virustype == 3){
					infectedpopHIV1.back()++;
					infectedpopHIV2.back()++;
					infectedpopHIV3.back()++;
				}
			}
		}

		else {
			if (curtime == ALLTIME){
				if (iter->second.virustype == 1){
					infectedpopHIV1.back()++;
				}
				else if (iter->second.virustype == 2){
					infectedpopHIV2.back()++;
				}
				else if (iter->second.virustype == 3){
					infectedpopHIV1.back()++;
					infectedpopHIV2.back()++;
					infectedpopHIV3.back()++;
				}
			}
		} 
		
		//<- measuring prevalence done

		
		//this next if deals with number of links totally (no need to call in female or csw)
		//the hold degree part has to be done in females as well, but not csw
		
		if (m_graphprop_alltimesteps == 1){
			numberoflinks.back() += iter->second.getnumlinks();
			hold_degree_male.push_back(iter->second.getpastlinks());
		}
		else if (m_graphprop_lastfew == 1){
			if (curtime > ALLTIME - STATTIME){
				numberoflinks.back() += iter->second.getnumlinks();
				hold_degree_male.push_back(iter->second.getpastlinks());
			}
		}
		else{
			if (curtime == ALLTIME){
				numberoflinks.back() += iter->second.getnumlinks();
				hold_degree_male.push_back(iter->second.getpastlinks());
			}
		}

		//measuring distributions
		if (m_distros_lastfew == 1){
			if (curtime > ALLTIME-STATTIME){
				maledegreedistholder.push_back(iter->second.getpastlinks());	
				alldegreedistholder.push_back(iter->second.getpastlinks());
				agedistholder.push_back(curtime - iter->second.timeofbirth + 780);
				assortholder[iter->second.getnumlinks()].push_back(getneigbhourdegreemale(iter->second.links));
				degreevirusholder[iter->second.virustype].push_back(iter->second.prefpartnum);
				maleprefdegreedistholder.push_back(iter->second.prefpartnum);
				allprefdegreedistholder.push_back(iter->second.prefpartnum);
				malecurrentdegreedistholder.push_back(iter->second.getnumlinks());
				allcurrentdegreedistholder.push_back(iter->second.getnumlinks());
			}
		}
		else if (m_distros_last == 1){
			if (curtime == ALLTIME){
				maledegreedistholder.push_back(iter->second.getpastlinks());	
				alldegreedistholder.push_back(iter->second.getpastlinks());
				agedistholder.push_back(curtime - iter->second.timeofbirth+780);
				assortholder[iter->second.getnumlinks()].push_back(getneigbhourdegreemale(iter->second.links));
				degreevirusholder[iter->second.virustype].push_back(iter->second.prefpartnum);
				maleprefdegreedistholder.push_back(iter->second.prefpartnum);
				allprefdegreedistholder.push_back(iter->second.prefpartnum);
				malecurrentdegreedistholder.push_back(iter->second.getnumlinks());
				allcurrentdegreedistholder.push_back(iter->second.getnumlinks());
			}
		}
		//this is done to update the numpastlinks

		copymale[iter->first].numpastlinks.pop_front();
		copymale[iter->first].numpastlinks.push_back(0);
		//updates the numsexperweek on all links appropriate
		updatesex(iter->second.updatesex());


		//###############
		//<-measurement section is finished


		//try to infect people through the links
		infectnodesmale(iter->second.infectnodes());

		//kill people and remove their links from the copies, killing resets and removes of traces of the node
		//traces of nodes is only its ID in another node if they have a link
		//if the node doesn't die, we only remove its links that are old enough to go
		if (iter->second.timeofdeath == curtime){
			//reset has to be done on the copy of course
			removelinksmaleondeath(copymale[iter->first].reset());
		}
		else{
			//removelinksmale(copymale[iter->first].oldlinks());
			locallinkdeletionrule(iter->first,iter->second.getnumlinks(),iter->second.links);

			/*oldlink is called on the copy, and links are removed on the copy as well
			so csw and female iteration don't have to do this

			the other mode of link deletion is locallinkdeletionrule in this case we check at every
			time step some local, changeable
			*/
		}

		//update the infections
		if (scenario3 != 1){
			if (copymale[iter->first].timeofinfectionchange == curtime){
				copymale[iter->first].phase = 2;
				//assuming that phase 3 doesn't exist
				if (copymale[iter->first].virustype == 1){
					copymale[iter->first].infectionratio = HIV1_VIRULANCE_CHRONIC;
				}
				else if (copymale[iter->first].virustype == 2){
					copymale[iter->first].infectionratio = HIV2_VIRULANCE_CHRONIC;
				}
				else{
					cout << "error 1\n";
				}
			}
		}
		else{
			//scenario3
			if (copymale[iter->first].timeofinfectionchange == curtime){
				copymale[iter->first].phase = 2;
				if (scenario2 == 0){
					//in scen2 = 0 we have a common acute clock and phase
					if (copymale[iter->first].virustype == 1){
						copymale[iter->first].infectionratio = HIV1_VIRULANCE_CHRONIC;
					}
					else if ((copymale[iter->first].virustype == 2)){
						copymale[iter->first].infectionratio2 = HIV2_VIRULANCE_CHRONIC;
					}
					else{
						copymale[iter->first].infectionratio = HIV1_VIRULANCE_CHRONIC;
						copymale[iter->first].infectionratio2 = HIV2_VIRULANCE_CHRONIC;
					}
				}
				else{
					if ((copymale[iter->first].virustype == 1) || (copymale[iter->first].virustype == 3)){
						copymale[iter->first].infectionratio = HIV1_VIRULANCE_CHRONIC;
					}
				}
			}
			if (copymale[iter->first].timeofinfectionchange2 == curtime){
				//this only goes off if it is scen2=1
				copymale[iter->first].phase2 = 2;
				copymale[iter->first].infectionratio2 = HIV2_VIRULANCE_CHRONIC;
			}
		}

		//get the list of new links from everybody

		newlinks = copymale[iter->first].getNewLink();
		for (int i = 0; i < newlinks;i ++){
			half_links_male.push_back(iter->first);
		}
	}

	/*
	########## FEMALES #################
	*/
	for (map<int, female>::iterator iter = females.begin(); iter != females.end(); ++iter){


		//###############
		if (m_penetration_alltimesteps == 1){
			if (iter->second.virustype == 1){
				infectedpopHIV1.back()++;
			}
			else if (iter->second.virustype == 2){
				infectedpopHIV2.back()++;
			}
			else if (iter->second.virustype == 3){
				infectedpopHIV1.back()++;
				infectedpopHIV2.back()++;
				infectedpopHIV3.back()++;
			}
		}
		else if (m_penetration_lastfew == 1){
			if (curtime > ALLTIME - STATTIME){
				if (iter->second.virustype == 1){
					infectedpopHIV1.back()++;
				}
				else if (iter->second.virustype == 2){
					infectedpopHIV2.back()++;
				}
				else if (iter->second.virustype == 3){
					infectedpopHIV1.back()++;
					infectedpopHIV2.back()++;
					infectedpopHIV3.back()++;
				}
			}
		}

		else {
			if (curtime == ALLTIME){
				if (iter->second.virustype == 1){
					infectedpopHIV1.back()++;
				}
				else if (iter->second.virustype == 2){
					infectedpopHIV2.back()++;
				}
				else if (iter->second.virustype == 3){
					infectedpopHIV1.back()++;
					infectedpopHIV2.back()++;
					infectedpopHIV3.back()++;
				}
			}
		} 
		
		//<- measuring prevalence done

		
		//this next if deals with number of links totally (no need to call in female or csw)
		//the hold degree part has to be done in females as well, but not csw
		
		if (m_graphprop_alltimesteps == 1){
			hold_degree_female.push_back(iter->second.getpastlinks());
		}
		else if (m_graphprop_lastfew == 1){
			if (curtime > ALLTIME - STATTIME){
				hold_degree_female.push_back(iter->second.getpastlinks());
			}
		}
		else{
			if (curtime == ALLTIME){
				hold_degree_female.push_back(iter->second.getpastlinks());
			}
		}

		//measuring distributions
		if (m_distros_lastfew == 1){
			if (curtime > ALLTIME-STATTIME){
				femaledegreedistholder.push_back(iter->second.getpastlinks());	
				alldegreedistholder.push_back(iter->second.getpastlinks());
				agedistholder.push_back(curtime - iter->second.timeofbirth +780);
				assortholder[iter->second.getnumlinks()].push_back(getneigbhourdegreefemale(iter->second.links)); 
				degreevirusholder[iter->second.virustype].push_back(iter->second.prefpartnum);
				femaleprefdegreedistholder.push_back(iter->second.prefpartnum);
				allprefdegreedistholder.push_back(iter->second.prefpartnum);
				femalecurrentdegreedistholder.push_back(iter->second.getnumlinks());
				allcurrentdegreedistholder.push_back(iter->second.getnumlinks());
			}
		}
		else if (m_distros_last == 1){
			if (curtime == ALLTIME){
				femaledegreedistholder.push_back(iter->second.getpastlinks());	
				alldegreedistholder.push_back(iter->second.getpastlinks());
				agedistholder.push_back(curtime - iter->second.timeofbirth+780);
				assortholder[iter->second.getnumlinks()].push_back(getneigbhourdegreemale(iter->second.links)); 
				degreevirusholder[iter->second.virustype].push_back(iter->second.prefpartnum);
				femaleprefdegreedistholder.push_back(iter->second.prefpartnum);
				allprefdegreedistholder.push_back(iter->second.prefpartnum);
				femalecurrentdegreedistholder.push_back(iter->second.getnumlinks());
				allcurrentdegreedistholder.push_back(iter->second.getnumlinks());
			}
		}
		//this is done to update the numpastlinks

		copyfemale[iter->first].numpastlinks.pop_front();
		copyfemale[iter->first].numpastlinks.push_back(0);


		//###############
		//<-measurement section is finished


		//try to infect people through the links
		infectnodesfemale(iter->second.infectnodes());

		if (iter->second.timeofdeath == curtime){
			//reset has to be done on the copy of course
			removelinksfemale(copyfemale[iter->first].reset());
		}


		//update the infections
		if (scenario3 != 1){
			if (copyfemale[iter->first].timeofinfectionchange == curtime){
				copyfemale[iter->first].phase = 2;
				//assuming that phase 3 doesn't exist
				if (copyfemale[iter->first].virustype == 1){
					copyfemale[iter->first].infectionratio = HIV1_VIRULANCE_CHRONIC;
				}
				else if (copyfemale[iter->first].virustype == 2){
					copyfemale[iter->first].infectionratio = HIV2_VIRULANCE_CHRONIC;
				}
				else{
					cout << "error 2\n";
				}
			}
		}
		else{
			//scenario3
			if (copyfemale[iter->first].timeofinfectionchange == curtime){
				copyfemale[iter->first].phase = 2;
				if (scenario2 == 0){
					//in scen2 = 0 we have a common acute clock and phase
					if (copyfemale[iter->first].virustype == 1){
						copyfemale[iter->first].infectionratio = HIV1_VIRULANCE_CHRONIC;
					}
					else if ((copyfemale[iter->first].virustype == 2)){
						copyfemale[iter->first].infectionratio2 = HIV2_VIRULANCE_CHRONIC;
					}
					else{
						copyfemale[iter->first].infectionratio = HIV1_VIRULANCE_CHRONIC;
						copyfemale[iter->first].infectionratio2 = HIV2_VIRULANCE_CHRONIC;
					}
				}
				else{
					if ((copyfemale[iter->first].virustype == 1) || (copyfemale[iter->first].virustype == 3)){
						copyfemale[iter->first].infectionratio = HIV1_VIRULANCE_CHRONIC;
					}
				}
			}
			if (copyfemale[iter->first].timeofinfectionchange2 == curtime){
				//this only goes off if it is scen2=1
				copyfemale[iter->first].phase2 = 2;
				copyfemale[iter->first].infectionratio2 = HIV2_VIRULANCE_CHRONIC;
			}
		}

		//get the list of new links from everybody
		//newlinks = iter->second.getNewLink();
		newlinks = copyfemale[iter->first].getNewLink();
		for (int i = 0; i < newlinks;i ++){
			half_links_female.push_back(iter->first);
		}
	}
	


	/*
	########## CSW #################
	*/

	for (map<int, csw>::iterator iter = csws.begin(); iter != csws.end(); ++iter){


		//this if will hold any and all measurements that need to be done while making a cycle
		//###############
		if (m_penetration_alltimesteps == 1){
			if (iter->second.virustype == 1){
				infectedcswHIV1.back()++;
			}
			else if (iter->second.virustype == 2){
				infectedcswHIV2.back()++;
			}
			else if (iter->second.virustype == 3){
				infectedcswHIV1.back()++;
				infectedcswHIV2.back()++;
				infectedcswHIV3.back()++;
			}
		}
		else if (m_penetration_lastfew == 1){
			if (curtime > ALLTIME - STATTIME){
				if (iter->second.virustype == 1){
					infectedcswHIV1.back()++;
				}
				else if (iter->second.virustype == 2){
					infectedcswHIV2.back()++;
				}
				else if (iter->second.virustype == 3){
					infectedcswHIV1.back()++;
					infectedcswHIV2.back()++;
					infectedcswHIV3.back()++;
				}
			}
		}

		else {
			if (curtime == ALLTIME){
				if (iter->second.virustype == 1){
					infectedcswHIV1.back()++;
				}
				else if (iter->second.virustype == 2){
					infectedcswHIV2.back()++;
				}
				else if (iter->second.virustype == 3){
					infectedcswHIV1.back()++;
					infectedcswHIV2.back()++;
					infectedcswHIV3.back()++;
				}
			}
		} 
		
		//<- measuring prevalence done

		
		//this next if deals with number of links totally (no need to call in female or csw)
		//the hold degree part has to be done in females as well, but not csw
		

		//measuring distributions
		if (m_distros_lastfew == 1){
			if (curtime > ALLTIME-STATTIME){
				alldegreedistholder.push_back(iter->second.getpastlinks());
				agedistholder.push_back(curtime - iter->second.timeofbirth + 780);
				assortholder[iter->second.getnumlinks()].push_back(getneigbhourdegreemale(iter->second.links));
				degreevirusholder[iter->second.virustype].push_back(iter->second.prefpartnum);
				allprefdegreedistholder.push_back(iter->second.prefpartnum);
				allcurrentdegreedistholder.push_back(iter->second.getnumlinks());
			}
		}
		else if (m_distros_last == 1){
			if (curtime == ALLTIME){
				alldegreedistholder.push_back(iter->second.getpastlinks());
				agedistholder.push_back(curtime - iter->second.timeofbirth + 780);
				assortholder[iter->second.getnumlinks()].push_back(getneigbhourdegreemale(iter->second.links)); 
				degreevirusholder[iter->second.virustype].push_back(iter->second.prefpartnum);
				allprefdegreedistholder.push_back(iter->second.prefpartnum);
				allcurrentdegreedistholder.push_back(iter->second.getnumlinks());
			}
		}
		//this is done to update the numpastlinks

		copycsw[iter->first].numpastlinks.pop_front();
		copycsw[iter->first].numpastlinks.push_back(0);


		//###############
		//<-measurement section is finished


		//try to infect people through the links
		infectnodesfemale(iter->second.infectnodes());

		if (iter->second.timeofdeath == curtime){
			//reset has to be done on the copy of course
			removelinksfemale(copycsw[iter->first].reset());
		}


		//update the infections
		if (scenario3 != 1){
			if (copycsw[iter->first].timeofinfectionchange == curtime){
				copycsw[iter->first].phase = 2;
				//assuming that phase 3 doesn't exist
				if (copycsw[iter->first].virustype == 1){
					copycsw[iter->first].infectionratio = HIV1_VIRULANCE_CHRONIC;
				}
				else if (copycsw[iter->first].virustype == 2){
					copycsw[iter->first].infectionratio = HIV2_VIRULANCE_CHRONIC;
				}
				else{
					cout << "error 3\n";
				}
			}
		}
		else{
			//scenario3
			if (copycsw[iter->first].timeofinfectionchange == curtime){
				copycsw[iter->first].phase = 2;
				if (scenario2 == 0){
					//in scen2 = 0 we have a common acute clock and phase
					if (copycsw[iter->first].virustype == 1){
						copycsw[iter->first].infectionratio = HIV1_VIRULANCE_CHRONIC;
					}
					else if ((copycsw[iter->first].virustype == 2)){
						copycsw[iter->first].infectionratio2 = HIV2_VIRULANCE_CHRONIC;
					}
					else{
						copycsw[iter->first].infectionratio = HIV1_VIRULANCE_CHRONIC;
						copycsw[iter->first].infectionratio2 = HIV2_VIRULANCE_CHRONIC;
					}
				}
				else{
					if ((copycsw[iter->first].virustype == 1) || (copycsw[iter->first].virustype == 3)){
						copycsw[iter->first].infectionratio = HIV1_VIRULANCE_CHRONIC;
					}
				}
			}
			if (copycsw[iter->first].timeofinfectionchange2 == curtime){
				//this only goes off if it is scen2=1
				copycsw[iter->first].phase2 = 2;
				copycsw[iter->first].infectionratio2 = HIV2_VIRULANCE_CHRONIC;
			}
		}

		//get the list of new links from everybody
		//newlinks = iter->second.getNewLink();
		newlinks = copycsw[iter->first].getNewLink();
		for (int i = 0; i < newlinks;i ++){
			half_links_csw.push_back(iter->first);
		}
	}

	/*
	
	looping through everyone is finished, we have:

	 - done all the infections which are updated on the copynodes
	 - updated killed who needed to be killed and removed links pointing to them from the copynodes
	 - updated the viruses inside
	 - got all the halflinks ready


	 */

	///////////////////////////////

	//we need to hook up the half links we have


	
	int malesize = half_links_male.size();
	int femalesize = half_links_female.size();
	int cswsize = half_links_csw.size();


	while(malesize > femalesize + cswsize){
		//set the size of the halflinks, if male and female do not match
		//create enough CSW and add their halflinks as well
		csw addCsw(Nm+Nf+copycsw.size()+1);
		addCsw.timeofdeath = bran::IRandom(curtime+1,curtime+MAX_AGE+1);
		copycsw[addCsw.ID] = addCsw;
		newlinks = addCsw.getNewLink();
		for (int i = 0; i < newlinks; i++){
			half_links_csw.push_back(addCsw.ID);
			cswsize++;
			if (cswsize+femalesize == malesize){
				break;
			}
		}
	}
	currentnumcsw = csws.size();
	currentnumcopycsw = copycsw.size();

	//the elseifshould be done after permuting the links, since we want to remove random male links in this case

	//permuting the lists
	half_links_male = shuffle(half_links_male);
	half_links_female = shuffle(half_links_female);
	half_links_csw = shuffle(half_links_csw);

	while (malesize < femalesize + cswsize){
		//if they are equal, then we are happy, if it was the other way around, then it has been already fixed
		//so we delete first the csw and then the female half links
		if (cswsize > 0){
			half_links_csw.pop_back();
			cswsize--;
		}
		else{
			half_links_female.pop_back();
			femalesize--;
			
		}
	}

	//now we just have to pair them up
	//first with the females
	for (int i = 0; i < femalesize; i++){
		vector<int> link;
		double cobp = CHANCE_OF_BREAK_UP*(males[half_links_male[i]].prefpartnum+females[half_links_female[i]].prefpartnum)/2;
		link.push_back(curtime + bran::Geometric1(cobp)); //timeofbreakup
		//this is actually rerolled everytime there is a new week, but we have it here anyway
		link.push_back(0);
		while (link[1] == 0){
			link[1] = bran::Poisson(NUM_SEX_PER_WEEK);
		}
		link.push_back(1);
		if ( copymale[half_links_male[i]].links.find(half_links_female[i]) != copymale[half_links_male[i]].links.end()){residuelinks++;}
		copymale[half_links_male[i]].links[half_links_female[i]] = link;
		copyfemale[half_links_female[i]].links[half_links_male[i]] = link;
	}
	//second with the csw
	for (int i = femalesize; i < femalesize+cswsize; i++){
		vector<int> link;
		link.push_back(curtime + 1); //timeofbreakup
		//sex per week:
		link.push_back(1);
		link.push_back(1); //instance
		if ( copymale[half_links_male[i]].links.find(half_links_csw[i-femalesize]) != copymale[half_links_male[i]].links.end()){
			copymale[half_links_male[i]].links[half_links_csw[i-femalesize]][2]++;
			copycsw[half_links_csw[i-femalesize]].links[half_links_male[i]][2]++;
		}
		else{
			copymale[half_links_male[i]].links[half_links_csw[i-femalesize]] = link;
			copycsw[half_links_csw[i-femalesize]].links[half_links_male[i]] = link;
		}
	}

	/*
	we have paired up everything now we only have to copy the copynodes back to the originals and we are done

	*/
	males = copymale;
	females = copyfemale;
	csws = copycsw;

	/*
	measurements finish ups and stability checks
	*/
	//#########
	//finishing the measuring of the exponents
	if (m_graphprop_alltimesteps == 1){
		exponentmales.back() = butil::measure_exponent(hold_degree_male,xmin)[0];
		exponentfemales.back() = butil::measure_exponent(hold_degree_female,xmin)[0];
		numreslinks.push_back(residuelinks);
	}

	else if(m_graphprop_lastfew == 1){
		if (curtime > ALLTIME - STATTIME){
			exponentmales.back() = butil::measure_exponent(hold_degree_male,xmin)[0];
			exponentfemales.back() = butil::measure_exponent(hold_degree_female,xmin)[0];
			numreslinks.push_back(residuelinks);
		}
	}
	else{
		if (curtime == ALLTIME){
			exponentmales.back() = butil::measure_exponent(hold_degree_male,xmin)[0];
			exponentfemales.back() = butil::measure_exponent(hold_degree_female,xmin)[0];
			numreslinks.push_back(residuelinks);
		}
	}

	//exponents done

	//########

};


void graph::startinfection(int type, double percent, int vtype){
	//doesn't check for uninfected people
	map<int,int> holdIDs; //helps making them unique, we will only use the first int
	int num;
	if (type == 2){
		num = (int)floor(0.5 + (double)csws.size()*percent/100.0);
		//this ensures that enough people get sick
		while (holdIDs.size() != num){
			holdIDs[bran::IRandom(Nm+Nf+1,Nm+Nf+csws.size())] = 0;
			if ((num > csws.size()) && (holdIDs.size() == csws.size())){
				break;
			}
		}
		for (map<int,int>::iterator iter = holdIDs.begin(); iter!=holdIDs.end(); ++iter){
			csws[iter->first].makenodeinfected(vtype,10,10);
		}
	}

	if (type == 1){
		//this ensures that enough people get sick
		num = (int)floor(0.5 + (double)females.size()*percent/100.0);
		while (holdIDs.size() != num){
			holdIDs[bran::IRandom(Nm+1,Nm+Nf)] = 0;
			if ((num > females.size()) && (holdIDs.size() == females.size())){
				break;
			}
		}
		for (map<int,int>::iterator iter = holdIDs.begin(); iter!=holdIDs.end(); ++iter){
			females[iter->first].makenodeinfected(vtype,10,10);
		}
	}

	if (type == 0){
		//this ensures that enough people get sick
		num = (int)floor(0.5 + (double)males.size()*percent/100.0);
		while (holdIDs.size() != num){
			holdIDs[bran::IRandom(1,Nm)] = 0;
			if ((num > males.size()) && (holdIDs.size() == males.size())){
				break;
			}
		}
		for (map<int,int>::iterator iter = holdIDs.begin(); iter!=holdIDs.end(); ++iter){
			males[iter->first].makenodeinfected(vtype,10,10);
		}
	}
};

void graph::startinfection2(int type, double percent, int vtype){
	//only infects uninfected people (infects less if there are less uninfected)
	map<int,int> holdIDs; //helps making them unique, we will only use the first int
	int num;
	int ran;
	int numuninfected;
	if (type == 2){
		num = (int)floor(0.5 + (double)csws.size()*percent/100.0);
		numuninfected = 0;
		for (map<int, csw>::iterator iter = csws.begin(); iter != csws.end(); ++iter){
			if (iter->second.virustype == 0){
				numuninfected++;
			}	
		}
		if (numuninfected < num){
			num = numuninfected;
		}
		//this ensures that enough people get sick
		while (holdIDs.size() != num){
			ran = bran::IRandom(Nm+Nf+1,Nm+Nf+csws.size());
			if (csws[ran].virustype != 0){
				continue;
			}
			holdIDs[ran] = 0;
			if ((num > csws.size()) && (holdIDs.size() == csws.size())){
				break;
			}
		}
		for (map<int,int>::iterator iter = holdIDs.begin(); iter!=holdIDs.end(); ++iter){
			csws[iter->first].makenodeinfected(vtype,10,10);
		}
	}

	if (type == 1){
		//this ensures that enough people get sick
		num = (int)floor(0.5 + (double)females.size()*percent/100.0);
		numuninfected = 0;
		for (map<int, female>::iterator iter = females.begin(); iter != females.end(); ++iter){
			if (iter->second.virustype == 0){
				numuninfected++;
			}	
		}
		if (numuninfected < num){
			num = numuninfected;
		}
		//this ensures that enough people get sick
		while (holdIDs.size() != num){
			ran = bran::IRandom(Nm+1,Nm+Nf);
			if (females[ran].virustype != 0){
				continue;
			}
			holdIDs[ran] = 0;
			if ((num > females.size()) && (holdIDs.size() == females.size())){
				break;
			}
		}
		for (map<int,int>::iterator iter = holdIDs.begin(); iter!=holdIDs.end(); ++iter){
			females[iter->first].makenodeinfected(vtype,10,10);
		}
	}

	if (type == 0){
		//this ensures that enough people get sick
		num = (int)floor(0.5 + (double)males.size()*percent/100.0);
		numuninfected = 0;
		for (map<int, male>::iterator iter = males.begin(); iter != males.end(); ++iter){
			if (iter->second.virustype == 0){
				numuninfected++;
			}	
		}
		if (numuninfected < num){
			num = numuninfected;
		}
		//this ensures that enough people get sick
		while (holdIDs.size() != num){
			ran = bran::IRandom(1,Nm);
			if (males[ran].virustype != 0){
				continue;
			}
			holdIDs[ran] = 0;
			if ((num > males.size()) && (holdIDs.size() == males.size())){
				break;
			}
		}
		for (map<int,int>::iterator iter = holdIDs.begin(); iter!=holdIDs.end(); ++iter){
			males[iter->first].makenodeinfected(vtype,10,10);
		}
	}
};

#endif //GRAPH_H
