# Supplementary material for: HIV Competition Dynamics over Sexual Networks: First Comer Advantage Conserves Founder Effects
Source: PLoS Comput Biol. 2015 Feb 5;11(2):e1004093. doi: 10.1371/journal.pcbi.1004093 (PMC4318579; doi:10.1371/journal.pcbi.1004093)
Supplement: S1 File — (ZIP) [file pcbi.1004093.s001.zip › fileS1/main.cpp]

#include <algorithm>
#include <cmath>
#include <deque>
#include <iostream>
#include <fstream>
#include <map>
#include <set>
#include <stdio.h>
#include <stdlib.h>
#include <string.h>
#include <string>
#include <vector>
#include <time.h>
#include "random.h"
#include "utilities.h"
#include "model_parameters.h"
#include "node.h"
#include "graph.h"

using namespace std;
vector < vector <int> > virustracker;
vector<int> virustrackhelp;


int main(int argc, char *argv[]){
    virustrackhelp.push_back(-1); //time of infection
    virustrackhelp.push_back(-1); //type of infection being transmitted
    virustrackhelp.push_back(-1); //type of infection of transmitter
    virustrackhelp.push_back(-1); //phase of infection of transmitter
    virustrackhelp.push_back(-1); //type of infection of infected
    virustrackhelp.push_back(-1); //phase of infection of infected
    virustrackhelp.push_back(-1); //success of infection (0 or 1) 1 if successful
	clock_t t;
	t = clock();
	/*
	parsing arguments
	the idea is that any output made by the program will be marked with tag and seed only
	all other properties of the run should be saved by the wrapper, including automatically saving the revision number
	*/
    if (argc > 1){
    if ((string(argv[1]) == "--help") || (string(argv[1]) == "-h")){
            cout << "Help for hiv.o, computer program for the publication 'HIV Competition Dynamics over Sexual Networks: First Comer Advantage Conserves Founder Effects' by B. Ferdinandy, E. Mones, T. Vicsek and V. Müller. See README.txt for details. Please contact B. Ferdinandy at fbence@elte.hu for support." << endl << endl;
            
            cout << "--help,-h: Display this help. "<< endl;
            cout << "--test: Run a short test." << endl;
            cout << endl;
            cout << "Flag:                       Description [default value]:" <<endl;                        
            cout << "-tag,-t                     Names output [default]" <<endl; 
            cout << "-seed,-s                    Random seed [0]" <<endl; 
            cout << "-nummale,-nm                Number of males [10000]" <<endl; 
            cout << "-numfemale,-nf              Number of females [10000]" <<endl; 
            cout << "-buildtime,-bt              Length of time while there is no virus in the system [1000]" <<endl; 
            cout << "-firsttime,-ft              Length of time (after bt) while there is only one virus in the system [4000]" <<endl; 
            cout << "-alltime,-at                Length of time of the whole simulation (including bt and ft) [18000]" <<endl; 
            cout << "-firstinfecttype,-fit       Type of node to infect with first virus (0: male, 1:female, 2: FSW) [2]" <<endl; 
            cout << "-firstinfectpercent,-fip    Percent of selected nodes to infect on start of first virus [10]" <<endl; 
            cout << "-secondinfecttype,-sit      Type of node to infect with second virus (0: male, 1:female, 2: FSW) [2]" <<endl; 
            cout << "-secondinfectpercent,-sip   Percent of selected nodes to infect on start of second virus [10]" <<endl; 
            cout << "-female_exp,-fe             Exponent of female degree distribution [3.45]" <<endl; 
            cout << "-male_exp,-me               Exponent of male degree distribution [2.45]" <<endl; 
           cout << "-hiv1_acute,-h1a            Strain 1 per-contact transmissibility in acute stage [9 times the chronic]" <<endl; 
           cout << "-hiv2_acute,-h2a            Strain 2 per-contact transmissibility in acute stage [9 times the chronic]" <<endl; 
            cout << "-hiv1_chronic,-h1c          Strain 1 per-contact transmissibility in chronic stage [0.001]" <<endl; 
            cout << "-hiv2_chronic,-h2c          Strain 2 per-contact transmissibility in chronic stage [0.001]" <<endl; 
            cout << "-hiv_lower,-hld             Lower bound of the distribution for the time of death due to AIDS [156]" <<endl; 
            cout << "-hiv_upper,-hud             Upper bound of the distribution for the time of death due to AIDS [1040]" <<endl; 
            cout << "-hiv_acuttime,-hat          Length of acute phase [12]" <<endl; 
            cout << "-max-age,-age               Maximum allowed age of node [1820]" <<endl; 
            cout << "-break_up,-b                Chance of break up of a link between male and female [0.05]" <<endl; 
            cout << endl;
            cout << "To select non-default scenario:" <<endl; 
            cout << "fixed degrees: -scen1" <<endl; 
            cout << "multiple acute: -scen2" <<endl; 
            cout << "dual infection: -scen3" <<endl; 
            cout << endl;
            exit(0);
            }
            
    else if (string(argv[1]) == "--test"){
            cout << "Running a short test. " << endl;
            cout << "The test run takes about half a minute to complete and should result in the creation testrun.dat and testrun.pen. " << endl;
            cout << "The source code comes bundled with the intended output." << endl;
            cout << endl << "Number of males set to 1000" << endl;
            cout << "Number of females set to 1000" << endl;
            cout << "Graph build time set to 1000" << endl;
            cout << "First virus time set to 2000" << endl;
            cout << "All time set to 5000" << endl;
            nametag = "testrun";
            SEED = 0;
            Nm = 1000;
            Nf = 1000;
            GRAPHBUILDTIME = 1000;
            FIRSTVIRUSTIME = 2000;
            ALLTIME = 5000;
            }
    else {
        for (int i = 0; i < argc; i++){

            
            if((string(argv[i]) == "-tag") || (string(argv[i]) == "-t")){
                nametag = string(argv[i+1]);
            }

            else if((string(argv[i]) == "-seed") || (string(argv[i]) == "-s")){
                SEED = atoi(argv[i+1]);
                stringseed = string(argv[i+1]);
            }
            else if((string(argv[i]) == "-nummale") || (string(argv[i]) == "-nm")){
                Nm = atoi(argv[i+1]);
            }

            else if((string(argv[i]) == "-numfemale") || (string(argv[i]) == "-nf")){
                Nf = atoi(argv[i+1]);
            }
            else if((string(argv[i]) == "-buildtime") || (string(argv[i]) == "-bt")){
                GRAPHBUILDTIME = atoi(argv[i+1]);
            }

            else if((string(argv[i]) == "-firsttime") || (string(argv[i]) == "-ft")){
                FIRSTVIRUSTIME = atoi(argv[i+1]);
            }

            else if((string(argv[i]) == "-alltime") || (string(argv[i]) == "-at")){
                ALLTIME = atoi(argv[i+1]);
            }

            else if((string(argv[i]) == "-firstinfecttype") || (string(argv[i]) == "-fit")){
                FIRSTINFECTTYPE = atoi(argv[i+1]);
            }
            
            else if((string(argv[i]) == "-firstinfectpercent") || (string(argv[i]) == "-fip")){
                FIRSTINFECTPERCENT = atof(argv[i+1]);
            }

            else if((string(argv[i]) == "-secondinfecttype") || (string(argv[i]) == "-sit")){
                SECONDINFECTTYPE = atoi(argv[i+1]);
            }
            else if((string(argv[i]) == "-secondinfectpercent") || (string(argv[i]) == "-sip")){
                SECONDINFECTPERCENT = atof(argv[i+1]);
            }
             else if(string(argv[i]) == "-female_exp"|| (string(argv[i]) == "-fe")){
                FEMALES_EXPONENT = atof(argv[i+1]);
            }
            else if(string(argv[i]) == "-male_exp"|| (string(argv[i]) == "-me")){
                MALES_EXPONENT = atof(argv[i+1]);
            }

            else if((string(argv[i]) == "-hiv1_acute") || (string(argv[i]) == "-h1a")){
                HIV1_VIRULANCE_ACUTE = atof(argv[i+1]);
            }
            else if((string(argv[i]) == "-hiv2_acute") || (string(argv[i]) == "-h2a")){
                HIV2_VIRULANCE_ACUTE = atof(argv[i+1]);

            }
            else if((string(argv[i]) == "-hiv1_chronic") || (string(argv[i]) == "-h1c")){
                HIV1_VIRULANCE_CHRONIC = atof(argv[i+1]);
            }
            else if((string(argv[i]) == "-hiv2_chronic") || (string(argv[i]) == "-h2c")){
                HIV2_VIRULANCE_CHRONIC = atof(argv[i+1]);
            }

            else if((string(argv[i]) == "-hiv_lower") || (string(argv[i]) == "-hld")){
                LOWER_BOUND_HIV_DEATH_1 = atoi(argv[i+1]);
            }

            else if((string(argv[i]) == "-hiv_upper") || (string(argv[i]) == "-hud")){
                UPPER_BOUND_HIV_DEATH_1 = atoi(argv[i+1]);
            }

            else if((string(argv[i]) == "-hiv_acuttime") || (string(argv[i]) == "-hat")){
                HIV_ACUTE_TIME = atoi(argv[i+1]);
            }

            else if((string(argv[i]) == "-max_age") || (string(argv[i]) == "-age")){
                MAX_AGE = atoi(argv[i+1]);
            }

            else if(string(argv[i]) == "-break_up" || (string(argv[i]) == "-b")){
                CHANCE_OF_BREAK_UP = atof(argv[i+1]);
            }

            else if(string(argv[i]) == "-massacre_percent_m" || (string(argv[i]) == "-masm")){
                MASSACRE_PERCENT_M = atof(argv[i+1]);
            }
            else if(string(argv[i]) == "-massacre_percent_f" || (string(argv[i]) == "-masf")){
                MASSACRE_PERCENT_F = atof(argv[i+1]);
            }
            else if(string(argv[i]) == "-massacre_percent_c" || (string(argv[i]) == "-masc")){
                MASSACRE_PERCENT_C = atof(argv[i+1]);
            }

            else if((string(argv[i]) == "-scenario1") || (string(argv[i]) == "-scen1")){
                scenario1 = 1;
            }

            else if((string(argv[i]) == "-scenario1b") || (string(argv[i]) == "-scen1b")){
                scenario1 = 2;
            }
            
            else if((string(argv[i]) == "-scenario2") || (string(argv[i]) == "-scen2")){
                scenario2 = 1;
            }	

            else if((string(argv[i]) == "-scenario3") || (string(argv[i]) == "-scen3")){
                scenario3 = 1;
            }

            else if((string(argv[i]) == "-scenario4") || (string(argv[i]) == "-scen4")){
                scenario4 = 1;
            }

            else if((string(argv[i]) == "-m_graphprop_alltimesteps") || (string(argv[i]) == "-mga")){
                measurements= 1;
                m_graphprop_alltimesteps = 1;
            }
            else if((string(argv[i]) == "-m_penetration_alltimesteps") || (string(argv[i]) == "-mpa")){
                //This flag is obsolete and is always set.
                measurements= 1;
                m_penetration_alltimesteps = 1;
            }
            else if((string(argv[i]) == "-m_graphprop_lastfew") || (string(argv[i]) == "-mgf")){
                measurements= 1;
                m_graphprop_lastfew = 1;
            }
            else if((string(argv[i]) == "-m_penetration_lastfew") || (string(argv[i]) == "-mpf")){
                cout << "Warning! The -mpf [-m_penetration_lastfew] flag is obsolete and will be overriden by -mpa [-m_penetration_alltimesteps].\n";
                measurements= 1;
                m_penetration_lastfew = 1;
            }
            else if((string(argv[i]) == "-m_distros_last") || (string(argv[i]) == "-mdl")){
                measurements= 1;
                m_distros_last = 1;
            }
            else if((string(argv[i]) == "-m_distros_lastfew") || (string(argv[i]) == "-mdf")){
                measurements= 1;
                m_distros_lastfew = 1;
            }
            else if (string(argv[i]) == "-printinfect"){
                printinfect = 1;
                }
            
        }cout << "Running" << endl;
    }
    }
    
    else{
        cout << "Running with default parameters. Run with -h to display help or read the README.txt file for more information."<< endl;
        }
    measurements= 1;
    m_penetration_alltimesteps = 1;
    
	//post processing measurements, so they don't conflict
	if (m_penetration_alltimesteps == 1){
		m_penetration_lastfew = 0;
	}
	if (m_graphprop_alltimesteps == 1){
		m_graphprop_lastfew = 0;
	}
	if (m_distros_lastfew == 1){
		m_distros_last = 0;
	}
    //updating dependencies

	HIV1_VIRULANCE_ACUTE = HIV1_VIRULANCE_CHRONIC*9;//0.036; //chance of infection for one intercourse
	HIV2_VIRULANCE_ACUTE = HIV2_VIRULANCE_CHRONIC*9;//0.036;
	LOWER_BOUND_HIV_DEATH_2 = LOWER_BOUND_HIV_DEATH_1; 
	UPPER_BOUND_HIV_DEATH_2 = UPPER_BOUND_HIV_DEATH_1;


	/*
	places of measurements:
	a lot of places in graph.cycle
	graph.removelinksmale & female
	node.oldlinks
	graph.getneighbourdegreemale & female
	*/


	bran::Init_Generator(SEED);
	graph mygraph; //initiating graph

	for (int t = 0; t < GRAPHBUILDTIME ;t++){
			mygraph.cycle();
			curtime++;
		}

	//this is a testing apparatus:
	mygraph.massacre(MASSACRE_PERCENT_M,0);
	mygraph.massacre(MASSACRE_PERCENT_F,1);
	mygraph.massacre(MASSACRE_PERCENT_C,2);

	//add first virus at this point

	mygraph.startinfection2(FIRSTINFECTTYPE,FIRSTINFECTPERCENT,1);

	for (int t = GRAPHBUILDTIME; t < GRAPHBUILDTIME + FIRSTVIRUSTIME ;t++){
		mygraph.cycle();
		curtime++;
	}
	//add second virus at this point

	mygraph.startinfection2(SECONDINFECTTYPE,SECONDINFECTPERCENT,2);

	int timeswitch = 0;
	for (int t = GRAPHBUILDTIME + FIRSTVIRUSTIME; t < ALLTIME ;t++){
		mygraph.cycle();
		curtime++;
    
		if ((SECONDINFECTPERCENT > 0) && (timeswitch == 0)){
			if ((mygraph.infectedcswHIV2.back() == 0) && (mygraph.infectedpopHIV2.back() == 0)){
				timeswitch = t + 2 + STATTIME;
				if (timeswitch < ALLTIME){
					ALLTIME = timeswitch;
				}
			}
		}
	}
	//end of cycles


	//define the outputfiles
	string tmp = nametag; //temporary file for the odata
	tmp.append(".dat");
	string pen = nametag;
	pen.append(".pen");
	string prop = nametag;
	prop.append(".prp");
	string dist = nametag;
	dist.append(".rdst");
    string infect = nametag;
    infect.append(".infect");
	ofstream tmpfile,penfile,propfile,distfile,infectfile;

	//get data for the odata, penetration and graphproperties
	vector<int> copyinfectedpopHIV1;
	vector<int> copyinfectedcswHIV1;
	vector<int> copyinfectedpopHIV2;
	vector<int> copyinfectedcswHIV2;
	vector<int> copyinfectedpopHIV3;
	vector<int> copyinfectedcswHIV3;
	vector<double> copyexponentmales;
	vector<double> copyexponentfemales;
	vector<int> copynumberofcsw;
	vector<int> copynumberoflinks;
	vector<int> copynumreslinks;

	if (m_penetration_alltimesteps == 1){
		for (int i = ALLTIME - STATTIME; i < ALLTIME; i++ ){
			copyinfectedpopHIV1.push_back(mygraph.infectedpopHIV1[i]);
			copyinfectedcswHIV1.push_back(mygraph.infectedcswHIV1[i]);
			copyinfectedpopHIV2.push_back(mygraph.infectedpopHIV2[i]);
			copyinfectedcswHIV2.push_back(mygraph.infectedcswHIV2[i]);
			copyinfectedpopHIV3.push_back(mygraph.infectedpopHIV3[i]);
			copyinfectedcswHIV3.push_back(mygraph.infectedcswHIV3[i]);
		}
	}
	else{
		copyinfectedpopHIV1 = mygraph.infectedpopHIV1;
		copyinfectedcswHIV1 = mygraph.infectedcswHIV1;
		copyinfectedpopHIV2 = mygraph.infectedpopHIV2;
		copyinfectedcswHIV2 = mygraph.infectedcswHIV2;		
		copyinfectedpopHIV3 = mygraph.infectedpopHIV3;
		copyinfectedcswHIV3 = mygraph.infectedcswHIV3;	
	}

	if (m_graphprop_alltimesteps == 1){
		for (int i = ALLTIME - STATTIME; i < ALLTIME; i++ ){
			copyexponentmales.push_back(mygraph.exponentmales[i]);
			copyexponentfemales.push_back(mygraph.exponentfemales[i]);
			copynumberofcsw.push_back(mygraph.numberofcsw[i]);
			copynumberoflinks.push_back(mygraph.numberoflinks[i]);
			copynumreslinks.push_back(mygraph.numreslinks[i]);
		}
	}
	else{
		copyexponentmales = mygraph.exponentmales;
		copyexponentfemales = mygraph.exponentfemales;
		copynumberofcsw = mygraph.numberofcsw;
		copynumberoflinks = mygraph.numberoflinks;
		copynumreslinks = mygraph.numreslinks;		
	}
	
	tmpfile.open(tmp.c_str(),ofstream::out);
	vector <double> placeholder;
	vector <double> numcswholder = butil::calcStat(copynumberofcsw);
	placeholder = butil::calcStat(copyinfectedpopHIV1);
	tmpfile << "# Property | mean | stderror | num of sample \n"; 
	tmpfile << "infectedpopHIV1 " << (double)placeholder[0]/(double)(Nm+Nf) << " " << placeholder[1]/(double)(Nm+Nf) << " " << copyinfectedpopHIV1.size() << endl;
	placeholder = butil::calcStat(copyinfectedcswHIV1);
	tmpfile << "infectedcswHIV1 " << (double)placeholder[0]/numcswholder[0] << " " << placeholder[1]/numcswholder[0] << " " << copyinfectedcswHIV1.size() << endl;
	placeholder = butil::calcStat(copyinfectedpopHIV2);
	tmpfile << "infectedpopHIV2 " << (double)placeholder[0]/(double)(Nm+Nf)<< " " << placeholder[1]/(double)(Nm+Nf) << " " << copyinfectedpopHIV2.size() << endl;
	placeholder = butil::calcStat(copyinfectedcswHIV2);
	tmpfile << "infectedcswHIV2 " << (double)placeholder[0]/numcswholder[0] << " " << placeholder[1]/numcswholder[0] << " " << copyinfectedcswHIV2.size() << endl;
	placeholder = butil::calcStat(copyinfectedpopHIV3);
	tmpfile << "infectedpopHIV3 " << (double)placeholder[0]/(double)(Nm+Nf)<< " " << placeholder[1]/(double)(Nm+Nf) << " " << copyinfectedpopHIV2.size() << endl;
	placeholder = butil::calcStat(copyinfectedcswHIV3);
	tmpfile << "infectedcswHIV3 " << (double)placeholder[0]/numcswholder[0] << " " << placeholder[1]/numcswholder[0] << " " << copyinfectedcswHIV2.size() << endl;
	placeholder = butil::calcStat(copyexponentmales);
	tmpfile << "exponentmales " << placeholder[0] << " " << placeholder[1] << " " << copyexponentmales.size() << endl;
	placeholder = butil::calcStat(copyexponentfemales);
	tmpfile << "exponentfemales " << placeholder[0] << " " << placeholder[1] << " " << copyexponentfemales.size() << endl;
	
	tmpfile << "numberofcsw " << numcswholder[0] << " " << numcswholder[1] << " " << copynumberofcsw.size() << endl;
	placeholder = butil::calcStat(copynumberoflinks);
	tmpfile << "numberoflinks " << placeholder[0] << " " << placeholder[1] << " " << copynumberoflinks.size() << endl;
	placeholder = butil::calcStat(copynumreslinks);
	tmpfile << "numreslinks " << placeholder[0] << " " << placeholder[1] << " " << copynumreslinks.size() << endl;
	tmpfile.close();

	if (m_penetration_alltimesteps == 1){
		penfile.open(pen.c_str(),ofstream::out);
		penfile << "# time | HIV1pop | HIV1 csw | HIV2 pop | HIV2 csw | HIV3 pop | HIV3 csw\n";
		for (int i = 0; i < ALLTIME; i++){
			penfile << i+1 << " " << (double)mygraph.infectedpopHIV1[i]/(double)(Nm+Nf) << " " << (double)mygraph.infectedcswHIV1[i]/(double)numcswholder[0]<< " " 
					<< (double)mygraph.infectedpopHIV2[i]/(double)(Nm+Nf) << " " << (double)mygraph.infectedcswHIV2[i]/(double)numcswholder[0] << " " << 
					(double)mygraph.infectedpopHIV3[i]/(double)(Nm+Nf) << " " << (double)mygraph.infectedcswHIV3[i]/(double)numcswholder[0] << endl;
		}
		penfile.close();
	}

	if (m_graphprop_alltimesteps == 1){
		propfile.open(prop.c_str(),ofstream::out);
		propfile << "# expmales | expfemales | numcsw | numlink | numreslink \n";
		for (int i = 0; i < ALLTIME; i++){
			propfile << i+1 << " " << mygraph.exponentmales[i] << " " << mygraph.exponentfemales[i] << " " 
					<< mygraph.numberofcsw[i] << " " << mygraph.numberoflinks[i] << " " << mygraph.numreslinks[i] << endl;
		} 
		propfile.close();
	}

	/*
	the distributions should not be calculated here, since there are way better
	tools for this in python, which are already done, so we'll just dump the raw data here
	*/

	if ((m_distros_last == 1) || (m_distros_lastfew == 1)){
		distfile.open(dist.c_str(),ofstream::out);
		distfile << "maledegreedist ";
		for (vector<int>::iterator iter = mygraph.maledegreedistholder.begin(); iter != mygraph.maledegreedistholder.end(); ++iter){
			distfile << *iter << " ";
		}
		distfile << endl;
		distfile << "femaledegreedist ";
		for (vector<int>::iterator iter = mygraph.femaledegreedistholder.begin(); iter != mygraph.femaledegreedistholder.end(); ++iter){
			distfile << *iter << " ";
		}
		distfile << endl;
		distfile << "alldegreedist ";
		for (vector<int>::iterator iter = mygraph.alldegreedistholder.begin(); iter != mygraph.alldegreedistholder.end(); ++iter){
			distfile << *iter << " ";
		}
		distfile << endl;
		distfile << "agedistdist ";
		for (vector<int>::iterator iter = mygraph.agedistholder.begin(); iter != mygraph.agedistholder.end(); ++iter){
			distfile << *iter << " ";
		}
		distfile << endl;
		distfile << "allprefdegreedist ";
		for (vector<double>::iterator iter = mygraph.allprefdegreedistholder.begin(); iter != mygraph.allprefdegreedistholder.end(); ++iter){
			distfile << *iter << " ";
		}
		distfile << endl;
		distfile << "maleprefdegreedist ";
		for (vector<double>::iterator iter = mygraph.maleprefdegreedistholder.begin(); iter != mygraph.maleprefdegreedistholder.end(); ++iter){
			distfile << *iter << " ";
		}
		distfile << endl;
		distfile << "femaleprefdegreedist ";
		for (vector<double>::iterator iter = mygraph.femaleprefdegreedistholder.begin(); iter != mygraph.femaleprefdegreedistholder.end(); ++iter){
			distfile << *iter << " ";
		}
		distfile << endl;
		distfile << "allcurrentdegreedist ";
		for (vector<int>::iterator iter = mygraph.allcurrentdegreedistholder.begin(); iter != mygraph.allcurrentdegreedistholder.end(); ++iter){
			distfile << *iter << " ";
		}
		distfile << endl;
		distfile << "malecurrentdegreedist ";
		for (vector<int>::iterator iter = mygraph.malecurrentdegreedistholder.begin(); iter != mygraph.malecurrentdegreedistholder.end(); ++iter){
			distfile << *iter << " ";
		}
		distfile << endl;
		distfile << "femalecurrentdegreedist ";
		for (vector<int>::iterator iter = mygraph.femalecurrentdegreedistholder.begin(); iter != mygraph.femalecurrentdegreedistholder.end(); ++iter){
			distfile << *iter << " ";
		}
		distfile << endl;

		vector<int> assorthold1;
		vector<double> assorthold2;
		vector<double> assorthold3;
		vector<int> assorthold4;
		vector<double> output;

		//~ for (map<int, vector <double> >::iterator iter = mygraph.assortholder.begin(); iter != mygraph.assortholder.end(); ++iter){
			//~ assorthold1.push_back(iter->first);
			//~ output = butil::calcStat(iter->second);
			//~ assorthold2.push_back(output[0]);
			//~ assorthold3.push_back(output[1]);
			//~ assorthold4.push_back(iter->second.size());
		//~ }
		//~ distfile << "assortativity_degree ";
		//~ for (vector<int>::iterator iter = assorthold1.begin(); iter != assorthold1.end(); ++iter){
			//~ distfile << *iter << " ";
		//~ }
		//~ distfile << endl;
		//~ distfile << "assortativity_meanneighbourdegree ";
		//~ for (vector<double>::iterator iter = assorthold2.begin(); iter != assorthold2.end(); ++iter){
			//~ distfile << *iter << " ";
		//~ }
		//~ distfile << endl;
		//~ distfile << "assortativity_meanneighbourdegreeerror ";
		//~ for (vector<double>::iterator iter = assorthold3.begin(); iter != assorthold3.end(); ++iter){
			//~ distfile << *iter << " ";
		//~ }
		//~ distfile << endl;
		//~ distfile << "assortativity_numsample ";
		//~ for (vector<int>::iterator iter = assorthold4.begin(); iter != assorthold4.end(); ++iter){
			//~ distfile << *iter << " ";
		//~ }
		//~ distfile << endl;
		distfile << "onlyHIV1_prefpart ";
		for (vector<double>::iterator iter = mygraph.degreevirusholder[1].begin(); iter != mygraph.degreevirusholder[1].end(); ++iter){
			distfile << *iter << " ";
		}
		distfile << endl;
		distfile << "onlyHIV2_prefpart ";
		for (vector<double>::iterator iter = mygraph.degreevirusholder[2].begin(); iter != mygraph.degreevirusholder[2].end(); ++iter){
			distfile << *iter << " ";
		}
		distfile << endl;
		distfile << "bothHIV1_2_prefpart ";
		for (vector<double>::iterator iter = mygraph.degreevirusholder[3].begin(); iter != mygraph.degreevirusholder[3].end(); ++iter){
			distfile << *iter << " ";
		}
		distfile << endl;
		distfile.close();
	}
	t = clock() - t;
	tmpfile.open(tmp.c_str(),ofstream::app);
	tmpfile << "runtime(min): " << ((double)t)/(double)CLOCKS_PER_SEC/60.0 << endl; // the 0 0 is just filling for symmetry
    tmpfile.close();
    if (printinfect == 1){
        infectfile.open(infect.c_str(),ofstream::out);
        for (vector < vector < int > >::iterator iter = virustracker.begin(); iter != virustracker.end(); ++iter){
            infectfile << (*iter)[0] << " ";
            infectfile << (*iter)[1] << " ";
            infectfile << (*iter)[2] << " ";
            infectfile << (*iter)[3] << " ";
            infectfile << (*iter)[4] << " ";
            infectfile << (*iter)[5] << " ";
            infectfile << (*iter)[6] << endl;
            
        }
        infectfile.close();
    }
    cout << "Finished" << endl;
	return 0;
}
