# Supplementary material for: HIV Competition Dynamics over Sexual Networks: First Comer Advantage Conserves Founder Effects
Source: PLoS Comput Biol. 2015 Feb 5;11(2):e1004093. doi: 10.1371/journal.pcbi.1004093 (PMC4318579; doi:10.1371/journal.pcbi.1004093)
Supplement: S1 File — (ZIP) [file pcbi.1004093.s001.zip › fileS1/makefile]

all: hiv

hiv: random.h utilities.h graph.h main.cpp model_parameters.h node.h randomc.h sfmt.h sfmt.hcpp
	g++ -lm -msse -msse2 -O3 -o hiv main.cpp
