# Supplementary material for: HIV Competition Dynamics over Sexual Networks: First Comer Advantage Conserves Founder Effects
Source: PLoS Comput Biol. 2015 Feb 5;11(2):e1004093. doi: 10.1371/journal.pcbi.1004093 (PMC4318579; doi:10.1371/journal.pcbi.1004093)
Supplement: S1 File — (ZIP) [file pcbi.1004093.s001.zip › fileS1/model_parameters.h]

#ifndef MODEL_PARAMETERS_H_GUARD
#define MODEL_PARAMETERS_H_GUARD
using namespace std;


int Nm = 10000; //Number of males
int Nf = 10000; //Number of females
int GRAPHBUILDTIME = 1000; //Length of time while there is no virus in the system
int FIRSTVIRUSTIME = 4000; //Length of time (after GRAPHBUILDTIME) while there is only one virus in the system
int ALLTIME = 18000;       //Length of time of the whole simulation (including GRAPHBUILDTIME and FIRSTVIRUSTIME)
int STATTIME = 100;        //Length of the statistical time window used for generating results in the dat file. 

double FIRSTINFECTPERCENT = 10; //Percent of selected nodes to infect on start of first virus
int FIRSTINFECTTYPE = 2; //Type of node to infect with first virus (0: male, 1:female, 2: FSW)
double SECONDINFECTPERCENT = 10; //Percent of selected nodes to infect on start of second virus
int SECONDINFECTTYPE = 2; //Type of node to infect with second virus (0: male, 1:female, 2: FSW)

int MAX_AGE = 1820; //Maximum allowed age of node
int CSW_CLIENT_NUM = 400; //Yearly number of half-links generated for a CSW
double MALES_EXPONENT = 2.45; //Exponent of male degree distribution
double FEMALES_EXPONENT = 3.45; //Exponent of female degree distribution

double LOWER_BOUND_POWERLAW_MALES = 1; //Lower and upper cutoff for the power law for males and females
double UPPER_BOUND_POWERLAW_MALES = 1000;
double LOWER_BOUND_POWERLAW_FEMALES = 1;
double UPPER_BOUND_POWERLAW_FEMALES = 1000;

//Strain 1 and 2 per-contact transmissibility in acute and chronic stages
double HIV1_VIRULANCE_CHRONIC = 0.001;
double HIV1_VIRULANCE_ACUTE = HIV1_VIRULANCE_CHRONIC*9;//0.036;
double HIV2_VIRULANCE_CHRONIC = 0.001;
double HIV2_VIRULANCE_ACUTE = HIV2_VIRULANCE_CHRONIC*9;//0.036;

int HIV_ACUTE_TIME = 12; //Length of acute phase
int LOWER_BOUND_HIV_DEATH_1 = 156; //the lower and upper bound of the even distributions of living after infection in weeks
int UPPER_BOUND_HIV_DEATH_1 = 1040;
int LOWER_BOUND_HIV_DEATH_2 = LOWER_BOUND_HIV_DEATH_1; 
int UPPER_BOUND_HIV_DEATH_2 = UPPER_BOUND_HIV_DEATH_1;
double CHANCE_OF_BREAK_UP = 0.05; //Chance of break up of a link between male and female
double NUM_SEX_PER_WEEK = 2; //Parameter of the Poisson-distribution used for calculating number of sexual acts on male-female links
double HIV1WINCHANCE = HIV1_VIRULANCE_ACUTE/(HIV1_VIRULANCE_ACUTE + HIV2_VIRULANCE_ACUTE);

//Parameters used only for testing, would immediately kill given percent of [M]ale, [F]emale or [C]sw population after BUILDTIME.
double MASSACRE_PERCENT_M = 0;
double MASSACRE_PERCENT_F = 0;
double MASSACRE_PERCENT_C = 0;

//Technical parameters for scenario selection, use commandline flags instead of changing these!
int scenario1 = 0; //fixed degrees (0: OFF, 1: ON)
int scenario2 = 0; //multiple acute (0: OFF, 1: ON)
int scenario3 = 0; //dual infection (0: OFF, 1: ON)
int scenario4 = 0; //deprecated scenario, do not change

//Technical parameters for generating output, use commandline flags instead of changing these!
double xmin = 4; //Parameter for the not too accurate measurement of exponents for generating results in the dat file.
int curtime = 1;
int counter = 0;
int measurements = 0;
int m_graphprop_alltimesteps = 0;
int m_penetration_alltimesteps = 0;
int m_graphprop_lastfew = 0;
int m_penetration_lastfew = 0;
int m_distros_last = 0;
int m_distros_lastfew = 0;
int printinfect = 0;
string nametag = "default";
string stringseed;
int SEED = 0;

#endif // MODEL_PARAMETERS_H
