# Supplementary material for: HIV Competition Dynamics over Sexual Networks: First Comer Advantage Conserves Founder Effects
Source: PLoS Comput Biol. 2015 Feb 5;11(2):e1004093. doi: 10.1371/journal.pcbi.1004093 (PMC4318579; doi:10.1371/journal.pcbi.1004093)
Supplement: S1 File — (ZIP) [file pcbi.1004093.s001.zip › fileS1/node.h]

#ifndef NODE_H_GUARD
#define NODE_H_GUARD
#include <map>
#include <vector>
#include <deque>

using namespace std;
extern vector < vector <int> > virustracker;
extern vector<int> virustrackhelp;

class virusreturn{
public:
	int virustype;
    int phase;
	map<int,int> nodes; //<node, virustype>
};

class removelinkreturn{
public:
	int ID;
	vector<int> nodes;
};

class sexupdatereturn{
public:
	int ID;
	map<int,int> values;
};

class node {
	private:
	
	public:
		//variables
		int ID; //1-Nm: males, Nm+ 1 to Nm+Nf: females, Nm+Nf+1 - inf : Csw
		double infectionratio;
		double infectionratio2;
		int virustype; //0: nothing, 1: HIVa 2: HIVb 3: both
		double prefpartnum;
		int phase; //0: nothing 1:acute 2: chronic
		int phase2;
		int timeofdeath;
		int timeofbirth;
		int timeoffirstinfection;
		int timeofinfectionchange;
		int timeofinfectionchange2;
		double chance_to_create_new_link_;
		map<int, vector<int> > links; //map<partnerID, <timeofbreakup, sexperweek, instancenum (only for csw really)>
		deque<int> numpastlinks;
		//functions
		node();
		removelinkreturn reset(void);
		removelinkreturn oldlinks(void);
		int getTimeofDeath(void);
		double getPrefPartNum(void);
		int getNewLink(void);
		virusreturn infectnodes(void);
		void makenodeinfected(int,int,int);
		int getpastlinks(void);
		int getnumlinks(void);
		sexupdatereturn updatesex(void);
		
};

node::node(){
	timeofbirth = curtime;
	phase = 0;
	phase2 = 0;
	virustype = 0;
	timeofdeath = getTimeofDeath();
	infectionratio = 0;
	infectionratio2 = 0;
	ID = 0;
	timeoffirstinfection = 0;
	timeofinfectionchange = 0;
	timeofinfectionchange2 = 0;
	for (int i = 0; i < 52; i++){
		numpastlinks.push_back(0);
	}
	
};

sexupdatereturn node::updatesex(void){

	map<int,int> retval;
	for (map<int, vector<int> >::iterator iter = links.begin(); iter != links.end(); ++iter){
		iter->second[1] = 0;
		while (iter->second[1] == 0){
			iter->second[1] = bran::Poisson(NUM_SEX_PER_WEEK);
		}
		retval[iter->first] = iter->second[1];
	}
	
	sexupdatereturn rv;
	rv.ID = ID;
	rv.values = retval;
	return rv;

};

int node::getpastlinks(void){
	int retval = 0;
	for (deque<int>::iterator iter = numpastlinks.begin(); iter!= numpastlinks.end(); ++iter){
		retval+= *iter;
	}
	return retval + links.size();
};

int node::getnumlinks(void){
	int retval = 0;
	for (map<int, vector<int> >::iterator iter = links.begin(); iter!= links.end(); ++iter){
		retval += iter->second[2];
	}
	return retval;
};
removelinkreturn node::reset(void){
	//resets everything to zero and gives back a vector containing its ID and the to-be-deleted links(partnerID)
	//this function is called on the copy if the original says we need a reset
	timeofbirth = curtime;
	virustype = 0;
	phase = 0;
	phase2 = 0;
	timeofdeath = getTimeofDeath();
	infectionratio = 0;
	infectionratio2 = 0;
	chance_to_create_new_link_ = prefpartnum/52.0;
	timeoffirstinfection = 0;
	timeofinfectionchange = 0;
	timeofinfectionchange2 = 0;
	removelinkreturn retval;
	retval.ID = ID;
	for (map<int, vector<int> >::iterator iter = links.begin(); iter != links.end(); ++iter){
		retval.nodes.push_back(iter->first);
	}
	links.clear();
	for (deque<int>::iterator iter = numpastlinks.begin(); iter!=numpastlinks.end(); ++iter){
		*iter = 0;
	}
	return retval;
};

removelinkreturn node::oldlinks(void){

	removelinkreturn retval;
	retval.ID = ID;
	for (map<int, vector<int> >::iterator iter = links.begin(); iter != links.end(); ++iter){
		if (iter->second[0] == curtime){
			retval.nodes.push_back(iter->first);

		}
	}
	for (vector<int>::iterator iter = retval.nodes.begin(); iter != retval.nodes.end(); ++iter){

			


			numpastlinks.back() += links[*iter][2];

			links.erase(*iter);
	}
	return retval;
};
int node::getTimeofDeath(void){
	return curtime + MAX_AGE;	
};

virusreturn node::infectnodes(void){
	virusreturn retval;

	if ((virustype > 0) && (virustype < 3)){
		retval.virustype = virustype; 
        retval.phase = phase;
		for(map<int, vector<int> >::iterator iter = links.begin(); iter != links.end() ; ++iter){
			for (int i = 0; i < iter->second[1]*iter->second[2];i++){
				if ((scenario3 == 1) && (virustype == 2)){
					if (bran::Random() <= infectionratio2){
						retval.nodes[iter->first] = virustype;
						break;
					}
				}
				else{
					if (bran::Random() <= infectionratio){
						retval.nodes[iter->first] = virustype;
						break;
					}
				}

			}
		}
	}
	else if (virustype == 3){
		//this is only scenario3
		for(map<int, vector<int> >::iterator iter = links.begin(); iter != links.end() ; ++iter){
			int vt  = 0;
			for (int i = 0; i < iter->second[1]*iter->second[2];i++){
				if (bran::Random() <= infectionratio){
					vt += 1;
					break;
				}
				if (bran::Random() <= infectionratio2){
					vt += 2;
					break;
				}
			}
			if (vt != 0){
				retval.nodes[iter->first] = vt;
			}
		}
	}

	return retval;

};

void node::makenodeinfected(int virustype_, int infectortype_, int infectorphase_){
	virustrackhelp[0] = curtime;
    virustrackhelp[1] = virustype_;
    virustrackhelp[2] = infectortype_;
    virustrackhelp[3] = infectorphase_;
    virustrackhelp[4] = virustype;
    virustrackhelp[5] = phase;
    virustrackhelp[6] = 1;
	if (scenario3 != 1){
		if (virustype_+ virustype == 3){
			//it already had a virus but a new one comes in
			if (scenario4 != 1){
				if (bran::Random() < HIV1WINCHANCE){
				
					//the first virus wins
					if ((scenario2 == 1) && (virustype == 2)){
						phase = 1;
						timeofinfectionchange = curtime + HIV_ACUTE_TIME;
					}
					//we only have to do anything if it was the other virus inside, but it can only be a virustype = 2 case
					if (phase == 1){
						//get the correct phase
						infectionratio = HIV1_VIRULANCE_ACUTE;
					}
					else{
						infectionratio = HIV1_VIRULANCE_CHRONIC;
					}
                    if (virustype == 1){
                        virustrackhelp[6] = 0;
                        }
					virustype = 1;
                    
				
				}
				else {
					//second virus wins
					if ((scenario2 == 1) && (virustype == 1)){
						phase = 1;
						timeofinfectionchange = curtime + HIV_ACUTE_TIME;
					}
					if (phase == 1){
						infectionratio = HIV2_VIRULANCE_ACUTE;
					}
					else{
						infectionratio = HIV2_VIRULANCE_CHRONIC;
					}
                    if (virustype == 2){
                        virustrackhelp[6] = 0;
                        }
					virustype = 2;
				
				}
			}
		}
		else{
			if (phase == 0){
				timeoffirstinfection = curtime;
				timeofinfectionchange = curtime + HIV_ACUTE_TIME;
				virustype = virustype_;
				phase = 1;
				if (virustype == 1){
					infectionratio = HIV1_VIRULANCE_ACUTE;
					int var = bran::IRandom(LOWER_BOUND_HIV_DEATH_1, UPPER_BOUND_HIV_DEATH_1);
					if (timeofdeath > curtime + var){
						timeofdeath = curtime + var;
					}
				}
				else{
					infectionratio = HIV2_VIRULANCE_ACUTE;
					int var = bran::IRandom(LOWER_BOUND_HIV_DEATH_2, UPPER_BOUND_HIV_DEATH_2);
					if (timeofdeath > curtime + var){
						timeofdeath = curtime + var;
					}
				}
			}
		}
	}
	else {
		//scenario3
		if ( ((virustype == 0) || (virustype == 2)) && ((virustype_ == 1) || (virustype_ == 3))){
			//we are being infected with virus 1 and we are not already infected with it
			if (scenario2 == 1){
				phase = 1;
				timeofinfectionchange = curtime + HIV_ACUTE_TIME;
				infectionratio = HIV1_VIRULANCE_ACUTE;
				if (virustype == 0){
					virustype = 1;
				}
				else {
					virustype = 3;
				}
			}
			else{
				if (virustype == 0){
					phase = 1;
					timeofinfectionchange = curtime + HIV_ACUTE_TIME;
					infectionratio = HIV1_VIRULANCE_ACUTE;
					virustype = 1;
				}
				else{
					if (phase == 1){
						infectionratio = HIV1_VIRULANCE_ACUTE;
					}
					else {
						infectionratio = HIV1_VIRULANCE_CHRONIC;
					}
					virustype = 3;
				}
			}
			
			if (timeoffirstinfection == 0){
				timeoffirstinfection = curtime;
				int var = bran::IRandom(LOWER_BOUND_HIV_DEATH_1, UPPER_BOUND_HIV_DEATH_1);
				if (timeofdeath > curtime + var){
					timeofdeath = curtime + var;
				} 
			}
			
		}
		if ( ((virustype == 0) || (virustype == 1)) && ((virustype_ == 2) || (virustype_ == 3))){
			//we are being infected with virus 2 and we are not already infected with it
			if (scenario2 == 1){
				phase2 = 1;
				timeofinfectionchange2 = curtime + HIV_ACUTE_TIME;
				infectionratio2 = HIV2_VIRULANCE_ACUTE;
				if (virustype == 0){
					virustype = 2;
				}
				else {
					virustype = 3;
				}
			}
			else{
				if (virustype == 0){
					phase = 1;
					timeofinfectionchange = curtime + HIV_ACUTE_TIME;
					infectionratio2 = HIV2_VIRULANCE_ACUTE;
					virustype = 2;
				}
				else{
					if (phase == 1){
						infectionratio2 = HIV2_VIRULANCE_ACUTE;
					}
					else {
						infectionratio2 = HIV2_VIRULANCE_CHRONIC;
					}
					virustype = 3;
				}
			}
			
			if (timeoffirstinfection == 0){
				timeoffirstinfection = curtime;
				int var = bran::IRandom(LOWER_BOUND_HIV_DEATH_2, UPPER_BOUND_HIV_DEATH_2);
				if (timeofdeath > curtime + var){
					timeofdeath = curtime + var;
				} 
			}
		}
	}
    virustracker.push_back(virustrackhelp);
};


int node::getNewLink(void){
	
    int ret_val = butil::divmod(chance_to_create_new_link_);
	if (bran::Uniform_Double(0,1) < chance_to_create_new_link_ - ret_val){
		ret_val += 1;
	}
	return ret_val;	
};

class male : public node{
private:
public:
	male(){};
	male(int ID_){
		ID = ID_;
		prefpartnum = getPrefPartNum();
		chance_to_create_new_link_ = prefpartnum/52.0;
	}
	//double getPrefPartNum(void){return bran::PowerLaw(MALES_EXPONENT,LOWER_BOUND_POWERLAW_MALES);}
	double getPrefPartNum(void){return bran::PowerDist(MALES_EXPONENT,UPPER_BOUND_POWERLAW_MALES,LOWER_BOUND_POWERLAW_MALES);}
	removelinkreturn reset(void){
		if (scenario1 == 0){
			prefpartnum = getPrefPartNum(); 
		}
		return node::reset();
	}
};

class female : public node{
private:
public:
	female(){};
	female(int ID_){
		ID = ID_;
		prefpartnum = getPrefPartNum();
		chance_to_create_new_link_ = prefpartnum/52.0;
	}
	//double getPrefPartNum(void){return bran::PowerLaw(FEMALES_EXPONENT,LOWER_BOUND_POWERLAW_FEMALES);}
	double getPrefPartNum(void){return bran::PowerDist(FEMALES_EXPONENT,UPPER_BOUND_POWERLAW_FEMALES,LOWER_BOUND_POWERLAW_FEMALES);}
	removelinkreturn reset(void){
		if (scenario1 == 0){
			prefpartnum = getPrefPartNum(); 
		}
		return node::reset();
	}
};

class csw : public node{
private:
public:
	csw(){};
	csw(int ID_){
		ID = ID_;
		prefpartnum = getPrefPartNum();
		chance_to_create_new_link_ = prefpartnum/52.0;
	}
	double getPrefPartNum(void){return CSW_CLIENT_NUM;}
	removelinkreturn reset(void){		
		if (scenario1 == 0){
			prefpartnum = getPrefPartNum(); 
		}
		return node::reset();
	}
};

#endif //NODE_H
