# Supplementary material for: HIV Competition Dynamics over Sexual Networks: First Comer Advantage Conserves Founder Effects
Source: PLoS Comput Biol. 2015 Feb 5;11(2):e1004093. doi: 10.1371/journal.pcbi.1004093 (PMC4318579; doi:10.1371/journal.pcbi.1004093)
Supplement: S1 File — (ZIP) [file pcbi.1004093.s001.zip › fileS1/random.h]

#ifndef BENCE_RANDOM_H_GUARD
#define BENCE_RANDOM_H_GUARD
#include "sfmt.hcpp"
#include "utilities.h"
#include <cmath>
#include <stdio.h>
#include <stdlib.h>

#define PI 3.14159265
namespace bran{
CRandomSFMT Gen(1,1);

double Random(void){
	return Gen.Random();		
}

int IRandom(int min, int max){
	return Gen.IRandomX(min,max);
}

void Init_Generator(int seed)
	{
		Gen.RandomInit(seed);
	}

int Uniform_Integer(int min, int max)
	{
		int X = Gen.IRandomX(min, max);

		return X;
	}

double Uniform_Double(double min, double max)
	{
		double X = (max-min)*Gen.Random()+min;

		return X;
	}

int Poisson(double lambda){
    int k = 0;
    double target = exp(-lambda);
    double p = Gen.Random();
    while (p > target){
        p *= Gen.Random();
        k++;
    }
    return k;
}


double PowerDist(double gamma, double max, double min)

	{	
		
		double C =(1-gamma)/(pow(max,1-gamma)-pow(min,1-gamma));
		double X = Gen.Random(); 
		double k = pow(X*(1-gamma)/C + pow(min,1-gamma),1/(1-gamma));
		return k;
	}

double PowerLaw(double gamma,double xmin){

    double r = Gen.Random();
    double x = xmin*pow(1-r,-1/(gamma-1));
    return x;
}

double RealPowerLaw(double gamma,double a, double b){
    double C = 1/((2-gamma)/(1-gamma)*std::pow(b,1-gamma)-gamma/(1-gamma)*std::pow(a,1-gamma));
    double A = C*std::pow(a,1-gamma);
    double B = C/(1-gamma)*(std::pow(b,1-gamma)-std::pow(a,1-gamma));
    double r = Gen.Random();
    double retval;
    if (r <= A){
    retval = r/C*std::pow(a,gamma);
    }
    else if (r >= A+B){
    retval = b-b*std::log((A+B-r+C*std::pow(b,1-gamma))/(C*std::pow(b,1-gamma)));
    }
    else {
    retval = std::pow((1-gamma)/C*(r-A+C*std::pow(a,1-gamma)/(1-gamma)),1/(1-gamma));
    }
    return retval;

}

double Gauss(double mu, double sigma)
	{
		double X;
		double u = Gen.Random();
		double v = Gen.Random();

		X = mu + sigma*std::sin(2*PI*u)*std::sqrt(-2*log(v));
		return X;
	}

double Lognormal(double mu, double sigma)
	{
		double X;
		double g = Gauss(mu, sigma);

		X = std::exp(g);

		return X;
	}

double Exponential(double lambda)
	{
		double X;
		double U = Gen.Random();

		X = -std::log(1-U)/lambda;

		return X;
	}

int Stretched_Exponential(double tau, double beta, int x_max) 
	{
		int X = Gen.IRandomX(0, x_max);
		double U = Gen.Random();

		while(U > std::exp(-std::pow((double)X/tau, beta))/(double)x_max)
		{
			X = Gen.IRandomX(0, x_max);
			U = Gen.Random();
		}

		return X;
	}
	
double Cauchy(double y, double x0){
	double U = Gen.Random();
	double ret_val = y*std::tan(PI*(U-0.5))+x0;
	return ret_val;
}

double Student2(){ //only for v=2 and 0 "middle"
	double U = Gen.Random();
	double ret_val;
	ret_val = 2*(U-0.5)*std::sqrt(2/4*U*(1-U));
	return ret_val;
}

double Student1(){
	double U = Gen.Random();
	double ret_val;
	ret_val = std::tan((U+0.5)*PI);
	return ret_val;
}

int Geometric2(double p){
    double a = std::log(1-Gen.Random());
    double b = std::log(1-p);
    return butil::divmod(a/b)+1;
}

int Geometric1(double p){
    int counter = 1;
    while (p < Gen.Random()){
        counter++;
    }
    return counter;
}


void test_distribution(long int sample, int min, int max, int bin, std::string filename){ 
	butil::histogram histogram(min,max,bin);
	for (int i = 0,j = 0,p = 0; i < sample; i++,j++){
		histogram.bin(RealPowerLaw(2.9,5,300)); 
		if (j == sample*0.1){
			p += 10;
			j = 0;
			std::cout << p << "%\n";
		}
	}
    histogram.printcdf(filename);
    histogram.printdf(filename);
}

}

#endif //BENCE_RANDOM_H
