# Supplementary material for: HIV Competition Dynamics over Sexual Networks: First Comer Advantage Conserves Founder Effects
Source: PLoS Comput Biol. 2015 Feb 5;11(2):e1004093. doi: 10.1371/journal.pcbi.1004093 (PMC4318579; doi:10.1371/journal.pcbi.1004093)
Supplement: S1 File — (ZIP) [file pcbi.1004093.s001.zip › fileS1/README.txt]

Author: Bence Ferdinandy fbence@elte.hu

README for the computer program used to generate the results of the article
B. Ferdinandy, E. Mones, T. Vicsek and V. Müller (2015). HIV Competition Dynamics over Sexual Networks: First Comer Advantage Conserves Founder Effects. PLoS Comp Biol.


Tested on Linux 2.6.32-5-amd64. (Partly tested on MacOSX 10.9.5 and 10.10.1)

To compile either run make on the makefile or use: g++ -lm -msse -msse2 -O3 -o hiv main.cpp

Example call: ./hiv -t highprevdefaultscenario -s 0 -at 20000 -h1c 0.002 -h2c 0.002 (used to generate sample output bundled with the code)
            ("./hiv --test" without the quote marks will run a shortert test, the output of which is also bundled with the code)

The publication and the code have a few differences in terminology:
strain 1 = first virus (also referred to as HIV1 in the code; not meant to imply HIV type)
strain 2 = second virus (also referred to as HIV2 in the code; not meant to imply HIV type)
FSW = CSW

Run hiv.o with commandline flags to use the program:

--help,-h: Display help.
--test: Run a short test with reduced simulation length and population size. This is a standalone flag and will not work with other flags.

Flags that take parameters:
Flag:                       Description [default value]                        
-tag,-t                     Names output [default]
-seed,-s                    Random seed [0]
-nummale,-nm                Number of males [10000]
-numfemale,-nf              Number of females [10000]
-buildtime,-bt              Length of time while there is no virus in the system [1000]
-firsttime,-ft              Length of time (after bt) while there is only one virus in the system [4000]
-alltime,-at                Length of time of the whole simulation (including bt and ft) [18000]
-firstinfecttype,-fit       Type of node to infect with first virus (0: male, 1:female, 2: FSW) [2]
-firstinfectpercent,-fip    Percent of selected nodes to infect on start of first virus [10]
-secondinfecttype,-sit      Type of node to infect with second virus (0: male, 1:female, 2: FSW) [2]
-secondinfectpercent,-sip   Percent of selected nodes to infect on start of second virus [10]
-female_exp,-fe             Exponent of female degree distribution [3.45]
-male_exp,-me               Exponent of male degree distribution [2.45]
-hiv1_acute,-h1a            Strain 1 per-contact transmissibility in acute stage [9 times the chronic]
-hiv2_acute,-h2a            Strain 2 per-contact transmissibility in acute stage [9 times the chronic]
-hiv1_chronic,-h1c          Strain 1 per-contact transmissibility in chronic stage [0.001]
-hiv2_chronic,-h2c          Strain 2 per-contact transmissibility in chronic stage [0.001]
-hiv_lower,-hld             Lower bound of the distribution for the time of death due to AIDS [156]
-hiv_upper,-hud             Upper bound of the distribution for the time of death due to AIDS [1040]
-hiv_acuttime,-hat          Length of acute phase [12]
-max-age,-age               Maximum allowed age of node [1820]
-break_up,-b                Chance of break up of a link between male and female [0.05]


Flags that do not take parameters
To select non-default scenario:
fixed degrees: -scen1
multiple acute: -scen2
dual infection: -scen3

Flags to generate further output
-mdl, -mdf: Will generate a .rsdt output. Each line contains a property, listing the property of each relevant node.
            In case of mdl, it will be from the last time step, in the case of mdf, it will be from the last STATTIME timesteps.
            (The -mdf flag can generate very large output files if population size and STATTIME are large.)
            Male and female refer to only males or females, all refers to both males and females and also FSWs.
            "degreedist" is yearly degree of nodes
            "prefdegreedist" is preferred yearly degree of nodes
            "agedistdist" is ages of nodes
            "currentdegree" is the number of links that exist in the given timestep
            "onlyHIV1_prefpart" is the preferred degree of nodes infected with only HIV1 (strain 1)
            "onlyHIV2_prefpart" is the preferred degree of nodes infected with only HIV2 (strain 2)
            "bothHIV1_2_prefpart" is preferred degree of nodes infected with both
            
-printinfect: Will generate a .infect output, showing individual infections. The columns are the following:
            time of infection
            type of infection being transmitted
            type of infection of transmitter (transmitter is coded as 10 at the initial "artificial" infections)
            stage of infection of transmitter (transmitter is coded as 10 at the initial "artificial" infections)
            type of infection of recipient
            stage of infection of recipient
            successful superinfection (0 or 1)

Files:
- actual simulation -
main.cpp
graph.h 
node.h
model_parameters.h

- auxiliary files mostly for the random number generator -
random.h, 
utilities.h
randomc.h
sfmt.h,
sfmt.hcpp

- sample -
The source code comes bundled with a sample output of running the following command:
./hiv --test
This runs a short test in under a minute, and outputs the following files:
testrun.dat
testrun.pen

The source code also comes bundled with a sample output of running the following command:
./hiv -t highprevdefaultscenario -s 0 -at 20000 -h1c 0.002 -h2c 0.002
This runs a sample from the default, high prevalence scenario and should run for around 30-60 minutes on an average computer,
and should output the following files:
highprevdefaultscenario.dat
highprevdefaultscenario.pen

The .dat file provides a crude overview of the properties of the run.
Please note that the exponents in this file are estimated with a crude method; the estimates presented in the paper were obtained with more accurate methods applied to detailed output statistics. 
Statistics are calculated from the last STATTIME timesteps (statistics in the paper were obtained with more accurate methods applied to detailed output), where "num of sample" is not 1, otherwise it is the value at the last
timesteps. 
The lines are the following:
"infectedpopHIV1": fraction of males and females infected with strain 1
"infectedcswHIV1": fraction of FSW infected with strain 1
"infectedpopHIV2": fraction of males and females infected with strain 2
"infectedcswHIV2": fraction of FSW infected with strain 2
"infectedpopHIV3": fraction of males and females infected with strain 1 and strain 2
"infectedcswHIV3": fraction of FSW infected with strain 1 and strain 2
"exponentmales": yearly degree distribution exponent of males
"exponentfemales": yearly degree distribution exponent of females
"numberofcsw": number of FSW
"numberoflinks": number of links in system
"numreslinks": it is (was) a debugging property and is not relevant
"runtime(min)": is runtime in minutes

The .pen file shows the time evolution of the prevalence of strain 1 and 2 in the population (of males and females) and among the CSW,
as indicated in the first commented line of the file.

## Note that the code does not check for nonsensical combinations of parameters and/or flags, and some 
## arbitrary decisions are hard-wired (though easy to change) in the code. E.g., a female-biased population may
## result in few or no FSWs in the population: with the default choice of introducing the virus in 10% of FSWs,
## this implies that the virus will not be introduced at all.

The following copyright applies to all parts if not stated otherwise:

    Copyright (C) 2014  Bence Ferdinandy

    This program is free software: you can redistribute it and/or modify
    it under the terms of the GNU General Public License as published by
    the Free Software Foundation, either version 3 of the License, or
    (at your option) any later version.

    This program is distributed in the hope that it will be useful,
    but WITHOUT ANY WARRANTY; without even the implied warranty of
    MERCHANTABILITY or FITNESS FOR A PARTICULAR PURPOSE.  See the
    GNU General Public License for more details.

    You should have received a copy of the GNU General Public License
    along with this program.  If not, see <http://www.gnu.org/licenses/>.
    
    Some parts of this program was originally disrtibuted under the 
    BSD license and thus applies as well.
