# Supplementary material for: HIV Competition Dynamics over Sexual Networks: First Comer Advantage Conserves Founder Effects
Source: PLoS Comput Biol. 2015 Feb 5;11(2):e1004093. doi: 10.1371/journal.pcbi.1004093 (PMC4318579; doi:10.1371/journal.pcbi.1004093)
Supplement: S1 File — (ZIP) [file pcbi.1004093.s001.zip › fileS1/sample/highprevdefaultscenario.pen]

# time | HIV1pop | HIV1 csw | HIV2 pop | HIV2 csw | HIV3 pop | HIV3 csw
1 0 0 0 0 0 0
2 0 0 0 0 0 0
3 0 0 0 0 0 0
4 0 0 0 0 0 0
5 0 0 0 0 0 0
6 0 0 0 0 0 0
7 0 0 0 0 0 0
8 0 0 0 0 0 0
9 0 0 0 0 0 0
10 0 0 0 0 0 0
11 0 0 0 0 0 0
12 0 0 0 0 0 0
13 0 0 0 0 0 0
14 0 0 0 0 0 0
15 0 0 0 0 0 0
16 0 0 0 0 0 0
17 0 0 0 0 0 0
18 0 0 0 0 0 0
19 0 0 0 0 0 0
20 0 0 0 0 0 0
21 0 0 0 0 0 0
22 0 0 0 0 0 0
23 0 0 0 0 0 0
24 0 0 0 0 0 0
25 0 0 0 0 0 0
26 0 0 0 0 0 0
27 0 0 0 0 0 0
28 0 0 0 0 0 0
29 0 0 0 0 0 0
30 0 0 0 0 0 0
31 0 0 0 0 0 0
32 0 0 0 0 0 0
33 0 0 0 0 0 0
34 0 0 0 0 0 0
35 0 0 0 0 0 0
36 0 0 0 0 0 0
37 0 0 0 0 0 0
38 0 0 0 0 0 0
39 0 0 0 0 0 0
40 0 0 0 0 0 0
41 0 0 0 0 0 0
42 0 0 0 0 0 0
43 0 0 0 0 0 0
44 0 0 0 0 0 0
45 0 0 0 0 0 0
46 0 0 0 0 0 0
47 0 0 0 0 0 0
48 0 0 0 0 0 0
49 0 0 0 0 0 0
50 0 0 0 0 0 0
51 0 0 0 0 0 0
52 0 0 0 0 0 0
53 0 0 0 0 0 0
54 0 0 0 0 0 0
55 0 0 0 0 0 0
56 0 0 0 0 0 0
57 0 0 0 0 0 0
58 0 0 0 0 0 0
59 0 0 0 0 0 0
60 0 0 0 0 0 0
61 0 0 0 0 0 0
62 0 0 0 0 0 0
63 0 0 0 0 0 0
64 0 0 0 0 0 0
65 0 0 0 0 0 0
66 0 0 0 0 0 0
67 0 0 0 0 0 0
68 0 0 0 0 0 0
69 0 0 0 0 0 0
70 0 0 0 0 0 0
71 0 0 0 0 0 0
72 0 0 0 0 0 0
73 0 0 0 0 0 0
74 0 0 0 0 0 0
75 0 0 0 0 0 0
76 0 0 0 0 0 0
77 0 0 0 0 0 0
78 0 0 0 0 0 0
79 0 0 0 0 0 0
80 0 0 0 0 0 0
81 0 0 0 0 0 0
82 0 0 0 0 0 0
83 0 0 0 0 0 0
84 0 0 0 0 0 0
85 0 0 0 0 0 0
86 0 0 0 0 0 0
87 0 0 0 0 0 0
88 0 0 0 0 0 0
89 0 0 0 0 0 0
90 0 0 0 0 0 0
91 0 0 0 0 0 0
92 0 0 0 0 0 0
93 0 0 0 0 0 0
94 0 0 0 0 0 0
95 0 0 0 0 0 0
96 0 0 0 0 0 0
97 0 0 0 0 0 0
98 0 0 0 0 0 0
99 0 0 0 0 0 0
100 0 0 0 0 0 0
101 0 0 0 0 0 0
102 0 0 0 0 0 0
103 0 0 0 0 0 0
104 0 0 0 0 0 0
105 0 0 0 0 0 0
106 0 0 0 0 0 0
107 0 0 0 0 0 0
108 0 0 0 0 0 0
109 0 0 0 0 0 0
110 0 0 0 0 0 0
111 0 0 0 0 0 0
112 0 0 0 0 0 0
113 0 0 0 0 0 0
114 0 0 0 0 0 0
115 0 0 0 0 0 0
116 0 0 0 0 0 0
117 0 0 0 0 0 0
118 0 0 0 0 0 0
119 0 0 0 0 0 0
120 0 0 0 0 0 0
121 0 0 0 0 0 0
122 0 0 0 0 0 0
123 0 0 0 0 0 0
124 0 0 0 0 0 0
125 0 0 0 0 0 0
126 0 0 0 0 0 0
127 0 0 0 0 0 0
128 0 0 0 0 0 0
129 0 0 0 0 0 0
130 0 0 0 0 0 0
131 0 0 0 0 0 0
132 0 0 0 0 0 0
133 0 0 0 0 0 0
134 0 0 0 0 0 0
135 0 0 0 0 0 0
136 0 0 0 0 0 0
137 0 0 0 0 0 0
138 0 0 0 0 0 0
139 0 0 0 0 0 0
140 0 0 0 0 0 0
141 0 0 0 0 0 0
142 0 0 0 0 0 0
143 0 0 0 0 0 0
144 0 0 0 0 0 0
145 0 0 0 0 0 0
146 0 0 0 0 0 0
147 0 0 0 0 0 0
148 0 0 0 0 0 0
149 0 0 0 0 0 0
150 0 0 0 0 0 0
151 0 0 0 0 0 0
152 0 0 0 0 0 0
153 0 0 0 0 0 0
154 0 0 0 0 0 0
155 0 0 0 0 0 0
156 0 0 0 0 0 0
157 0 0 0 0 0 0
158 0 0 0 0 0 0
159 0 0 0 0 0 0
160 0 0 0 0 0 0
161 0 0 0 0 0 0
162 0 0 0 0 0 0
163 0 0 0 0 0 0
164 0 0 0 0 0 0
165 0 0 0 0 0 0
166 0 0 0 0 0 0
167 0 0 0 0 0 0
168 0 0 0 0 0 0
169 0 0 0 0 0 0
170 0 0 0 0 0 0
171 0 0 0 0 0 0
172 0 0 0 0 0 0
173 0 0 0 0 0 0
174 0 0 0 0 0 0
175 0 0 0 0 0 0
176 0 0 0 0 0 0
177 0 0 0 0 0 0
178 0 0 0 0 0 0
179 0 0 0 0 0 0
180 0 0 0 0 0 0
181 0 0 0 0 0 0
182 0 0 0 0 0 0
183 0 0 0 0 0 0
184 0 0 0 0 0 0
185 0 0 0 0 0 0
186 0 0 0 0 0 0
187 0 0 0 0 0 0
188 0 0 0 0 0 0
189 0 0 0 0 0 0
190 0 0 0 0 0 0
191 0 0 0 0 0 0
192 0 0 0 0 0 0
193 0 0 0 0 0 0
194 0 0 0 0 0 0
195 0 0 0 0 0 0
196 0 0 0 0 0 0
197 0 0 0 0 0 0
198 0 0 0 0 0 0
199 0 0 0 0 0 0
200 0 0 0 0 0 0
201 0 0 0 0 0 0
202 0 0 0 0 0 0
203 0 0 0 0 0 0
204 0 0 0 0 0 0
205 0 0 0 0 0 0
206 0 0 0 0 0 0
207 0 0 0 0 0 0
208 0 0 0 0 0 0
209 0 0 0 0 0 0
210 0 0 0 0 0 0
211 0 0 0 0 0 0
212 0 0 0 0 0 0
213 0 0 0 0 0 0
214 0 0 0 0 0 0
215 0 0 0 0 0 0
216 0 0 0 0 0 0
217 0 0 0 0 0 0
218 0 0 0 0 0 0
219 0 0 0 0 0 0
220 0 0 0 0 0 0
221 0 0 0 0 0 0
222 0 0 0 0 0 0
223 0 0 0 0 0 0
224 0 0 0 0 0 0
225 0 0 0 0 0 0
226 0 0 0 0 0 0
227 0 0 0 0 0 0
228 0 0 0 0 0 0
229 0 0 0 0 0 0
230 0 0 0 0 0 0
231 0 0 0 0 0 0
232 0 0 0 0 0 0
233 0 0 0 0 0 0
234 0 0 0 0 0 0
235 0 0 0 0 0 0
236 0 0 0 0 0 0
237 0 0 0 0 0 0
238 0 0 0 0 0 0
239 0 0 0 0 0 0
240 0 0 0 0 0 0
241 0 0 0 0 0 0
242 0 0 0 0 0 0
243 0 0 0 0 0 0
244 0 0 0 0 0 0
245 0 0 0 0 0 0
246 0 0 0 0 0 0
247 0 0 0 0 0 0
248 0 0 0 0 0 0
249 0 0 0 0 0 0
250 0 0 0 0 0 0
251 0 0 0 0 0 0
252 0 0 0 0 0 0
253 0 0 0 0 0 0
254 0 0 0 0 0 0
255 0 0 0 0 0 0
256 0 0 0 0 0 0
257 0 0 0 0 0 0
258 0 0 0 0 0 0
259 0 0 0 0 0 0
260 0 0 0 0 0 0
261 0 0 0 0 0 0
262 0 0 0 0 0 0
263 0 0 0 0 0 0
264 0 0 0 0 0 0
265 0 0 0 0 0 0
266 0 0 0 0 0 0
267 0 0 0 0 0 0
268 0 0 0 0 0 0
269 0 0 0 0 0 0
270 0 0 0 0 0 0
271 0 0 0 0 0 0
272 0 0 0 0 0 0
273 0 0 0 0 0 0
274 0 0 0 0 0 0
275 0 0 0 0 0 0
276 0 0 0 0 0 0
277 0 0 0 0 0 0
278 0 0 0 0 0 0
279 0 0 0 0 0 0
280 0 0 0 0 0 0
281 0 0 0 0 0 0
282 0 0 0 0 0 0
283 0 0 0 0 0 0
284 0 0 0 0 0 0
285 0 0 0 0 0 0
286 0 0 0 0 0 0
287 0 0 0 0 0 0
288 0 0 0 0 0 0
289 0 0 0 0 0 0
290 0 0 0 0 0 0
291 0 0 0 0 0 0
292 0 0 0 0 0 0
293 0 0 0 0 0 0
294 0 0 0 0 0 0
295 0 0 0 0 0 0
296 0 0 0 0 0 0
297 0 0 0 0 0 0
298 0 0 0 0 0 0
299 0 0 0 0 0 0
300 0 0 0 0 0 0
301 0 0 0 0 0 0
302 0 0 0 0 0 0
303 0 0 0 0 0 0
304 0 0 0 0 0 0
305 0 0 0 0 0 0
306 0 0 0 0 0 0
307 0 0 0 0 0 0
308 0 0 0 0 0 0
309 0 0 0 0 0 0
310 0 0 0 0 0 0
311 0 0 0 0 0 0
312 0 0 0 0 0 0
313 0 0 0 0 0 0
314 0 0 0 0 0 0
315 0 0 0 0 0 0
316 0 0 0 0 0 0
317 0 0 0 0 0 0
318 0 0 0 0 0 0
319 0 0 0 0 0 0
320 0 0 0 0 0 0
321 0 0 0 0 0 0
322 0 0 0 0 0 0
323 0 0 0 0 0 0
324 0 0 0 0 0 0
325 0 0 0 0 0 0
326 0 0 0 0 0 0
327 0 0 0 0 0 0
328 0 0 0 0 0 0
329 0 0 0 0 0 0
330 0 0 0 0 0 0
331 0 0 0 0 0 0
332 0 0 0 0 0 0
333 0 0 0 0 0 0
334 0 0 0 0 0 0
335 0 0 0 0 0 0
336 0 0 0 0 0 0
337 0 0 0 0 0 0
338 0 0 0 0 0 0
339 0 0 0 0 0 0
340 0 0 0 0 0 0
341 0 0 0 0 0 0
342 0 0 0 0 0 0
343 0 0 0 0 0 0
344 0 0 0 0 0 0
345 0 0 0 0 0 0
346 0 0 0 0 0 0
347 0 0 0 0 0 0
348 0 0 0 0 0 0
349 0 0 0 0 0 0
350 0 0 0 0 0 0
351 0 0 0 0 0 0
352 0 0 0 0 0 0
353 0 0 0 0 0 0
354 0 0 0 0 0 0
355 0 0 0 0 0 0
356 0 0 0 0 0 0
357 0 0 0 0 0 0
358 0 0 0 0 0 0
359 0 0 0 0 0 0
360 0 0 0 0 0 0
361 0 0 0 0 0 0
362 0 0 0 0 0 0
363 0 0 0 0 0 0
364 0 0 0 0 0 0
365 0 0 0 0 0 0
366 0 0 0 0 0 0
367 0 0 0 0 0 0
368 0 0 0 0 0 0
369 0 0 0 0 0 0
370 0 0 0 0 0 0
371 0 0 0 0 0 0
372 0 0 0 0 0 0
373 0 0 0 0 0 0
374 0 0 0 0 0 0
375 0 0 0 0 0 0
376 0 0 0 0 0 0
377 0 0 0 0 0 0
378 0 0 0 0 0 0
379 0 0 0 0 0 0
380 0 0 0 0 0 0
381 0 0 0 0 0 0
382 0 0 0 0 0 0
383 0 0 0 0 0 0
384 0 0 0 0 0 0
385 0 0 0 0 0 0
386 0 0 0 0 0 0
387 0 0 0 0 0 0
388 0 0 0 0 0 0
389 0 0 0 0 0 0
390 0 0 0 0 0 0
391 0 0 0 0 0 0
392 0 0 0 0 0 0
393 0 0 0 0 0 0
394 0 0 0 0 0 0
395 0 0 0 0 0 0
396 0 0 0 0 0 0
397 0 0 0 0 0 0
398 0 0 0 0 0 0
399 0 0 0 0 0 0
400 0 0 0 0 0 0
401 0 0 0 0 0 0
402 0 0 0 0 0 0
403 0 0 0 0 0 0
404 0 0 0 0 0 0
405 0 0 0 0 0 0
406 0 0 0 0 0 0
407 0 0 0 0 0 0
408 0 0 0 0 0 0
409 0 0 0 0 0 0
410 0 0 0 0 0 0
411 0 0 0 0 0 0
412 0 0 0 0 0 0
413 0 0 0 0 0 0
414 0 0 0 0 0 0
415 0 0 0 0 0 0
416 0 0 0 0 0 0
417 0 0 0 0 0 0
418 0 0 0 0 0 0
419 0 0 0 0 0 0
420 0 0 0 0 0 0
421 0 0 0 0 0 0
422 0 0 0 0 0 0
423 0 0 0 0 0 0
424 0 0 0 0 0 0
425 0 0 0 0 0 0
426 0 0 0 0 0 0
427 0 0 0 0 0 0
428 0 0 0 0 0 0
429 0 0 0 0 0 0
430 0 0 0 0 0 0
431 0 0 0 0 0 0
432 0 0 0 0 0 0
433 0 0 0 0 0 0
434 0 0 0 0 0 0
435 0 0 0 0 0 0
436 0 0 0 0 0 0
437 0 0 0 0 0 0
438 0 0 0 0 0 0
439 0 0 0 0 0 0
440 0 0 0 0 0 0
441 0 0 0 0 0 0
442 0 0 0 0 0 0
443 0 0 0 0 0 0
444 0 0 0 0 0 0
445 0 0 0 0 0 0
446 0 0 0 0 0 0
447 0 0 0 0 0 0
448 0 0 0 0 0 0
449 0 0 0 0 0 0
450 0 0 0 0 0 0
451 0 0 0 0 0 0
452 0 0 0 0 0 0
453 0 0 0 0 0 0
454 0 0 0 0 0 0
455 0 0 0 0 0 0
456 0 0 0 0 0 0
457 0 0 0 0 0 0
458 0 0 0 0 0 0
459 0 0 0 0 0 0
460 0 0 0 0 0 0
461 0 0 0 0 0 0
462 0 0 0 0 0 0
463 0 0 0 0 0 0
464 0 0 0 0 0 0
465 0 0 0 0 0 0
466 0 0 0 0 0 0
467 0 0 0 0 0 0
468 0 0 0 0 0 0
469 0 0 0 0 0 0
470 0 0 0 0 0 0
471 0 0 0 0 0 0
472 0 0 0 0 0 0
473 0 0 0 0 0 0
474 0 0 0 0 0 0
475 0 0 0 0 0 0
476 0 0 0 0 0 0
477 0 0 0 0 0 0
478 0 0 0 0 0 0
479 0 0 0 0 0 0
480 0 0 0 0 0 0
481 0 0 0 0 0 0
482 0 0 0 0 0 0
483 0 0 0 0 0 0
484 0 0 0 0 0 0
485 0 0 0 0 0 0
486 0 0 0 0 0 0
487 0 0 0 0 0 0
488 0 0 0 0 0 0
489 0 0 0 0 0 0
490 0 0 0 0 0 0
491 0 0 0 0 0 0
492 0 0 0 0 0 0
493 0 0 0 0 0 0
494 0 0 0 0 0 0
495 0 0 0 0 0 0
496 0 0 0 0 0 0
497 0 0 0 0 0 0
498 0 0 0 0 0 0
499 0 0 0 0 0 0
500 0 0 0 0 0 0
501 0 0 0 0 0 0
502 0 0 0 0 0 0
503 0 0 0 0 0 0
504 0 0 0 0 0 0
505 0 0 0 0 0 0
506 0 0 0 0 0 0
507 0 0 0 0 0 0
508 0 0 0 0 0 0
509 0 0 0 0 0 0
510 0 0 0 0 0 0
511 0 0 0 0 0 0
512 0 0 0 0 0 0
513 0 0 0 0 0 0
514 0 0 0 0 0 0
515 0 0 0 0 0 0
516 0 0 0 0 0 0
517 0 0 0 0 0 0
518 0 0 0 0 0 0
519 0 0 0 0 0 0
520 0 0 0 0 0 0
521 0 0 0 0 0 0
522 0 0 0 0 0 0
523 0 0 0 0 0 0
524 0 0 0 0 0 0
525 0 0 0 0 0 0
526 0 0 0 0 0 0
527 0 0 0 0 0 0
528 0 0 0 0 0 0
529 0 0 0 0 0 0
530 0 0 0 0 0 0
531 0 0 0 0 0 0
532 0 0 0 0 0 0
533 0 0 0 0 0 0
534 0 0 0 0 0 0
535 0 0 0 0 0 0
536 0 0 0 0 0 0
537 0 0 0 0 0 0
538 0 0 0 0 0 0
539 0 0 0 0 0 0
540 0 0 0 0 0 0
541 0 0 0 0 0 0
542 0 0 0 0 0 0
543 0 0 0 0 0 0
544 0 0 0 0 0 0
545 0 0 0 0 0 0
546 0 0 0 0 0 0
547 0 0 0 0 0 0
548 0 0 0 0 0 0
549 0 0 0 0 0 0
550 0 0 0 0 0 0
551 0 0 0 0 0 0
552 0 0 0 0 0 0
553 0 0 0 0 0 0
554 0 0 0 0 0 0
555 0 0 0 0 0 0
556 0 0 0 0 0 0
557 0 0 0 0 0 0
558 0 0 0 0 0 0
559 0 0 0 0 0 0
560 0 0 0 0 0 0
561 0 0 0 0 0 0
562 0 0 0 0 0 0
563 0 0 0 0 0 0
564 0 0 0 0 0 0
565 0 0 0 0 0 0
566 0 0 0 0 0 0
567 0 0 0 0 0 0
568 0 0 0 0 0 0
569 0 0 0 0 0 0
570 0 0 0 0 0 0
571 0 0 0 0 0 0
572 0 0 0 0 0 0
573 0 0 0 0 0 0
574 0 0 0 0 0 0
575 0 0 0 0 0 0
576 0 0 0 0 0 0
577 0 0 0 0 0 0
578 0 0 0 0 0 0
579 0 0 0 0 0 0
580 0 0 0 0 0 0
581 0 0 0 0 0 0
582 0 0 0 0 0 0
583 0 0 0 0 0 0
584 0 0 0 0 0 0
585 0 0 0 0 0 0
586 0 0 0 0 0 0
587 0 0 0 0 0 0
588 0 0 0 0 0 0
589 0 0 0 0 0 0
590 0 0 0 0 0 0
591 0 0 0 0 0 0
592 0 0 0 0 0 0
593 0 0 0 0 0 0
594 0 0 0 0 0 0
595 0 0 0 0 0 0
596 0 0 0 0 0 0
597 0 0 0 0 0 0
598 0 0 0 0 0 0
599 0 0 0 0 0 0
600 0 0 0 0 0 0
601 0 0 0 0 0 0
602 0 0 0 0 0 0
603 0 0 0 0 0 0
604 0 0 0 0 0 0
605 0 0 0 0 0 0
606 0 0 0 0 0 0
607 0 0 0 0 0 0
608 0 0 0 0 0 0
609 0 0 0 0 0 0
610 0 0 0 0 0 0
611 0 0 0 0 0 0
612 0 0 0 0 0 0
613 0 0 0 0 0 0
614 0 0 0 0 0 0
615 0 0 0 0 0 0
616 0 0 0 0 0 0
617 0 0 0 0 0 0
618 0 0 0 0 0 0
619 0 0 0 0 0 0
620 0 0 0 0 0 0
621 0 0 0 0 0 0
622 0 0 0 0 0 0
623 0 0 0 0 0 0
624 0 0 0 0 0 0
625 0 0 0 0 0 0
626 0 0 0 0 0 0
627 0 0 0 0 0 0
628 0 0 0 0 0 0
629 0 0 0 0 0 0
630 0 0 0 0 0 0
631 0 0 0 0 0 0
632 0 0 0 0 0 0
633 0 0 0 0 0 0
634 0 0 0 0 0 0
635 0 0 0 0 0 0
636 0 0 0 0 0 0
637 0 0 0 0 0 0
638 0 0 0 0 0 0
639 0 0 0 0 0 0
640 0 0 0 0 0 0
641 0 0 0 0 0 0
642 0 0 0 0 0 0
643 0 0 0 0 0 0
644 0 0 0 0 0 0
645 0 0 0 0 0 0
646 0 0 0 0 0 0
647 0 0 0 0 0 0
648 0 0 0 0 0 0
649 0 0 0 0 0 0
650 0 0 0 0 0 0
651 0 0 0 0 0 0
652 0 0 0 0 0 0
653 0 0 0 0 0 0
654 0 0 0 0 0 0
655 0 0 0 0 0 0
656 0 0 0 0 0 0
657 0 0 0 0 0 0
658 0 0 0 0 0 0
659 0 0 0 0 0 0
660 0 0 0 0 0 0
661 0 0 0 0 0 0
662 0 0 0 0 0 0
663 0 0 0 0 0 0
664 0 0 0 0 0 0
665 0 0 0 0 0 0
666 0 0 0 0 0 0
667 0 0 0 0 0 0
668 0 0 0 0 0 0
669 0 0 0 0 0 0
670 0 0 0 0 0 0
671 0 0 0 0 0 0
672 0 0 0 0 0 0
673 0 0 0 0 0 0
674 0 0 0 0 0 0
675 0 0 0 0 0 0
676 0 0 0 0 0 0
677 0 0 0 0 0 0
678 0 0 0 0 0 0
679 0 0 0 0 0 0
680 0 0 0 0 0 0
681 0 0 0 0 0 0
682 0 0 0 0 0 0
683 0 0 0 0 0 0
684 0 0 0 0 0 0
685 0 0 0 0 0 0
686 0 0 0 0 0 0
687 0 0 0 0 0 0
688 0 0 0 0 0 0
689 0 0 0 0 0 0
690 0 0 0 0 0 0
691 0 0 0 0 0 0
692 0 0 0 0 0 0
693 0 0 0 0 0 0
694 0 0 0 0 0 0
695 0 0 0 0 0 0
696 0 0 0 0 0 0
697 0 0 0 0 0 0
698 0 0 0 0 0 0
699 0 0 0 0 0 0
700 0 0 0 0 0 0
701 0 0 0 0 0 0
702 0 0 0 0 0 0
703 0 0 0 0 0 0
704 0 0 0 0 0 0
705 0 0 0 0 0 0
706 0 0 0 0 0 0
707 0 0 0 0 0 0
708 0 0 0 0 0 0
709 0 0 0 0 0 0
710 0 0 0 0 0 0
711 0 0 0 0 0 0
712 0 0 0 0 0 0
713 0 0 0 0 0 0
714 0 0 0 0 0 0
715 0 0 0 0 0 0
716 0 0 0 0 0 0
717 0 0 0 0 0 0
718 0 0 0 0 0 0
719 0 0 0 0 0 0
720 0 0 0 0 0 0
721 0 0 0 0 0 0
722 0 0 0 0 0 0
723 0 0 0 0 0 0
724 0 0 0 0 0 0
725 0 0 0 0 0 0
726 0 0 0 0 0 0
727 0 0 0 0 0 0
728 0 0 0 0 0 0
729 0 0 0 0 0 0
730 0 0 0 0 0 0
731 0 0 0 0 0 0
732 0 0 0 0 0 0
733 0 0 0 0 0 0
734 0 0 0 0 0 0
735 0 0 0 0 0 0
736 0 0 0 0 0 0
737 0 0 0 0 0 0
738 0 0 0 0 0 0
739 0 0 0 0 0 0
740 0 0 0 0 0 0
741 0 0 0 0 0 0
742 0 0 0 0 0 0
743 0 0 0 0 0 0
744 0 0 0 0 0 0
745 0 0 0 0 0 0
746 0 0 0 0 0 0
747 0 0 0 0 0 0
748 0 0 0 0 0 0
749 0 0 0 0 0 0
750 0 0 0 0 0 0
751 0 0 0 0 0 0
752 0 0 0 0 0 0
753 0 0 0 0 0 0
754 0 0 0 0 0 0
755 0 0 0 0 0 0
756 0 0 0 0 0 0
757 0 0 0 0 0 0
758 0 0 0 0 0 0
759 0 0 0 0 0 0
760 0 0 0 0 0 0
761 0 0 0 0 0 0
762 0 0 0 0 0 0
763 0 0 0 0 0 0
764 0 0 0 0 0 0
765 0 0 0 0 0 0
766 0 0 0 0 0 0
767 0 0 0 0 0 0
768 0 0 0 0 0 0
769 0 0 0 0 0 0
770 0 0 0 0 0 0
771 0 0 0 0 0 0
772 0 0 0 0 0 0
773 0 0 0 0 0 0
774 0 0 0 0 0 0
775 0 0 0 0 0 0
776 0 0 0 0 0 0
777 0 0 0 0 0 0
778 0 0 0 0 0 0
779 0 0 0 0 0 0
780 0 0 0 0 0 0
781 0 0 0 0 0 0
782 0 0 0 0 0 0
783 0 0 0 0 0 0
784 0 0 0 0 0 0
785 0 0 0 0 0 0
786 0 0 0 0 0 0
787 0 0 0 0 0 0
788 0 0 0 0 0 0
789 0 0 0 0 0 0
790 0 0 0 0 0 0
791 0 0 0 0 0 0
792 0 0 0 0 0 0
793 0 0 0 0 0 0
794 0 0 0 0 0 0
795 0 0 0 0 0 0
796 0 0 0 0 0 0
797 0 0 0 0 0 0
798 0 0 0 0 0 0
799 0 0 0 0 0 0
800 0 0 0 0 0 0
801 0 0 0 0 0 0
802 0 0 0 0 0 0
803 0 0 0 0 0 0
804 0 0 0 0 0 0
805 0 0 0 0 0 0
806 0 0 0 0 0 0
807 0 0 0 0 0 0
808 0 0 0 0 0 0
809 0 0 0 0 0 0
810 0 0 0 0 0 0
811 0 0 0 0 0 0
812 0 0 0 0 0 0
813 0 0 0 0 0 0
814 0 0 0 0 0 0
815 0 0 0 0 0 0
816 0 0 0 0 0 0
817 0 0 0 0 0 0
818 0 0 0 0 0 0
819 0 0 0 0 0 0
820 0 0 0 0 0 0
821 0 0 0 0 0 0
822 0 0 0 0 0 0
823 0 0 0 0 0 0
824 0 0 0 0 0 0
825 0 0 0 0 0 0
826 0 0 0 0 0 0
827 0 0 0 0 0 0
828 0 0 0 0 0 0
829 0 0 0 0 0 0
830 0 0 0 0 0 0
831 0 0 0 0 0 0
832 0 0 0 0 0 0
833 0 0 0 0 0 0
834 0 0 0 0 0 0
835 0 0 0 0 0 0
836 0 0 0 0 0 0
837 0 0 0 0 0 0
838 0 0 0 0 0 0
839 0 0 0 0 0 0
840 0 0 0 0 0 0
841 0 0 0 0 0 0
842 0 0 0 0 0 0
843 0 0 0 0 0 0
844 0 0 0 0 0 0
845 0 0 0 0 0 0
846 0 0 0 0 0 0
847 0 0 0 0 0 0
848 0 0 0 0 0 0
849 0 0 0 0 0 0
850 0 0 0 0 0 0
851 0 0 0 0 0 0
852 0 0 0 0 0 0
853 0 0 0 0 0 0
854 0 0 0 0 0 0
855 0 0 0 0 0 0
856 0 0 0 0 0 0
857 0 0 0 0 0 0
858 0 0 0 0 0 0
859 0 0 0 0 0 0
860 0 0 0 0 0 0
861 0 0 0 0 0 0
862 0 0 0 0 0 0
863 0 0 0 0 0 0
864 0 0 0 0 0 0
865 0 0 0 0 0 0
866 0 0 0 0 0 0
867 0 0 0 0 0 0
868 0 0 0 0 0 0
869 0 0 0 0 0 0
870 0 0 0 0 0 0
871 0 0 0 0 0 0
872 0 0 0 0 0 0
873 0 0 0 0 0 0
874 0 0 0 0 0 0
875 0 0 0 0 0 0
876 0 0 0 0 0 0
877 0 0 0 0 0 0
878 0 0 0 0 0 0
879 0 0 0 0 0 0
880 0 0 0 0 0 0
881 0 0 0 0 0 0
882 0 0 0 0 0 0
883 0 0 0 0 0 0
884 0 0 0 0 0 0
885 0 0 0 0 0 0
886 0 0 0 0 0 0
887 0 0 0 0 0 0
888 0 0 0 0 0 0
889 0 0 0 0 0 0
890 0 0 0 0 0 0
891 0 0 0 0 0 0
892 0 0 0 0 0 0
893 0 0 0 0 0 0
894 0 0 0 0 0 0
895 0 0 0 0 0 0
896 0 0 0 0 0 0
897 0 0 0 0 0 0
898 0 0 0 0 0 0
899 0 0 0 0 0 0
900 0 0 0 0 0 0
901 0 0 0 0 0 0
902 0 0 0 0 0 0
903 0 0 0 0 0 0
904 0 0 0 0 0 0
905 0 0 0 0 0 0
906 0 0 0 0 0 0
907 0 0 0 0 0 0
908 0 0 0 0 0 0
909 0 0 0 0 0 0
910 0 0 0 0 0 0
911 0 0 0 0 0 0
912 0 0 0 0 0 0
913 0 0 0 0 0 0
914 0 0 0 0 0 0
915 0 0 0 0 0 0
916 0 0 0 0 0 0
917 0 0 0 0 0 0
918 0 0 0 0 0 0
919 0 0 0 0 0 0
920 0 0 0 0 0 0
921 0 0 0 0 0 0
922 0 0 0 0 0 0
923 0 0 0 0 0 0
924 0 0 0 0 0 0
925 0 0 0 0 0 0
926 0 0 0 0 0 0
927 0 0 0 0 0 0
928 0 0 0 0 0 0
929 0 0 0 0 0 0
930 0 0 0 0 0 0
931 0 0 0 0 0 0
932 0 0 0 0 0 0
933 0 0 0 0 0 0
934 0 0 0 0 0 0
935 0 0 0 0 0 0
936 0 0 0 0 0 0
937 0 0 0 0 0 0
938 0 0 0 0 0 0
939 0 0 0 0 0 0
940 0 0 0 0 0 0
941 0 0 0 0 0 0
942 0 0 0 0 0 0
943 0 0 0 0 0 0
944 0 0 0 0 0 0
945 0 0 0 0 0 0
946 0 0 0 0 0 0
947 0 0 0 0 0 0
948 0 0 0 0 0 0
949 0 0 0 0 0 0
950 0 0 0 0 0 0
951 0 0 0 0 0 0
952 0 0 0 0 0 0
953 0 0 0 0 0 0
954 0 0 0 0 0 0
955 0 0 0 0 0 0
956 0 0 0 0 0 0
957 0 0 0 0 0 0
958 0 0 0 0 0 0
959 0 0 0 0 0 0
960 0 0 0 0 0 0
961 0 0 0 0 0 0
962 0 0 0 0 0 0
963 0 0 0 0 0 0
964 0 0 0 0 0 0
965 0 0 0 0 0 0
966 0 0 0 0 0 0
967 0 0 0 0 0 0
968 0 0 0 0 0 0
969 0 0 0 0 0 0
970 0 0 0 0 0 0
971 0 0 0 0 0 0
972 0 0 0 0 0 0
973 0 0 0 0 0 0
974 0 0 0 0 0 0
975 0 0 0 0 0 0
976 0 0 0 0 0 0
977 0 0 0 0 0 0
978 0 0 0 0 0 0
979 0 0 0 0 0 0
980 0 0 0 0 0 0
981 0 0 0 0 0 0
982 0 0 0 0 0 0
983 0 0 0 0 0 0
984 0 0 0 0 0 0
985 0 0 0 0 0 0
986 0 0 0 0 0 0
987 0 0 0 0 0 0
988 0 0 0 0 0 0
989 0 0 0 0 0 0
990 0 0 0 0 0 0
991 0 0 0 0 0 0
992 0 0 0 0 0 0
993 0 0 0 0 0 0
994 0 0 0 0 0 0
995 0 0 0 0 0 0
996 0 0 0 0 0 0
997 0 0 0 0 0 0
998 0 0 0 0 0 0
999 0 0 0 0 0 0
1000 0 0 0 0 0 0
1001 0 0.0909091 0 0 0 0
1002 0 0.0909091 0 0 0 0
1003 0 0.0909091 0 0 0 0
1004 0.0001 0.0909091 0 0 0 0
1005 0.00015 0.0909091 0 0 0 0
1006 0.00025 0.0909091 0 0 0 0
1007 0.00025 0.0909091 0 0 0 0
1008 0.0004 0.0909091 0 0 0 0
1009 0.0004 0.0909091 0 0 0 0
1010 0.0005 0.0909091 0 0 0 0
1011 0.00065 0.0909091 0 0 0 0
1012 0.0007 0.0909091 0 0 0 0
1013 0.00075 0.0909091 0 0 0 0
1014 0.00075 0.0909091 0 0 0 0
1015 0.00075 0.0909091 0 0 0 0
1016 0.0008 0.0909091 0 0 0 0
1017 0.00085 0.0909091 0 0 0 0
1018 0.0009 0.113636 0 0 0 0
1019 0.0009 0.113636 0 0 0 0
1020 0.00095 0.113636 0 0 0 0
1021 0.00095 0.113636 0 0 0 0
1022 0.00095 0.113636 0 0 0 0
1023 0.001 0.113636 0 0 0 0
1024 0.001 0.113636 0 0 0 0
1025 0.001 0.113636 0 0 0 0
1026 0.001 0.113636 0 0 0 0
1027 0.001 0.113636 0 0 0 0
1028 0.001 0.113636 0 0 0 0
1029 0.0011 0.113636 0 0 0 0
1030 0.0011 0.113636 0 0 0 0
1031 0.0011 0.113636 0 0 0 0
1032 0.0011 0.113636 0 0 0 0
1033 0.0011 0.113636 0 0 0 0
1034 0.0011 0.113636 0 0 0 0
1035 0.0011 0.113636 0 0 0 0
1036 0.0011 0.113636 0 0 0 0
1037 0.0011 0.113636 0 0 0 0
1038 0.0011 0.113636 0 0 0 0
1039 0.00115 0.136364 0 0 0 0
1040 0.0012 0.136364 0 0 0 0
1041 0.0012 0.136364 0 0 0 0
1042 0.0012 0.136364 0 0 0 0
1043 0.0012 0.136364 0 0 0 0
1044 0.0012 0.136364 0 0 0 0
1045 0.0013 0.136364 0 0 0 0
1046 0.0013 0.136364 0 0 0 0
1047 0.00135 0.136364 0 0 0 0
1048 0.0014 0.136364 0 0 0 0
1049 0.0014 0.136364 0 0 0 0
1050 0.0014 0.136364 0 0 0 0
1051 0.00145 0.136364 0 0 0 0
1052 0.00145 0.136364 0 0 0 0
1053 0.00145 0.136364 0 0 0 0
1054 0.00145 0.136364 0 0 0 0
1055 0.00145 0.136364 0 0 0 0
1056 0.00145 0.136364 0 0 0 0
1057 0.0015 0.136364 0 0 0 0
1058 0.0015 0.136364 0 0 0 0
1059 0.0015 0.136364 0 0 0 0
1060 0.0015 0.136364 0 0 0 0
1061 0.0015 0.136364 0 0 0 0
1062 0.0015 0.136364 0 0 0 0
1063 0.00155 0.136364 0 0 0 0
1064 0.00155 0.136364 0 0 0 0
1065 0.00155 0.136364 0 0 0 0
1066 0.00155 0.136364 0 0 0 0
1067 0.00155 0.136364 0 0 0 0
1068 0.0016 0.136364 0 0 0 0
1069 0.0016 0.136364 0 0 0 0
1070 0.00165 0.136364 0 0 0 0
1071 0.00165 0.136364 0 0 0 0
1072 0.00165 0.136364 0 0 0 0
1073 0.00165 0.136364 0 0 0 0
1074 0.00165 0.136364 0 0 0 0
1075 0.00165 0.136364 0 0 0 0
1076 0.0017 0.136364 0 0 0 0
1077 0.0017 0.136364 0 0 0 0
1078 0.0017 0.136364 0 0 0 0
1079 0.0017 0.136364 0 0 0 0
1080 0.0017 0.136364 0 0 0 0
1081 0.00175 0.136364 0 0 0 0
1082 0.00175 0.136364 0 0 0 0
1083 0.0018 0.136364 0 0 0 0
1084 0.0018 0.136364 0 0 0 0
1085 0.0018 0.136364 0 0 0 0
1086 0.0018 0.136364 0 0 0 0
1087 0.00185 0.136364 0 0 0 0
1088 0.00185 0.136364 0 0 0 0
1089 0.0019 0.136364 0 0 0 0
1090 0.0019 0.136364 0 0 0 0
1091 0.0019 0.136364 0 0 0 0
1092 0.0019 0.136364 0 0 0 0
1093 0.0019 0.136364 0 0 0 0
1094 0.0019 0.136364 0 0 0 0
1095 0.00195 0.136364 0 0 0 0
1096 0.00195 0.136364 0 0 0 0
1097 0.00195 0.136364 0 0 0 0
1098 0.00195 0.136364 0 0 0 0
1099 0.00195 0.136364 0 0 0 0
1100 0.00195 0.136364 0 0 0 0
1101 0.00195 0.136364 0 0 0 0
1102 0.00195 0.136364 0 0 0 0
1103 0.00195 0.136364 0 0 0 0
1104 0.00195 0.136364 0 0 0 0
1105 0.002 0.136364 0 0 0 0
1106 0.002 0.136364 0 0 0 0
1107 0.00205 0.136364 0 0 0 0
1108 0.00205 0.136364 0 0 0 0
1109 0.00205 0.136364 0 0 0 0
1110 0.0021 0.136364 0 0 0 0
1111 0.0021 0.136364 0 0 0 0
1112 0.00215 0.136364 0 0 0 0
1113 0.00215 0.136364 0 0 0 0
1114 0.00215 0.136364 0 0 0 0
1115 0.00215 0.136364 0 0 0 0
1116 0.0022 0.136364 0 0 0 0
1117 0.0022 0.136364 0 0 0 0
1118 0.00225 0.159091 0 0 0 0
1119 0.0023 0.159091 0 0 0 0
1120 0.00235 0.181818 0 0 0 0
1121 0.0024 0.181818 0 0 0 0
1122 0.0025 0.181818 0 0 0 0
1123 0.00265 0.181818 0 0 0 0
1124 0.00265 0.181818 0 0 0 0
1125 0.00265 0.181818 0 0 0 0
1126 0.0027 0.181818 0 0 0 0
1127 0.0027 0.181818 0 0 0 0
1128 0.00275 0.181818 0 0 0 0
1129 0.0028 0.181818 0 0 0 0
1130 0.00285 0.181818 0 0 0 0
1131 0.0028 0.181818 0 0 0 0
1132 0.00285 0.181818 0 0 0 0
1133 0.00295 0.181818 0 0 0 0
1134 0.00295 0.181818 0 0 0 0
1135 0.00295 0.181818 0 0 0 0
1136 0.00295 0.181818 0 0 0 0
1137 0.00295 0.181818 0 0 0 0
1138 0.003 0.181818 0 0 0 0
1139 0.00305 0.181818 0 0 0 0
1140 0.0031 0.181818 0 0 0 0
1141 0.0031 0.181818 0 0 0 0
1142 0.00315 0.181818 0 0 0 0
1143 0.0032 0.181818 0 0 0 0
1144 0.0032 0.181818 0 0 0 0
1145 0.0032 0.181818 0 0 0 0
1146 0.00325 0.204545 0 0 0 0
1147 0.0033 0.204545 0 0 0 0
1148 0.0033 0.204545 0 0 0 0
1149 0.00335 0.204545 0 0 0 0
1150 0.00335 0.204545 0 0 0 0
1151 0.0034 0.204545 0 0 0 0
1152 0.00345 0.204545 0 0 0 0
1153 0.0036 0.204545 0 0 0 0
1154 0.0036 0.204545 0 0 0 0
1155 0.0036 0.204545 0 0 0 0
1156 0.0036 0.204545 0 0 0 0
1157 0.00365 0.204545 0 0 0 0
1158 0.00365 0.204545 0 0 0 0
1159 0.0037 0.204545 0 0 0 0
1160 0.0037 0.204545 0 0 0 0
1161 0.0038 0.204545 0 0 0 0
1162 0.00385 0.204545 0 0 0 0
1163 0.0039 0.204545 0 0 0 0
1164 0.0039 0.204545 0 0 0 0
1165 0.004 0.204545 0 0 0 0
1166 0.004 0.204545 0 0 0 0
1167 0.004 0.204545 0 0 0 0
1168 0.004 0.204545 0 0 0 0
1169 0.00395 0.204545 0 0 0 0
1170 0.00405 0.204545 0 0 0 0
1171 0.00405 0.204545 0 0 0 0
1172 0.00405 0.204545 0 0 0 0
1173 0.004 0.204545 0 0 0 0
1174 0.00405 0.204545 0 0 0 0
1175 0.00405 0.204545 0 0 0 0
1176 0.00405 0.204545 0 0 0 0
1177 0.0041 0.204545 0 0 0 0
1178 0.0041 0.204545 0 0 0 0
1179 0.00415 0.181818 0 0 0 0
1180 0.00415 0.181818 0 0 0 0
1181 0.00415 0.181818 0 0 0 0
1182 0.00415 0.181818 0 0 0 0
1183 0.00415 0.181818 0 0 0 0
1184 0.0042 0.181818 0 0 0 0
1185 0.00425 0.181818 0 0 0 0
1186 0.00425 0.181818 0 0 0 0
1187 0.0042 0.181818 0 0 0 0
1188 0.0043 0.181818 0 0 0 0
1189 0.0043 0.181818 0 0 0 0
1190 0.00435 0.181818 0 0 0 0
1191 0.00435 0.181818 0 0 0 0
1192 0.00435 0.181818 0 0 0 0
1193 0.00435 0.181818 0 0 0 0
1194 0.0044 0.181818 0 0 0 0
1195 0.0044 0.181818 0 0 0 0
1196 0.0044 0.181818 0 0 0 0
1197 0.00445 0.181818 0 0 0 0
1198 0.00455 0.181818 0 0 0 0
1199 0.0046 0.181818 0 0 0 0
1200 0.0046 0.181818 0 0 0 0
1201 0.0046 0.181818 0 0 0 0
1202 0.0046 0.181818 0 0 0 0
1203 0.0046 0.181818 0 0 0 0
1204 0.00465 0.181818 0 0 0 0
1205 0.00465 0.181818 0 0 0 0
1206 0.0047 0.181818 0 0 0 0
1207 0.00475 0.204545 0 0 0 0
1208 0.0048 0.204545 0 0 0 0
1209 0.00485 0.204545 0 0 0 0
1210 0.00495 0.204545 0 0 0 0
1211 0.005 0.204545 0 0 0 0
1212 0.00505 0.204545 0 0 0 0
1213 0.0051 0.204545 0 0 0 0
1214 0.00505 0.227273 0 0 0 0
1215 0.0052 0.227273 0 0 0 0
1216 0.0053 0.227273 0 0 0 0
1217 0.00545 0.227273 0 0 0 0
1218 0.0057 0.25 0 0 0 0
1219 0.00585 0.25 0 0 0 0
1220 0.00585 0.25 0 0 0 0
1221 0.00595 0.25 0 0 0 0
1222 0.00605 0.25 0 0 0 0
1223 0.00615 0.25 0 0 0 0
1224 0.00625 0.25 0 0 0 0
1225 0.00635 0.25 0 0 0 0
1226 0.00645 0.25 0 0 0 0
1227 0.00645 0.25 0 0 0 0
1228 0.0066 0.25 0 0 0 0
1229 0.0067 0.25 0 0 0 0
1230 0.0068 0.25 0 0 0 0
1231 0.0069 0.272727 0 0 0 0
1232 0.00695 0.272727 0 0 0 0
1233 0.007 0.272727 0 0 0 0
1234 0.00705 0.272727 0 0 0 0
1235 0.0071 0.272727 0 0 0 0
1236 0.00715 0.272727 0 0 0 0
1237 0.00725 0.295455 0 0 0 0
1238 0.0072 0.295455 0 0 0 0
1239 0.00725 0.295455 0 0 0 0
1240 0.00725 0.295455 0 0 0 0
1241 0.00725 0.295455 0 0 0 0
1242 0.0073 0.295455 0 0 0 0
1243 0.0074 0.295455 0 0 0 0
1244 0.0074 0.295455 0 0 0 0
1245 0.00745 0.295455 0 0 0 0
1246 0.00745 0.295455 0 0 0 0
1247 0.00745 0.295455 0 0 0 0
1248 0.00745 0.295455 0 0 0 0
1249 0.0075 0.295455 0 0 0 0
1250 0.00755 0.295455 0 0 0 0
1251 0.0076 0.318182 0 0 0 0
1252 0.00765 0.318182 0 0 0 0
1253 0.00775 0.318182 0 0 0 0
1254 0.0078 0.318182 0 0 0 0
1255 0.0079 0.318182 0 0 0 0
1256 0.00795 0.318182 0 0 0 0
1257 0.0081 0.318182 0 0 0 0
1258 0.0081 0.318182 0 0 0 0
1259 0.00825 0.318182 0 0 0 0
1260 0.0083 0.318182 0 0 0 0
1261 0.00835 0.318182 0 0 0 0
1262 0.0084 0.318182 0 0 0 0
1263 0.00845 0.318182 0 0 0 0
1264 0.00855 0.318182 0 0 0 0
1265 0.00865 0.318182 0 0 0 0
1266 0.00865 0.318182 0 0 0 0
1267 0.00885 0.295455 0 0 0 0
1268 0.00895 0.295455 0 0 0 0
1269 0.0089 0.295455 0 0 0 0
1270 0.0089 0.295455 0 0 0 0
1271 0.00895 0.295455 0 0 0 0
1272 0.009 0.295455 0 0 0 0
1273 0.009 0.295455 0 0 0 0
1274 0.00905 0.295455 0 0 0 0
1275 0.0091 0.295455 0 0 0 0
1276 0.0091 0.295455 0 0 0 0
1277 0.0092 0.295455 0 0 0 0
1278 0.0092 0.295455 0 0 0 0
1279 0.0093 0.295455 0 0 0 0
1280 0.00935 0.295455 0 0 0 0
1281 0.00935 0.295455 0 0 0 0
1282 0.00935 0.295455 0 0 0 0
1283 0.0094 0.295455 0 0 0 0
1284 0.00945 0.295455 0 0 0 0
1285 0.00945 0.295455 0 0 0 0
1286 0.00945 0.295455 0 0 0 0
1287 0.00955 0.295455 0 0 0 0
1288 0.00965 0.295455 0 0 0 0
1289 0.00965 0.295455 0 0 0 0
1290 0.00975 0.295455 0 0 0 0
1291 0.00985 0.295455 0 0 0 0
1292 0.01 0.295455 0 0 0 0
1293 0.01005 0.295455 0 0 0 0
1294 0.0101 0.295455 0 0 0 0
1295 0.0101 0.295455 0 0 0 0
1296 0.01015 0.295455 0 0 0 0
1297 0.0103 0.295455 0 0 0 0
1298 0.0104 0.295455 0 0 0 0
1299 0.01035 0.295455 0 0 0 0
1300 0.0104 0.295455 0 0 0 0
1301 0.01045 0.318182 0 0 0 0
1302 0.01045 0.318182 0 0 0 0
1303 0.0105 0.318182 0 0 0 0
1304 0.01055 0.318182 0 0 0 0
1305 0.01055 0.318182 0 0 0 0
1306 0.0105 0.318182 0 0 0 0
1307 0.01065 0.318182 0 0 0 0
1308 0.0108 0.318182 0 0 0 0
1309 0.0108 0.318182 0 0 0 0
1310 0.01085 0.340909 0 0 0 0
1311 0.01085 0.340909 0 0 0 0
1312 0.0109 0.340909 0 0 0 0
1313 0.01095 0.340909 0 0 0 0
1314 0.01095 0.340909 0 0 0 0
1315 0.0111 0.363636 0 0 0 0
1316 0.01125 0.363636 0 0 0 0
1317 0.0113 0.363636 0 0 0 0
1318 0.0114 0.363636 0 0 0 0
1319 0.01145 0.363636 0 0 0 0
1320 0.0116 0.363636 0 0 0 0
1321 0.01175 0.363636 0 0 0 0
1322 0.01185 0.363636 0 0 0 0
1323 0.01195 0.363636 0 0 0 0
1324 0.01205 0.363636 0 0 0 0
1325 0.0122 0.363636 0 0 0 0
1326 0.0124 0.363636 0 0 0 0
1327 0.01245 0.363636 0 0 0 0
1328 0.01255 0.363636 0 0 0 0
1329 0.0126 0.363636 0 0 0 0
1330 0.01275 0.363636 0 0 0 0
1331 0.0129 0.363636 0 0 0 0
1332 0.01315 0.363636 0 0 0 0
1333 0.01335 0.386364 0 0 0 0
1334 0.0134 0.386364 0 0 0 0
1335 0.0135 0.386364 0 0 0 0
1336 0.0135 0.386364 0 0 0 0
1337 0.01365 0.386364 0 0 0 0
1338 0.01385 0.409091 0 0 0 0
1339 0.0139 0.409091 0 0 0 0
1340 0.01405 0.409091 0 0 0 0
1341 0.01415 0.409091 0 0 0 0
1342 0.0142 0.409091 0 0 0 0
1343 0.0143 0.409091 0 0 0 0
1344 0.01445 0.409091 0 0 0 0
1345 0.01445 0.409091 0 0 0 0
1346 0.0146 0.409091 0 0 0 0
1347 0.01465 0.409091 0 0 0 0
1348 0.01475 0.409091 0 0 0 0
1349 0.0148 0.409091 0 0 0 0
1350 0.01485 0.409091 0 0 0 0
1351 0.0149 0.409091 0 0 0 0
1352 0.0149 0.409091 0 0 0 0
1353 0.01505 0.409091 0 0 0 0
1354 0.01505 0.409091 0 0 0 0
1355 0.01515 0.409091 0 0 0 0
1356 0.01525 0.409091 0 0 0 0
1357 0.01525 0.409091 0 0 0 0
1358 0.0153 0.409091 0 0 0 0
1359 0.01535 0.409091 0 0 0 0
1360 0.0154 0.409091 0 0 0 0
1361 0.0155 0.409091 0 0 0 0
1362 0.01575 0.409091 0 0 0 0
1363 0.0158 0.409091 0 0 0 0
1364 0.016 0.409091 0 0 0 0
1365 0.01595 0.409091 0 0 0 0
1366 0.016 0.409091 0 0 0 0
1367 0.0161 0.409091 0 0 0 0
1368 0.0161 0.409091 0 0 0 0
1369 0.0162 0.409091 0 0 0 0
1370 0.01625 0.409091 0 0 0 0
1371 0.01645 0.409091 0 0 0 0
1372 0.0165 0.409091 0 0 0 0
1373 0.0165 0.409091 0 0 0 0
1374 0.01655 0.409091 0 0 0 0
1375 0.0168 0.409091 0 0 0 0
1376 0.01695 0.431818 0 0 0 0
1377 0.01705 0.431818 0 0 0 0
1378 0.01705 0.409091 0 0 0 0
1379 0.0171 0.409091 0 0 0 0
1380 0.01725 0.409091 0 0 0 0
1381 0.01725 0.431818 0 0 0 0
1382 0.0173 0.431818 0 0 0 0
1383 0.01735 0.431818 0 0 0 0
1384 0.01745 0.431818 0 0 0 0
1385 0.01745 0.454545 0 0 0 0
1386 0.01755 0.454545 0 0 0 0
1387 0.01775 0.454545 0 0 0 0
1388 0.0178 0.454545 0 0 0 0
1389 0.0179 0.454545 0 0 0 0
1390 0.0181 0.454545 0 0 0 0
1391 0.0182 0.454545 0 0 0 0
1392 0.01825 0.454545 0 0 0 0
1393 0.01845 0.454545 0 0 0 0
1394 0.01855 0.454545 0 0 0 0
1395 0.0188 0.454545 0 0 0 0
1396 0.01895 0.454545 0 0 0 0
1397 0.01895 0.454545 0 0 0 0
1398 0.01895 0.5 0 0 0 0
1399 0.0191 0.5 0 0 0 0
1400 0.0193 0.5 0 0 0 0
1401 0.0194 0.5 0 0 0 0
1402 0.0197 0.5 0 0 0 0
1403 0.0199 0.5 0 0 0 0
1404 0.02 0.5 0 0 0 0
1405 0.02 0.5 0 0 0 0
1406 0.02015 0.5 0 0 0 0
1407 0.0203 0.5 0 0 0 0
1408 0.0204 0.5 0 0 0 0
1409 0.0207 0.5 0 0 0 0
1410 0.0209 0.5 0 0 0 0
1411 0.02095 0.5 0 0 0 0
1412 0.0212 0.5 0 0 0 0
1413 0.02135 0.5 0 0 0 0
1414 0.0216 0.5 0 0 0 0
1415 0.022 0.5 0 0 0 0
1416 0.022 0.522727 0 0 0 0
1417 0.0221 0.522727 0 0 0 0
1418 0.0222 0.522727 0 0 0 0
1419 0.0226 0.522727 0 0 0 0
1420 0.0227 0.522727 0 0 0 0
1421 0.0229 0.522727 0 0 0 0
1422 0.02295 0.522727 0 0 0 0
1423 0.02295 0.522727 0 0 0 0
1424 0.02315 0.522727 0 0 0 0
1425 0.02325 0.522727 0 0 0 0
1426 0.02335 0.5 0 0 0 0
1427 0.02355 0.5 0 0 0 0
1428 0.0237 0.5 0 0 0 0
1429 0.0238 0.5 0 0 0 0
1430 0.0239 0.5 0 0 0 0
1431 0.0241 0.5 0 0 0 0
1432 0.0242 0.5 0 0 0 0
1433 0.02435 0.5 0 0 0 0
1434 0.02445 0.5 0 0 0 0
1435 0.0245 0.5 0 0 0 0
1436 0.02465 0.5 0 0 0 0
1437 0.0248 0.5 0 0 0 0
1438 0.02495 0.5 0 0 0 0
1439 0.025 0.522727 0 0 0 0
1440 0.025 0.522727 0 0 0 0
1441 0.0253 0.522727 0 0 0 0
1442 0.0254 0.5 0 0 0 0
1443 0.02545 0.5 0 0 0 0
1444 0.0256 0.5 0 0 0 0
1445 0.0256 0.5 0 0 0 0
1446 0.0256 0.5 0 0 0 0
1447 0.02565 0.5 0 0 0 0
1448 0.0259 0.5 0 0 0 0
1449 0.02595 0.5 0 0 0 0
1450 0.026 0.5 0 0 0 0
1451 0.0261 0.5 0 0 0 0
1452 0.02615 0.5 0 0 0 0
1453 0.0262 0.5 0 0 0 0
1454 0.02625 0.5 0 0 0 0
1455 0.0263 0.5 0 0 0 0
1456 0.0264 0.5 0 0 0 0
1457 0.02645 0.5 0 0 0 0
1458 0.02655 0.5 0 0 0 0
1459 0.02675 0.5 0 0 0 0
1460 0.027 0.5 0 0 0 0
1461 0.0272 0.477273 0 0 0 0
1462 0.0273 0.477273 0 0 0 0
1463 0.0274 0.477273 0 0 0 0
1464 0.02745 0.477273 0 0 0 0
1465 0.0277 0.477273 0 0 0 0
1466 0.028 0.454545 0 0 0 0
1467 0.02795 0.454545 0 0 0 0
1468 0.0281 0.454545 0 0 0 0
1469 0.02825 0.477273 0 0 0 0
1470 0.0283 0.477273 0 0 0 0
1471 0.02845 0.477273 0 0 0 0
1472 0.02865 0.5 0 0 0 0
1473 0.02895 0.5 0 0 0 0
1474 0.02905 0.5 0 0 0 0
1475 0.02925 0.5 0 0 0 0
1476 0.02935 0.5 0 0 0 0
1477 0.0295 0.522727 0 0 0 0
1478 0.02965 0.522727 0 0 0 0
1479 0.02975 0.522727 0 0 0 0
1480 0.02985 0.522727 0 0 0 0
1481 0.03005 0.522727 0 0 0 0
1482 0.03015 0.522727 0 0 0 0
1483 0.0304 0.545455 0 0 0 0
1484 0.0306 0.545455 0 0 0 0
1485 0.0309 0.545455 0 0 0 0
1486 0.0313 0.545455 0 0 0 0
1487 0.0316 0.545455 0 0 0 0
1488 0.03155 0.545455 0 0 0 0
1489 0.0318 0.545455 0 0 0 0
1490 0.032 0.545455 0 0 0 0
1491 0.0322 0.545455 0 0 0 0
1492 0.03225 0.545455 0 0 0 0
1493 0.03245 0.545455 0 0 0 0
1494 0.0332 0.568182 0 0 0 0
1495 0.03315 0.568182 0 0 0 0
1496 0.0333 0.568182 0 0 0 0
1497 0.0335 0.568182 0 0 0 0
1498 0.03365 0.590909 0 0 0 0
1499 0.03385 0.590909 0 0 0 0
1500 0.0341 0.590909 0 0 0 0
1501 0.03425 0.590909 0 0 0 0
1502 0.03445 0.590909 0 0 0 0
1503 0.0347 0.590909 0 0 0 0
1504 0.0348 0.590909 0 0 0 0
1505 0.0348 0.590909 0 0 0 0
1506 0.0348 0.590909 0 0 0 0
1507 0.03485 0.590909 0 0 0 0
1508 0.0352 0.590909 0 0 0 0
1509 0.03545 0.590909 0 0 0 0
1510 0.03545 0.590909 0 0 0 0
1511 0.03565 0.590909 0 0 0 0
1512 0.03585 0.590909 0 0 0 0
1513 0.03605 0.590909 0 0 0 0
1514 0.03615 0.590909 0 0 0 0
1515 0.0362 0.590909 0 0 0 0
1516 0.03645 0.590909 0 0 0 0
1517 0.03685 0.590909 0 0 0 0
1518 0.03675 0.590909 0 0 0 0
1519 0.0367 0.590909 0 0 0 0
1520 0.0367 0.590909 0 0 0 0
1521 0.03685 0.590909 0 0 0 0
1522 0.03685 0.590909 0 0 0 0
1523 0.03695 0.590909 0 0 0 0
1524 0.03705 0.590909 0 0 0 0
1525 0.0371 0.590909 0 0 0 0
1526 0.03735 0.568182 0 0 0 0
1527 0.0374 0.568182 0 0 0 0
1528 0.03755 0.568182 0 0 0 0
1529 0.03775 0.568182 0 0 0 0
1530 0.03795 0.590909 0 0 0 0
1531 0.0379 0.590909 0 0 0 0
1532 0.03785 0.590909 0 0 0 0
1533 0.03805 0.590909 0 0 0 0
1534 0.03815 0.568182 0 0 0 0
1535 0.0383 0.568182 0 0 0 0
1536 0.03855 0.568182 0 0 0 0
1537 0.0387 0.568182 0 0 0 0
1538 0.0389 0.568182 0 0 0 0
1539 0.03915 0.568182 0 0 0 0
1540 0.03935 0.568182 0 0 0 0
1541 0.03945 0.568182 0 0 0 0
1542 0.03965 0.568182 0 0 0 0
1543 0.03975 0.568182 0 0 0 0
1544 0.03985 0.568182 0 0 0 0
1545 0.0398 0.568182 0 0 0 0
1546 0.04 0.568182 0 0 0 0
1547 0.04025 0.568182 0 0 0 0
1548 0.0404 0.568182 0 0 0 0
1549 0.04055 0.568182 0 0 0 0
1550 0.04065 0.568182 0 0 0 0
1551 0.04125 0.568182 0 0 0 0
1552 0.04125 0.568182 0 0 0 0
1553 0.04125 0.568182 0 0 0 0
1554 0.04135 0.545455 0 0 0 0
1555 0.0415 0.545455 0 0 0 0
1556 0.04155 0.545455 0 0 0 0
1557 0.0417 0.545455 0 0 0 0
1558 0.042 0.545455 0 0 0 0
1559 0.04215 0.545455 0 0 0 0
1560 0.0423 0.545455 0 0 0 0
1561 0.04245 0.545455 0 0 0 0
1562 0.04265 0.545455 0 0 0 0
1563 0.04285 0.545455 0 0 0 0
1564 0.0429 0.545455 0 0 0 0
1565 0.04315 0.545455 0 0 0 0
1566 0.0433 0.545455 0 0 0 0
1567 0.04335 0.545455 0 0 0 0
1568 0.0436 0.568182 0 0 0 0
1569 0.044 0.568182 0 0 0 0
1570 0.04425 0.568182 0 0 0 0
1571 0.04445 0.568182 0 0 0 0
1572 0.04455 0.568182 0 0 0 0
1573 0.0446 0.568182 0 0 0 0
1574 0.04455 0.568182 0 0 0 0
1575 0.0448 0.568182 0 0 0 0
1576 0.04495 0.568182 0 0 0 0
1577 0.0451 0.568182 0 0 0 0
1578 0.0451 0.568182 0 0 0 0
1579 0.04515 0.568182 0 0 0 0
1580 0.0453 0.568182 0 0 0 0
1581 0.0454 0.568182 0 0 0 0
1582 0.0456 0.568182 0 0 0 0
1583 0.0458 0.590909 0 0 0 0
1584 0.0459 0.590909 0 0 0 0
1585 0.04595 0.590909 0 0 0 0
1586 0.04605 0.613636 0 0 0 0
1587 0.04625 0.613636 0 0 0 0
1588 0.0465 0.636364 0 0 0 0
1589 0.04645 0.636364 0 0 0 0
1590 0.0467 0.636364 0 0 0 0
1591 0.04685 0.636364 0 0 0 0
1592 0.04695 0.613636 0 0 0 0
1593 0.04705 0.613636 0 0 0 0
1594 0.04715 0.613636 0 0 0 0
1595 0.0473 0.613636 0 0 0 0
1596 0.04745 0.613636 0 0 0 0
1597 0.04745 0.613636 0 0 0 0
1598 0.04745 0.613636 0 0 0 0
1599 0.04775 0.613636 0 0 0 0
1600 0.0481 0.613636 0 0 0 0
1601 0.0482 0.613636 0 0 0 0
1602 0.0485 0.613636 0 0 0 0
1603 0.04875 0.613636 0 0 0 0
1604 0.04865 0.613636 0 0 0 0
1605 0.0489 0.613636 0 0 0 0
1606 0.049 0.613636 0 0 0 0
1607 0.04915 0.636364 0 0 0 0
1608 0.04925 0.659091 0 0 0 0
1609 0.04925 0.659091 0 0 0 0
1610 0.04935 0.659091 0 0 0 0
1611 0.04935 0.659091 0 0 0 0
1612 0.0495 0.659091 0 0 0 0
1613 0.04985 0.659091 0 0 0 0
1614 0.0502 0.659091 0 0 0 0
1615 0.0504 0.659091 0 0 0 0
1616 0.05045 0.659091 0 0 0 0
1617 0.05065 0.659091 0 0 0 0
1618 0.05075 0.659091 0 0 0 0
1619 0.05065 0.659091 0 0 0 0
1620 0.05075 0.636364 0 0 0 0
1621 0.0508 0.636364 0 0 0 0
1622 0.051 0.636364 0 0 0 0
1623 0.0512 0.636364 0 0 0 0
1624 0.05135 0.636364 0 0 0 0
1625 0.05155 0.636364 0 0 0 0
1626 0.0517 0.613636 0 0 0 0
1627 0.0518 0.613636 0 0 0 0
1628 0.05185 0.613636 0 0 0 0
1629 0.05215 0.613636 0 0 0 0
1630 0.0524 0.613636 0 0 0 0
1631 0.05245 0.613636 0 0 0 0
1632 0.0528 0.613636 0 0 0 0
1633 0.0529 0.613636 0 0 0 0
1634 0.05305 0.613636 0 0 0 0
1635 0.05295 0.613636 0 0 0 0
1636 0.05315 0.613636 0 0 0 0
1637 0.0534 0.613636 0 0 0 0
1638 0.0535 0.636364 0 0 0 0
1639 0.0536 0.659091 0 0 0 0
1640 0.05385 0.659091 0 0 0 0
1641 0.0539 0.659091 0 0 0 0
1642 0.05405 0.659091 0 0 0 0
1643 0.0541 0.659091 0 0 0 0
1644 0.0541 0.659091 0 0 0 0
1645 0.05425 0.636364 0 0 0 0
1646 0.0544 0.636364 0 0 0 0
1647 0.05455 0.636364 0 0 0 0
1648 0.05465 0.636364 0 0 0 0
1649 0.05465 0.636364 0 0 0 0
1650 0.05465 0.636364 0 0 0 0
1651 0.05495 0.636364 0 0 0 0
1652 0.0554 0.636364 0 0 0 0
1653 0.05555 0.636364 0 0 0 0
1654 0.0556 0.636364 0 0 0 0
1655 0.05565 0.636364 0 0 0 0
1656 0.05575 0.636364 0 0 0 0
1657 0.056 0.636364 0 0 0 0
1658 0.0561 0.636364 0 0 0 0
1659 0.0562 0.636364 0 0 0 0
1660 0.0563 0.636364 0 0 0 0
1661 0.05645 0.636364 0 0 0 0
1662 0.0568 0.636364 0 0 0 0
1663 0.057 0.636364 0 0 0 0
1664 0.05725 0.636364 0 0 0 0
1665 0.0574 0.636364 0 0 0 0
1666 0.0576 0.636364 0 0 0 0
1667 0.05795 0.636364 0 0 0 0
1668 0.0579 0.636364 0 0 0 0
1669 0.05805 0.636364 0 0 0 0
1670 0.0581 0.636364 0 0 0 0
1671 0.0586 0.659091 0 0 0 0
1672 0.05895 0.659091 0 0 0 0
1673 0.0591 0.659091 0 0 0 0
1674 0.05935 0.659091 0 0 0 0
1675 0.05925 0.659091 0 0 0 0
1676 0.0596 0.659091 0 0 0 0
1677 0.0597 0.659091 0 0 0 0
1678 0.06 0.659091 0 0 0 0
1679 0.06015 0.659091 0 0 0 0
1680 0.0604 0.659091 0 0 0 0
1681 0.0603 0.659091 0 0 0 0
1682 0.06035 0.659091 0 0 0 0
1683 0.06065 0.659091 0 0 0 0
1684 0.0609 0.659091 0 0 0 0
1685 0.061 0.659091 0 0 0 0
1686 0.0611 0.659091 0 0 0 0
1687 0.06115 0.659091 0 0 0 0
1688 0.06125 0.659091 0 0 0 0
1689 0.0613 0.659091 0 0 0 0
1690 0.06145 0.681818 0 0 0 0
1691 0.06155 0.704545 0 0 0 0
1692 0.0616 0.704545 0 0 0 0
1693 0.0616 0.704545 0 0 0 0
1694 0.06165 0.704545 0 0 0 0
1695 0.06195 0.704545 0 0 0 0
1696 0.0622 0.704545 0 0 0 0
1697 0.06235 0.704545 0 0 0 0
1698 0.0628 0.704545 0 0 0 0
1699 0.06295 0.704545 0 0 0 0
1700 0.0632 0.704545 0 0 0 0
1701 0.0634 0.704545 0 0 0 0
1702 0.06375 0.727273 0 0 0 0
1703 0.0639 0.727273 0 0 0 0
1704 0.0641 0.727273 0 0 0 0
1705 0.06435 0.727273 0 0 0 0
1706 0.0644 0.727273 0 0 0 0
1707 0.0646 0.727273 0 0 0 0
1708 0.06485 0.727273 0 0 0 0
1709 0.06515 0.727273 0 0 0 0
1710 0.0652 0.727273 0 0 0 0
1711 0.06535 0.727273 0 0 0 0
1712 0.0656 0.727273 0 0 0 0
1713 0.0659 0.727273 0 0 0 0
1714 0.0661 0.727273 0 0 0 0
1715 0.0665 0.727273 0 0 0 0
1716 0.0667 0.727273 0 0 0 0
1717 0.0668 0.727273 0 0 0 0
1718 0.0671 0.727273 0 0 0 0
1719 0.06715 0.727273 0 0 0 0
1720 0.06725 0.727273 0 0 0 0
1721 0.06735 0.727273 0 0 0 0
1722 0.06725 0.727273 0 0 0 0
1723 0.06755 0.727273 0 0 0 0
1724 0.0677 0.727273 0 0 0 0
1725 0.0678 0.727273 0 0 0 0
1726 0.0682 0.727273 0 0 0 0
1727 0.0681 0.727273 0 0 0 0
1728 0.0684 0.727273 0 0 0 0
1729 0.06865 0.727273 0 0 0 0
1730 0.069 0.727273 0 0 0 0
1731 0.06955 0.75 0 0 0 0
1732 0.0697 0.772727 0 0 0 0
1733 0.0698 0.772727 0 0 0 0
1734 0.07 0.772727 0 0 0 0
1735 0.07035 0.772727 0 0 0 0
1736 0.07085 0.772727 0 0 0 0
1737 0.071 0.772727 0 0 0 0
1738 0.07125 0.772727 0 0 0 0
1739 0.07135 0.772727 0 0 0 0
1740 0.0715 0.772727 0 0 0 0
1741 0.0716 0.772727 0 0 0 0
1742 0.0718 0.772727 0 0 0 0
1743 0.07215 0.75 0 0 0 0
1744 0.07235 0.772727 0 0 0 0
1745 0.0724 0.772727 0 0 0 0
1746 0.07245 0.772727 0 0 0 0
1747 0.0726 0.795455 0 0 0 0
1748 0.0728 0.795455 0 0 0 0
1749 0.07295 0.795455 0 0 0 0
1750 0.07295 0.795455 0 0 0 0
1751 0.07315 0.795455 0 0 0 0
1752 0.07325 0.795455 0 0 0 0
1753 0.0734 0.795455 0 0 0 0
1754 0.07355 0.795455 0 0 0 0
1755 0.0738 0.795455 0 0 0 0
1756 0.07395 0.818182 0 0 0 0
1757 0.0738 0.818182 0 0 0 0
1758 0.07415 0.818182 0 0 0 0
1759 0.0742 0.818182 0 0 0 0
1760 0.0743 0.818182 0 0 0 0
1761 0.0745 0.818182 0 0 0 0
1762 0.0747 0.818182 0 0 0 0
1763 0.07485 0.818182 0 0 0 0
1764 0.07495 0.818182 0 0 0 0
1765 0.07505 0.818182 0 0 0 0
1766 0.0752 0.818182 0 0 0 0
1767 0.0754 0.818182 0 0 0 0
1768 0.076 0.818182 0 0 0 0
1769 0.07595 0.840909 0 0 0 0
1770 0.076 0.840909 0 0 0 0
1771 0.07595 0.840909 0 0 0 0
1772 0.07625 0.840909 0 0 0 0
1773 0.07645 0.840909 0 0 0 0
1774 0.07665 0.840909 0 0 0 0
1775 0.0769 0.840909 0 0 0 0
1776 0.07735 0.840909 0 0 0 0
1777 0.0775 0.840909 0 0 0 0
1778 0.0776 0.840909 0 0 0 0
1779 0.07775 0.840909 0 0 0 0
1780 0.07795 0.840909 0 0 0 0
1781 0.078 0.840909 0 0 0 0
1782 0.0781 0.840909 0 0 0 0
1783 0.0784 0.840909 0 0 0 0
1784 0.0785 0.840909 0 0 0 0
1785 0.0788 0.840909 0 0 0 0
1786 0.07895 0.840909 0 0 0 0
1787 0.07935 0.840909 0 0 0 0
1788 0.0794 0.818182 0 0 0 0
1789 0.07965 0.818182 0 0 0 0
1790 0.07985 0.818182 0 0 0 0
1791 0.0801 0.818182 0 0 0 0
1792 0.0803 0.818182 0 0 0 0
1793 0.0803 0.818182 0 0 0 0
1794 0.0804 0.818182 0 0 0 0
1795 0.08045 0.818182 0 0 0 0
1796 0.0805 0.818182 0 0 0 0
1797 0.0808 0.818182 0 0 0 0
1798 0.08115 0.818182 0 0 0 0
1799 0.0812 0.818182 0 0 0 0
1800 0.08125 0.818182 0 0 0 0
1801 0.0815 0.818182 0 0 0 0
1802 0.08165 0.818182 0 0 0 0
1803 0.08175 0.818182 0 0 0 0
1804 0.08185 0.818182 0 0 0 0
1805 0.08215 0.818182 0 0 0 0
1806 0.0825 0.818182 0 0 0 0
1807 0.08295 0.818182 0 0 0 0
1808 0.08295 0.818182 0 0 0 0
1809 0.0832 0.818182 0 0 0 0
1810 0.0833 0.818182 0 0 0 0
1811 0.0835 0.818182 0 0 0 0
1812 0.0834 0.818182 0 0 0 0
1813 0.0834 0.818182 0 0 0 0
1814 0.08345 0.818182 0 0 0 0
1815 0.08365 0.818182 0 0 0 0
1816 0.08375 0.818182 0 0 0 0
1817 0.0838 0.818182 0 0 0 0
1818 0.0839 0.818182 0 0 0 0
1819 0.0842 0.818182 0 0 0 0
1820 0.0845 0.818182 0 0 0 0
1821 0.0846 0.818182 0 0 0 0
1822 0.0842 0.818182 0 0 0 0
1823 0.08465 0.795455 0 0 0 0
1824 0.085 0.795455 0 0 0 0
1825 0.0852 0.795455 0 0 0 0
1826 0.0854 0.795455 0 0 0 0
1827 0.08555 0.795455 0 0 0 0
1828 0.08565 0.795455 0 0 0 0
1829 0.0858 0.795455 0 0 0 0
1830 0.0859 0.795455 0 0 0 0
1831 0.0862 0.795455 0 0 0 0
1832 0.0862 0.772727 0 0 0 0
1833 0.0863 0.772727 0 0 0 0
1834 0.08655 0.772727 0 0 0 0
1835 0.08675 0.772727 0 0 0 0
1836 0.0868 0.772727 0 0 0 0
1837 0.0869 0.795455 0 0 0 0
1838 0.087 0.795455 0 0 0 0
1839 0.0873 0.772727 0 0 0 0
1840 0.08735 0.772727 0 0 0 0
1841 0.08775 0.772727 0 0 0 0
1842 0.08805 0.772727 0 0 0 0
1843 0.0882 0.772727 0 0 0 0
1844 0.08825 0.795455 0 0 0 0
1845 0.0884 0.818182 0 0 0 0
1846 0.08845 0.818182 0 0 0 0
1847 0.0885 0.818182 0 0 0 0
1848 0.08835 0.818182 0 0 0 0
1849 0.08845 0.818182 0 0 0 0
1850 0.0883 0.818182 0 0 0 0
1851 0.0883 0.818182 0 0 0 0
1852 0.08825 0.818182 0 0 0 0
1853 0.08865 0.818182 0 0 0 0
1854 0.089 0.818182 0 0 0 0
1855 0.08905 0.818182 0 0 0 0
1856 0.0892 0.818182 0 0 0 0
1857 0.0892 0.818182 0 0 0 0
1858 0.08925 0.818182 0 0 0 0
1859 0.0892 0.818182 0 0 0 0
1860 0.08925 0.818182 0 0 0 0
1861 0.08955 0.818182 0 0 0 0
1862 0.0899 0.818182 0 0 0 0
1863 0.09 0.818182 0 0 0 0
1864 0.09015 0.818182 0 0 0 0
1865 0.09035 0.818182 0 0 0 0
1866 0.0905 0.818182 0 0 0 0
1867 0.0908 0.818182 0 0 0 0
1868 0.091 0.818182 0 0 0 0
1869 0.0911 0.818182 0 0 0 0
1870 0.09135 0.795455 0 0 0 0
1871 0.0913 0.795455 0 0 0 0
1872 0.0914 0.795455 0 0 0 0
1873 0.0915 0.795455 0 0 0 0
1874 0.0917 0.795455 0 0 0 0
1875 0.09185 0.795455 0 0 0 0
1876 0.09205 0.795455 0 0 0 0
1877 0.09255 0.795455 0 0 0 0
1878 0.09275 0.795455 0 0 0 0
1879 0.09295 0.818182 0 0 0 0
1880 0.0931 0.818182 0 0 0 0
1881 0.0932 0.818182 0 0 0 0
1882 0.09335 0.818182 0 0 0 0
1883 0.0935 0.818182 0 0 0 0
1884 0.09325 0.818182 0 0 0 0
1885 0.09345 0.818182 0 0 0 0
1886 0.0937 0.818182 0 0 0 0
1887 0.0938 0.818182 0 0 0 0
1888 0.09405 0.818182 0 0 0 0
1889 0.0943 0.818182 0 0 0 0
1890 0.0943 0.818182 0 0 0 0
1891 0.0945 0.818182 0 0 0 0
1892 0.09465 0.818182 0 0 0 0
1893 0.0947 0.818182 0 0 0 0
1894 0.0948 0.818182 0 0 0 0
1895 0.09475 0.818182 0 0 0 0
1896 0.09505 0.818182 0 0 0 0
1897 0.0953 0.818182 0 0 0 0
1898 0.09555 0.818182 0 0 0 0
1899 0.09575 0.795455 0 0 0 0
1900 0.09585 0.795455 0 0 0 0
1901 0.09595 0.795455 0 0 0 0
1902 0.09615 0.795455 0 0 0 0
1903 0.0964 0.795455 0 0 0 0
1904 0.0967 0.818182 0 0 0 0
1905 0.09685 0.818182 0 0 0 0
1906 0.0973 0.818182 0 0 0 0
1907 0.09745 0.818182 0 0 0 0
1908 0.09735 0.818182 0 0 0 0
1909 0.0976 0.818182 0 0 0 0
1910 0.0977 0.818182 0 0 0 0
1911 0.0981 0.818182 0 0 0 0
1912 0.0981 0.818182 0 0 0 0
1913 0.09825 0.818182 0 0 0 0
1914 0.0986 0.818182 0 0 0 0
1915 0.09865 0.818182 0 0 0 0
1916 0.0987 0.818182 0 0 0 0
1917 0.09885 0.818182 0 0 0 0
1918 0.0986 0.818182 0 0 0 0
1919 0.09885 0.818182 0 0 0 0
1920 0.09915 0.818182 0 0 0 0
1921 0.0993 0.795455 0 0 0 0
1922 0.0994 0.795455 0 0 0 0
1923 0.09975 0.795455 0 0 0 0
1924 0.09965 0.795455 0 0 0 0
1925 0.0997 0.795455 0 0 0 0
1926 0.09985 0.795455 0 0 0 0
1927 0.10005 0.795455 0 0 0 0
1928 0.1004 0.795455 0 0 0 0
1929 0.1005 0.795455 0 0 0 0
1930 0.1006 0.795455 0 0 0 0
1931 0.10095 0.795455 0 0 0 0
1932 0.101 0.818182 0 0 0 0
1933 0.101 0.818182 0 0 0 0
1934 0.10095 0.818182 0 0 0 0
1935 0.1013 0.818182 0 0 0 0
1936 0.1016 0.818182 0 0 0 0
1937 0.102 0.818182 0 0 0 0
1938 0.10225 0.818182 0 0 0 0
1939 0.1025 0.818182 0 0 0 0
1940 0.1028 0.818182 0 0 0 0
1941 0.1033 0.818182 0 0 0 0
1942 0.1035 0.818182 0 0 0 0
1943 0.1036 0.795455 0 0 0 0
1944 0.10345 0.818182 0 0 0 0
1945 0.10385 0.818182 0 0 0 0
1946 0.1039 0.840909 0 0 0 0
1947 0.1042 0.840909 0 0 0 0
1948 0.1043 0.840909 0 0 0 0
1949 0.10425 0.840909 0 0 0 0
1950 0.1046 0.840909 0 0 0 0
1951 0.10465 0.840909 0 0 0 0
1952 0.10475 0.840909 0 0 0 0
1953 0.10485 0.863636 0 0 0 0
1954 0.105 0.863636 0 0 0 0
1955 0.1054 0.863636 0 0 0 0
1956 0.10595 0.863636 0 0 0 0
1957 0.1062 0.863636 0 0 0 0
1958 0.1065 0.863636 0 0 0 0
1959 0.10665 0.863636 0 0 0 0
1960 0.1068 0.863636 0 0 0 0
1961 0.107 0.863636 0 0 0 0
1962 0.1074 0.863636 0 0 0 0
1963 0.1077 0.863636 0 0 0 0
1964 0.10795 0.863636 0 0 0 0
1965 0.1083 0.863636 0 0 0 0
1966 0.1085 0.863636 0 0 0 0
1967 0.10865 0.863636 0 0 0 0
1968 0.1086 0.863636 0 0 0 0
1969 0.1087 0.863636 0 0 0 0
1970 0.1088 0.863636 0 0 0 0
1971 0.10905 0.863636 0 0 0 0
1972 0.1093 0.863636 0 0 0 0
1973 0.10975 0.863636 0 0 0 0
1974 0.1095 0.863636 0 0 0 0
1975 0.10965 0.863636 0 0 0 0
1976 0.1098 0.840909 0 0 0 0
1977 0.1099 0.840909 0 0 0 0
1978 0.11015 0.840909 0 0 0 0
1979 0.11005 0.840909 0 0 0 0
1980 0.1102 0.840909 0 0 0 0
1981 0.1102 0.840909 0 0 0 0
1982 0.11025 0.840909 0 0 0 0
1983 0.1103 0.863636 0 0 0 0
1984 0.1104 0.863636 0 0 0 0
1985 0.11075 0.863636 0 0 0 0
1986 0.11095 0.863636 0 0 0 0
1987 0.1112 0.863636 0 0 0 0
1988 0.11145 0.863636 0 0 0 0
1989 0.1117 0.863636 0 0 0 0
1990 0.1117 0.863636 0 0 0 0
1991 0.11215 0.863636 0 0 0 0
1992 0.1126 0.840909 0 0 0 0
1993 0.11275 0.840909 0 0 0 0
1994 0.11285 0.840909 0 0 0 0
1995 0.1132 0.840909 0 0 0 0
1996 0.1133 0.840909 0 0 0 0
1997 0.1134 0.818182 0 0 0 0
1998 0.1136 0.795455 0 0 0 0
1999 0.1139 0.795455 0 0 0 0
2000 0.1144 0.795455 0 0 0 0
2001 0.1144 0.795455 0 0 0 0
2002 0.1146 0.795455 0 0 0 0
2003 0.1146 0.795455 0 0 0 0
2004 0.11455 0.795455 0 0 0 0
2005 0.1148 0.795455 0 0 0 0
2006 0.11475 0.795455 0 0 0 0
2007 0.11505 0.795455 0 0 0 0
2008 0.1149 0.818182 0 0 0 0
2009 0.11495 0.818182 0 0 0 0
2010 0.115 0.818182 0 0 0 0
2011 0.1151 0.818182 0 0 0 0
2012 0.11515 0.818182 0 0 0 0
2013 0.1154 0.818182 0 0 0 0
2014 0.11545 0.818182 0 0 0 0
2015 0.11555 0.818182 0 0 0 0
2016 0.1159 0.818182 0 0 0 0
2017 0.1162 0.818182 0 0 0 0
2018 0.11635 0.795455 0 0 0 0
2019 0.1166 0.795455 0 0 0 0
2020 0.1169 0.818182 0 0 0 0
2021 0.1166 0.818182 0 0 0 0
2022 0.11705 0.818182 0 0 0 0
2023 0.11685 0.818182 0 0 0 0
2024 0.11675 0.818182 0 0 0 0
2025 0.1168 0.818182 0 0 0 0
2026 0.11715 0.818182 0 0 0 0
2027 0.11725 0.818182 0 0 0 0
2028 0.1175 0.818182 0 0 0 0
2029 0.11765 0.818182 0 0 0 0
2030 0.11785 0.818182 0 0 0 0
2031 0.1181 0.818182 0 0 0 0
2032 0.1187 0.818182 0 0 0 0
2033 0.11855 0.818182 0 0 0 0
2034 0.1187 0.818182 0 0 0 0
2035 0.1187 0.818182 0 0 0 0
2036 0.1187 0.818182 0 0 0 0
2037 0.1189 0.840909 0 0 0 0
2038 0.11905 0.840909 0 0 0 0
2039 0.1193 0.840909 0 0 0 0
2040 0.11935 0.840909 0 0 0 0
2041 0.1196 0.840909 0 0 0 0
2042 0.12005 0.840909 0 0 0 0
2043 0.12035 0.863636 0 0 0 0
2044 0.1207 0.863636 0 0 0 0
2045 0.1211 0.863636 0 0 0 0
2046 0.12155 0.863636 0 0 0 0
2047 0.12135 0.863636 0 0 0 0
2048 0.1216 0.863636 0 0 0 0
2049 0.1219 0.863636 0 0 0 0
2050 0.12215 0.863636 0 0 0 0
2051 0.12215 0.886364 0 0 0 0
2052 0.1222 0.886364 0 0 0 0
2053 0.12235 0.886364 0 0 0 0
2054 0.12265 0.863636 0 0 0 0
2055 0.12285 0.863636 0 0 0 0
2056 0.123 0.863636 0 0 0 0
2057 0.12305 0.863636 0 0 0 0
2058 0.12315 0.863636 0 0 0 0
2059 0.12315 0.863636 0 0 0 0
2060 0.12345 0.863636 0 0 0 0
2061 0.1237 0.863636 0 0 0 0
2062 0.12345 0.886364 0 0 0 0
2063 0.1234 0.886364 0 0 0 0
2064 0.12355 0.886364 0 0 0 0
2065 0.12385 0.886364 0 0 0 0
2066 0.1239 0.886364 0 0 0 0
2067 0.12375 0.886364 0 0 0 0
2068 0.124 0.886364 0 0 0 0
2069 0.1243 0.886364 0 0 0 0
2070 0.12445 0.886364 0 0 0 0
2071 0.12455 0.886364 0 0 0 0
2072 0.1245 0.863636 0 0 0 0
2073 0.1245 0.863636 0 0 0 0
2074 0.12445 0.863636 0 0 0 0
2075 0.1247 0.863636 0 0 0 0
2076 0.12495 0.840909 0 0 0 0
2077 0.12535 0.840909 0 0 0 0
2078 0.1258 0.840909 0 0 0 0
2079 0.126 0.840909 0 0 0 0
2080 0.12625 0.840909 0 0 0 0
2081 0.1264 0.840909 0 0 0 0
2082 0.1265 0.840909 0 0 0 0
2083 0.1268 0.840909 0 0 0 0
2084 0.1266 0.840909 0 0 0 0
2085 0.1268 0.840909 0 0 0 0
2086 0.12715 0.840909 0 0 0 0
2087 0.1273 0.818182 0 0 0 0
2088 0.12725 0.795455 0 0 0 0
2089 0.12725 0.795455 0 0 0 0
2090 0.12735 0.795455 0 0 0 0
2091 0.12775 0.818182 0 0 0 0
2092 0.1278 0.818182 0 0 0 0
2093 0.1281 0.818182 0 0 0 0
2094 0.128 0.818182 0 0 0 0
2095 0.1281 0.818182 0 0 0 0
2096 0.12815 0.818182 0 0 0 0
2097 0.12805 0.818182 0 0 0 0
2098 0.1283 0.818182 0 0 0 0
2099 0.1284 0.818182 0 0 0 0
2100 0.12855 0.818182 0 0 0 0
2101 0.12855 0.818182 0 0 0 0
2102 0.12875 0.818182 0 0 0 0
2103 0.1288 0.818182 0 0 0 0
2104 0.12925 0.818182 0 0 0 0
2105 0.1294 0.818182 0 0 0 0
2106 0.12935 0.818182 0 0 0 0
2107 0.12935 0.818182 0 0 0 0
2108 0.12955 0.840909 0 0 0 0
2109 0.12985 0.840909 0 0 0 0
2110 0.12985 0.840909 0 0 0 0
2111 0.12985 0.818182 0 0 0 0
2112 0.1303 0.818182 0 0 0 0
2113 0.13045 0.818182 0 0 0 0
2114 0.1305 0.818182 0 0 0 0
2115 0.13065 0.818182 0 0 0 0
2116 0.1309 0.818182 0 0 0 0
2117 0.131 0.818182 0 0 0 0
2118 0.1311 0.818182 0 0 0 0
2119 0.13125 0.818182 0 0 0 0
2120 0.1313 0.818182 0 0 0 0
2121 0.13145 0.818182 0 0 0 0
2122 0.13185 0.818182 0 0 0 0
2123 0.13175 0.818182 0 0 0 0
2124 0.13195 0.818182 0 0 0 0
2125 0.1321 0.818182 0 0 0 0
2126 0.13225 0.818182 0 0 0 0
2127 0.1324 0.818182 0 0 0 0
2128 0.13255 0.818182 0 0 0 0
2129 0.13235 0.818182 0 0 0 0
2130 0.1326 0.795455 0 0 0 0
2131 0.13275 0.795455 0 0 0 0
2132 0.13325 0.795455 0 0 0 0
2133 0.1334 0.795455 0 0 0 0
2134 0.13355 0.795455 0 0 0 0
2135 0.1337 0.795455 0 0 0 0
2136 0.1337 0.795455 0 0 0 0
2137 0.13355 0.795455 0 0 0 0
2138 0.1336 0.795455 0 0 0 0
2139 0.13385 0.795455 0 0 0 0
2140 0.13355 0.795455 0 0 0 0
2141 0.13395 0.772727 0 0 0 0
2142 0.1338 0.772727 0 0 0 0
2143 0.13375 0.772727 0 0 0 0
2144 0.1338 0.772727 0 0 0 0
2145 0.134 0.772727 0 0 0 0
2146 0.13415 0.772727 0 0 0 0
2147 0.1339 0.772727 0 0 0 0
2148 0.1343 0.772727 0 0 0 0
2149 0.13435 0.772727 0 0 0 0
2150 0.1344 0.772727 0 0 0 0
2151 0.13475 0.772727 0 0 0 0
2152 0.135 0.772727 0 0 0 0
2153 0.13535 0.772727 0 0 0 0
2154 0.1357 0.772727 0 0 0 0
2155 0.1359 0.772727 0 0 0 0
2156 0.13625 0.772727 0 0 0 0
2157 0.1367 0.772727 0 0 0 0
2158 0.13705 0.772727 0 0 0 0
2159 0.1373 0.772727 0 0 0 0
2160 0.1373 0.772727 0 0 0 0
2161 0.13735 0.772727 0 0 0 0
2162 0.13755 0.772727 0 0 0 0
2163 0.1379 0.772727 0 0 0 0
2164 0.13815 0.772727 0 0 0 0
2165 0.1381 0.772727 0 0 0 0
2166 0.13805 0.772727 0 0 0 0
2167 0.1379 0.772727 0 0 0 0
2168 0.1381 0.772727 0 0 0 0
2169 0.13815 0.772727 0 0 0 0
2170 0.13825 0.772727 0 0 0 0
2171 0.1385 0.772727 0 0 0 0
2172 0.13845 0.772727 0 0 0 0
2173 0.13835 0.772727 0 0 0 0
2174 0.13825 0.772727 0 0 0 0
2175 0.1384 0.772727 0 0 0 0
2176 0.1383 0.75 0 0 0 0
2177 0.1386 0.727273 0 0 0 0
2178 0.13885 0.727273 0 0 0 0
2179 0.139 0.727273 0 0 0 0
2180 0.13915 0.75 0 0 0 0
2181 0.13935 0.75 0 0 0 0
2182 0.13935 0.75 0 0 0 0
2183 0.1392 0.75 0 0 0 0
2184 0.1391 0.75 0 0 0 0
2185 0.13935 0.75 0 0 0 0
2186 0.13955 0.75 0 0 0 0
2187 0.1398 0.75 0 0 0 0
2188 0.13985 0.772727 0 0 0 0
2189 0.13995 0.772727 0 0 0 0
2190 0.14025 0.772727 0 0 0 0
2191 0.14025 0.75 0 0 0 0
2192 0.1402 0.75 0 0 0 0
2193 0.14055 0.772727 0 0 0 0
2194 0.1403 0.772727 0 0 0 0
2195 0.14055 0.772727 0 0 0 0
2196 0.14055 0.772727 0 0 0 0
2197 0.14065 0.772727 0 0 0 0
2198 0.1409 0.772727 0 0 0 0
2199 0.1413 0.772727 0 0 0 0
2200 0.1416 0.772727 0 0 0 0
2201 0.14185 0.772727 0 0 0 0
2202 0.1421 0.772727 0 0 0 0
2203 0.1425 0.772727 0 0 0 0
2204 0.1427 0.772727 0 0 0 0
2205 0.1429 0.772727 0 0 0 0
2206 0.1433 0.772727 0 0 0 0
2207 0.1435 0.795455 0 0 0 0
2208 0.1436 0.795455 0 0 0 0
2209 0.1438 0.795455 0 0 0 0
2210 0.14405 0.795455 0 0 0 0
2211 0.1443 0.795455 0 0 0 0
2212 0.14425 0.795455 0 0 0 0
2213 0.14445 0.795455 0 0 0 0
2214 0.1449 0.795455 0 0 0 0
2215 0.1448 0.795455 0 0 0 0
2216 0.1448 0.795455 0 0 0 0
2217 0.14505 0.818182 0 0 0 0
2218 0.14525 0.818182 0 0 0 0
2219 0.14565 0.818182 0 0 0 0
2220 0.14575 0.818182 0 0 0 0
2221 0.14565 0.840909 0 0 0 0
2222 0.14565 0.840909 0 0 0 0
2223 0.14565 0.863636 0 0 0 0
2224 0.1457 0.863636 0 0 0 0
2225 0.1459 0.863636 0 0 0 0
2226 0.1462 0.863636 0 0 0 0
2227 0.1464 0.863636 0 0 0 0
2228 0.14665 0.863636 0 0 0 0
2229 0.14645 0.863636 0 0 0 0
2230 0.14635 0.863636 0 0 0 0
2231 0.14665 0.863636 0 0 0 0
2232 0.14665 0.863636 0 0 0 0
2233 0.1466 0.863636 0 0 0 0
2234 0.1464 0.863636 0 0 0 0
2235 0.1463 0.863636 0 0 0 0
2236 0.1462 0.863636 0 0 0 0
2237 0.14625 0.863636 0 0 0 0
2238 0.14665 0.863636 0 0 0 0
2239 0.147 0.863636 0 0 0 0
2240 0.14705 0.863636 0 0 0 0
2241 0.14745 0.863636 0 0 0 0
2242 0.1475 0.840909 0 0 0 0
2243 0.1476 0.840909 0 0 0 0
2244 0.14775 0.840909 0 0 0 0
2245 0.1478 0.840909 0 0 0 0
2246 0.14815 0.818182 0 0 0 0
2247 0.1483 0.818182 0 0 0 0
2248 0.14855 0.818182 0 0 0 0
2249 0.1487 0.818182 0 0 0 0
2250 0.14895 0.818182 0 0 0 0
2251 0.149 0.795455 0 0 0 0
2252 0.1491 0.795455 0 0 0 0
2253 0.1493 0.795455 0 0 0 0
2254 0.14955 0.795455 0 0 0 0
2255 0.1494 0.795455 0 0 0 0
2256 0.14955 0.772727 0 0 0 0
2257 0.14965 0.772727 0 0 0 0
2258 0.1497 0.772727 0 0 0 0
2259 0.1496 0.772727 0 0 0 0
2260 0.14995 0.772727 0 0 0 0
2261 0.1501 0.772727 0 0 0 0
2262 0.1501 0.772727 0 0 0 0
2263 0.15 0.772727 0 0 0 0
2264 0.1497 0.772727 0 0 0 0
2265 0.14975 0.772727 0 0 0 0
2266 0.1498 0.772727 0 0 0 0
2267 0.14975 0.772727 0 0 0 0
2268 0.14975 0.772727 0 0 0 0
2269 0.14995 0.772727 0 0 0 0
2270 0.15025 0.772727 0 0 0 0
2271 0.1502 0.772727 0 0 0 0
2272 0.15035 0.772727 0 0 0 0
2273 0.15065 0.795455 0 0 0 0
2274 0.1507 0.795455 0 0 0 0
2275 0.1515 0.795455 0 0 0 0
2276 0.15145 0.795455 0 0 0 0
2277 0.1517 0.795455 0 0 0 0
2278 0.1514 0.818182 0 0 0 0
2279 0.1514 0.818182 0 0 0 0
2280 0.1514 0.818182 0 0 0 0
2281 0.152 0.818182 0 0 0 0
2282 0.15195 0.818182 0 0 0 0
2283 0.15185 0.818182 0 0 0 0
2284 0.15215 0.840909 0 0 0 0
2285 0.1521 0.840909 0 0 0 0
2286 0.1524 0.840909 0 0 0 0
2287 0.1525 0.840909 0 0 0 0
2288 0.1529 0.840909 0 0 0 0
2289 0.1532 0.840909 0 0 0 0
2290 0.15335 0.840909 0 0 0 0
2291 0.15385 0.840909 0 0 0 0
2292 0.154 0.840909 0 0 0 0
2293 0.1543 0.840909 0 0 0 0
2294 0.15445 0.840909 0 0 0 0
2295 0.15445 0.840909 0 0 0 0
2296 0.15445 0.840909 0 0 0 0
2297 0.1546 0.863636 0 0 0 0
2298 0.15475 0.863636 0 0 0 0
2299 0.15485 0.863636 0 0 0 0
2300 0.15475 0.863636 0 0 0 0
2301 0.155 0.863636 0 0 0 0
2302 0.15505 0.863636 0 0 0 0
2303 0.1552 0.863636 0 0 0 0
2304 0.15495 0.863636 0 0 0 0
2305 0.1551 0.863636 0 0 0 0
2306 0.15535 0.863636 0 0 0 0
2307 0.15545 0.863636 0 0 0 0
2308 0.15535 0.863636 0 0 0 0
2309 0.15545 0.863636 0 0 0 0
2310 0.1553 0.863636 0 0 0 0
2311 0.15545 0.863636 0 0 0 0
2312 0.15565 0.863636 0 0 0 0
2313 0.1555 0.863636 0 0 0 0
2314 0.15575 0.863636 0 0 0 0
2315 0.1559 0.840909 0 0 0 0
2316 0.1563 0.840909 0 0 0 0
2317 0.1566 0.840909 0 0 0 0
2318 0.15655 0.818182 0 0 0 0
2319 0.1567 0.818182 0 0 0 0
2320 0.1567 0.818182 0 0 0 0
2321 0.15655 0.818182 0 0 0 0
2322 0.1569 0.795455 0 0 0 0
2323 0.15705 0.795455 0 0 0 0
2324 0.1572 0.795455 0 0 0 0
2325 0.15735 0.795455 0 0 0 0
2326 0.1573 0.795455 0 0 0 0
2327 0.1573 0.795455 0 0 0 0
2328 0.1574 0.795455 0 0 0 0
2329 0.15745 0.795455 0 0 0 0
2330 0.15755 0.795455 0 0 0 0
2331 0.1577 0.795455 0 0 0 0
2332 0.15785 0.795455 0 0 0 0
2333 0.1578 0.795455 0 0 0 0
2334 0.15785 0.795455 0 0 0 0
2335 0.15775 0.795455 0 0 0 0
2336 0.15775 0.795455 0 0 0 0
2337 0.15765 0.795455 0 0 0 0
2338 0.15765 0.795455 0 0 0 0
2339 0.15765 0.795455 0 0 0 0
2340 0.158 0.795455 0 0 0 0
2341 0.1578 0.795455 0 0 0 0
2342 0.15815 0.795455 0 0 0 0
2343 0.1582 0.795455 0 0 0 0
2344 0.15845 0.795455 0 0 0 0
2345 0.15855 0.795455 0 0 0 0
2346 0.1586 0.772727 0 0 0 0
2347 0.1585 0.772727 0 0 0 0
2348 0.15815 0.772727 0 0 0 0
2349 0.1583 0.772727 0 0 0 0
2350 0.1585 0.772727 0 0 0 0
2351 0.15845 0.772727 0 0 0 0
2352 0.1586 0.772727 0 0 0 0
2353 0.15895 0.772727 0 0 0 0
2354 0.1593 0.772727 0 0 0 0
2355 0.1593 0.772727 0 0 0 0
2356 0.1596 0.772727 0 0 0 0
2357 0.15985 0.772727 0 0 0 0
2358 0.1595 0.772727 0 0 0 0
2359 0.1595 0.772727 0 0 0 0
2360 0.1595 0.772727 0 0 0 0
2361 0.15945 0.772727 0 0 0 0
2362 0.15945 0.772727 0 0 0 0
2363 0.15955 0.772727 0 0 0 0
2364 0.15935 0.795455 0 0 0 0
2365 0.1596 0.795455 0 0 0 0
2366 0.1599 0.795455 0 0 0 0
2367 0.16 0.795455 0 0 0 0
2368 0.16015 0.795455 0 0 0 0
2369 0.1603 0.795455 0 0 0 0
2370 0.1607 0.795455 0 0 0 0
2371 0.16105 0.795455 0 0 0 0
2372 0.16105 0.795455 0 0 0 0
2373 0.16115 0.795455 0 0 0 0
2374 0.1612 0.818182 0 0 0 0
2375 0.16135 0.795455 0 0 0 0
2376 0.16115 0.795455 0 0 0 0
2377 0.16145 0.795455 0 0 0 0
2378 0.1615 0.795455 0 0 0 0
2379 0.16155 0.795455 0 0 0 0
2380 0.162 0.818182 0 0 0 0
2381 0.1621 0.818182 0 0 0 0
2382 0.1624 0.840909 0 0 0 0
2383 0.16255 0.840909 0 0 0 0
2384 0.1627 0.840909 0 0 0 0
2385 0.1627 0.840909 0 0 0 0
2386 0.16295 0.818182 0 0 0 0
2387 0.1629 0.795455 0 0 0 0
2388 0.16295 0.772727 0 0 0 0
2389 0.1635 0.772727 0 0 0 0
2390 0.1636 0.772727 0 0 0 0
2391 0.1635 0.772727 0 0 0 0
2392 0.16385 0.772727 0 0 0 0
2393 0.16395 0.795455 0 0 0 0
2394 0.1639 0.795455 0 0 0 0
2395 0.1641 0.795455 0 0 0 0
2396 0.1641 0.795455 0 0 0 0
2397 0.1641 0.795455 0 0 0 0
2398 0.1643 0.795455 0 0 0 0
2399 0.16455 0.772727 0 0 0 0
2400 0.16475 0.772727 0 0 0 0
2401 0.16495 0.772727 0 0 0 0
2402 0.16505 0.772727 0 0 0 0
2403 0.1654 0.772727 0 0 0 0
2404 0.1656 0.772727 0 0 0 0
2405 0.1659 0.772727 0 0 0 0
2406 0.16595 0.772727 0 0 0 0
2407 0.16595 0.772727 0 0 0 0
2408 0.1657 0.772727 0 0 0 0
2409 0.16585 0.772727 0 0 0 0
2410 0.1659 0.772727 0 0 0 0
2411 0.16625 0.772727 0 0 0 0
2412 0.16635 0.772727 0 0 0 0
2413 0.16615 0.772727 0 0 0 0
2414 0.1662 0.772727 0 0 0 0
2415 0.1662 0.772727 0 0 0 0
2416 0.16645 0.772727 0 0 0 0
2417 0.16635 0.772727 0 0 0 0
2418 0.16635 0.772727 0 0 0 0
2419 0.16605 0.772727 0 0 0 0
2420 0.166 0.772727 0 0 0 0
2421 0.1658 0.772727 0 0 0 0
2422 0.1659 0.772727 0 0 0 0
2423 0.1658 0.772727 0 0 0 0
2424 0.166 0.772727 0 0 0 0
2425 0.1659 0.772727 0 0 0 0
2426 0.16615 0.772727 0 0 0 0
2427 0.16635 0.772727 0 0 0 0
2428 0.16655 0.795455 0 0 0 0
2429 0.16675 0.795455 0 0 0 0
2430 0.1671 0.795455 0 0 0 0
2431 0.1667 0.795455 0 0 0 0
2432 0.16665 0.795455 0 0 0 0
2433 0.16645 0.795455 0 0 0 0
2434 0.16665 0.795455 0 0 0 0
2435 0.16685 0.795455 0 0 0 0
2436 0.16725 0.795455 0 0 0 0
2437 0.1674 0.795455 0 0 0 0
2438 0.1675 0.795455 0 0 0 0
2439 0.1679 0.795455 0 0 0 0
2440 0.16775 0.795455 0 0 0 0
2441 0.16785 0.772727 0 0 0 0
2442 0.16775 0.772727 0 0 0 0
2443 0.16775 0.795455 0 0 0 0
2444 0.1678 0.795455 0 0 0 0
2445 0.16785 0.795455 0 0 0 0
2446 0.16815 0.772727 0 0 0 0
2447 0.1681 0.772727 0 0 0 0
2448 0.1682 0.772727 0 0 0 0
2449 0.16825 0.772727 0 0 0 0
2450 0.1682 0.772727 0 0 0 0
2451 0.16815 0.772727 0 0 0 0
2452 0.1683 0.795455 0 0 0 0
2453 0.1681 0.795455 0 0 0 0
2454 0.168 0.795455 0 0 0 0
2455 0.1681 0.795455 0 0 0 0
2456 0.16775 0.795455 0 0 0 0
2457 0.1679 0.795455 0 0 0 0
2458 0.1678 0.795455 0 0 0 0
2459 0.1678 0.772727 0 0 0 0
2460 0.1677 0.772727 0 0 0 0
2461 0.16815 0.772727 0 0 0 0
2462 0.16825 0.772727 0 0 0 0
2463 0.16815 0.795455 0 0 0 0
2464 0.16835 0.795455 0 0 0 0
2465 0.16835 0.795455 0 0 0 0
2466 0.16845 0.795455 0 0 0 0
2467 0.16845 0.795455 0 0 0 0
2468 0.16815 0.795455 0 0 0 0
2469 0.16835 0.795455 0 0 0 0
2470 0.16835 0.795455 0 0 0 0
2471 0.16845 0.795455 0 0 0 0
2472 0.1685 0.795455 0 0 0 0
2473 0.16845 0.795455 0 0 0 0
2474 0.1682 0.795455 0 0 0 0
2475 0.1684 0.795455 0 0 0 0
2476 0.1684 0.795455 0 0 0 0
2477 0.1688 0.795455 0 0 0 0
2478 0.1688 0.818182 0 0 0 0
2479 0.1688 0.818182 0 0 0 0
2480 0.169 0.818182 0 0 0 0
2481 0.16895 0.818182 0 0 0 0
2482 0.1688 0.818182 0 0 0 0
2483 0.16895 0.818182 0 0 0 0
2484 0.16915 0.818182 0 0 0 0
2485 0.16945 0.818182 0 0 0 0
2486 0.16955 0.818182 0 0 0 0
2487 0.1694 0.818182 0 0 0 0
2488 0.1693 0.818182 0 0 0 0
2489 0.16965 0.818182 0 0 0 0
2490 0.1699 0.818182 0 0 0 0
2491 0.16985 0.818182 0 0 0 0
2492 0.1703 0.818182 0 0 0 0
2493 0.17055 0.818182 0 0 0 0
2494 0.1706 0.818182 0 0 0 0
2495 0.1706 0.818182 0 0 0 0
2496 0.1706 0.818182 0 0 0 0
2497 0.17065 0.818182 0 0 0 0
2498 0.17065 0.818182 0 0 0 0
2499 0.1709 0.818182 0 0 0 0
2500 0.171 0.818182 0 0 0 0
2501 0.1712 0.840909 0 0 0 0
2502 0.1715 0.840909 0 0 0 0
2503 0.17165 0.840909 0 0 0 0
2504 0.17205 0.863636 0 0 0 0
2505 0.17245 0.863636 0 0 0 0
2506 0.17275 0.863636 0 0 0 0
2507 0.173 0.863636 0 0 0 0
2508 0.1729 0.840909 0 0 0 0
2509 0.17255 0.840909 0 0 0 0
2510 0.17265 0.840909 0 0 0 0
2511 0.1728 0.840909 0 0 0 0
2512 0.17285 0.840909 0 0 0 0
2513 0.17285 0.840909 0 0 0 0
2514 0.17275 0.840909 0 0 0 0
2515 0.1728 0.840909 0 0 0 0
2516 0.17315 0.840909 0 0 0 0
2517 0.1732 0.840909 0 0 0 0
2518 0.17355 0.840909 0 0 0 0
2519 0.17365 0.840909 0 0 0 0
2520 0.17405 0.840909 0 0 0 0
2521 0.1738 0.840909 0 0 0 0
2522 0.17405 0.840909 0 0 0 0
2523 0.17405 0.840909 0 0 0 0
2524 0.1742 0.840909 0 0 0 0
2525 0.17445 0.840909 0 0 0 0
2526 0.1747 0.840909 0 0 0 0
2527 0.17445 0.840909 0 0 0 0
2528 0.17465 0.840909 0 0 0 0
2529 0.1745 0.840909 0 0 0 0
2530 0.17455 0.840909 0 0 0 0
2531 0.17485 0.840909 0 0 0 0
2532 0.17495 0.840909 0 0 0 0
2533 0.17485 0.840909 0 0 0 0
2534 0.1746 0.840909 0 0 0 0
2535 0.17475 0.818182 0 0 0 0
2536 0.1747 0.818182 0 0 0 0
2537 0.1747 0.840909 0 0 0 0
2538 0.17495 0.840909 0 0 0 0
2539 0.1751 0.840909 0 0 0 0
2540 0.17525 0.840909 0 0 0 0
2541 0.17515 0.840909 0 0 0 0
2542 0.1752 0.863636 0 0 0 0
2543 0.1753 0.840909 0 0 0 0
2544 0.1754 0.840909 0 0 0 0
2545 0.17535 0.840909 0 0 0 0
2546 0.1756 0.840909 0 0 0 0
2547 0.17555 0.840909 0 0 0 0
2548 0.17535 0.863636 0 0 0 0
2549 0.17545 0.863636 0 0 0 0
2550 0.1757 0.863636 0 0 0 0
2551 0.1759 0.863636 0 0 0 0
2552 0.17595 0.863636 0 0 0 0
2553 0.1758 0.863636 0 0 0 0
2554 0.1759 0.863636 0 0 0 0
2555 0.17605 0.863636 0 0 0 0
2556 0.1764 0.863636 0 0 0 0
2557 0.17655 0.863636 0 0 0 0
2558 0.17665 0.863636 0 0 0 0
2559 0.1769 0.863636 0 0 0 0
2560 0.17685 0.863636 0 0 0 0
2561 0.1769 0.863636 0 0 0 0
2562 0.1771 0.863636 0 0 0 0
2563 0.17695 0.863636 0 0 0 0
2564 0.17705 0.863636 0 0 0 0
2565 0.1773 0.863636 0 0 0 0
2566 0.17755 0.863636 0 0 0 0
2567 0.17755 0.863636 0 0 0 0
2568 0.1774 0.863636 0 0 0 0
2569 0.17745 0.840909 0 0 0 0
2570 0.1774 0.840909 0 0 0 0
2571 0.1775 0.840909 0 0 0 0
2572 0.17725 0.840909 0 0 0 0
2573 0.1773 0.840909 0 0 0 0
2574 0.17745 0.840909 0 0 0 0
2575 0.17755 0.840909 0 0 0 0
2576 0.1775 0.840909 0 0 0 0
2577 0.1775 0.840909 0 0 0 0
2578 0.17745 0.840909 0 0 0 0
2579 0.17715 0.840909 0 0 0 0
2580 0.1773 0.840909 0 0 0 0
2581 0.1775 0.840909 0 0 0 0
2582 0.17755 0.818182 0 0 0 0
2583 0.1777 0.818182 0 0 0 0
2584 0.17755 0.818182 0 0 0 0
2585 0.1777 0.818182 0 0 0 0
2586 0.17795 0.818182 0 0 0 0
2587 0.1781 0.818182 0 0 0 0
2588 0.17765 0.818182 0 0 0 0
2589 0.1779 0.818182 0 0 0 0
2590 0.17805 0.818182 0 0 0 0
2591 0.17815 0.840909 0 0 0 0
2592 0.178 0.840909 0 0 0 0
2593 0.17815 0.840909 0 0 0 0
2594 0.17835 0.840909 0 0 0 0
2595 0.1783 0.795455 0 0 0 0
2596 0.1783 0.795455 0 0 0 0
2597 0.17835 0.795455 0 0 0 0
2598 0.17835 0.818182 0 0 0 0
2599 0.17835 0.818182 0 0 0 0
2600 0.17845 0.818182 0 0 0 0
2601 0.17865 0.818182 0 0 0 0
2602 0.1786 0.818182 0 0 0 0
2603 0.17855 0.818182 0 0 0 0
2604 0.17865 0.818182 0 0 0 0
2605 0.1789 0.818182 0 0 0 0
2606 0.1788 0.818182 0 0 0 0
2607 0.179 0.818182 0 0 0 0
2608 0.17855 0.818182 0 0 0 0
2609 0.1787 0.818182 0 0 0 0
2610 0.17875 0.818182 0 0 0 0
2611 0.17895 0.818182 0 0 0 0
2612 0.17915 0.818182 0 0 0 0
2613 0.17915 0.818182 0 0 0 0
2614 0.17905 0.818182 0 0 0 0
2615 0.179 0.795455 0 0 0 0
2616 0.17905 0.795455 0 0 0 0
2617 0.1788 0.795455 0 0 0 0
2618 0.17865 0.795455 0 0 0 0
2619 0.1786 0.795455 0 0 0 0
2620 0.17835 0.795455 0 0 0 0
2621 0.17855 0.772727 0 0 0 0
2622 0.1784 0.772727 0 0 0 0
2623 0.1785 0.772727 0 0 0 0
2624 0.17895 0.772727 0 0 0 0
2625 0.179 0.772727 0 0 0 0
2626 0.1791 0.772727 0 0 0 0
2627 0.17905 0.772727 0 0 0 0
2628 0.1788 0.772727 0 0 0 0
2629 0.17875 0.772727 0 0 0 0
2630 0.1789 0.772727 0 0 0 0
2631 0.1789 0.772727 0 0 0 0
2632 0.17945 0.772727 0 0 0 0
2633 0.17925 0.772727 0 0 0 0
2634 0.17945 0.772727 0 0 0 0
2635 0.17965 0.772727 0 0 0 0
2636 0.17985 0.772727 0 0 0 0
2637 0.17995 0.772727 0 0 0 0
2638 0.18 0.772727 0 0 0 0
2639 0.1804 0.795455 0 0 0 0
2640 0.1804 0.795455 0 0 0 0
2641 0.18065 0.795455 0 0 0 0
2642 0.1807 0.795455 0 0 0 0
2643 0.18035 0.795455 0 0 0 0
2644 0.18065 0.795455 0 0 0 0
2645 0.18055 0.795455 0 0 0 0
2646 0.18085 0.795455 0 0 0 0
2647 0.1807 0.795455 0 0 0 0
2648 0.18085 0.795455 0 0 0 0
2649 0.18115 0.795455 0 0 0 0
2650 0.18125 0.795455 0 0 0 0
2651 0.18135 0.795455 0 0 0 0
2652 0.1816 0.795455 0 0 0 0
2653 0.1815 0.795455 0 0 0 0
2654 0.18155 0.795455 0 0 0 0
2655 0.1815 0.795455 0 0 0 0
2656 0.1817 0.795455 0 0 0 0
2657 0.18205 0.795455 0 0 0 0
2658 0.18215 0.795455 0 0 0 0
2659 0.18225 0.795455 0 0 0 0
2660 0.1822 0.818182 0 0 0 0
2661 0.1821 0.818182 0 0 0 0
2662 0.18215 0.818182 0 0 0 0
2663 0.1827 0.818182 0 0 0 0
2664 0.18275 0.818182 0 0 0 0
2665 0.18275 0.818182 0 0 0 0
2666 0.18285 0.818182 0 0 0 0
2667 0.18305 0.818182 0 0 0 0
2668 0.18335 0.818182 0 0 0 0
2669 0.18335 0.818182 0 0 0 0
2670 0.18355 0.818182 0 0 0 0
2671 0.18375 0.818182 0 0 0 0
2672 0.18375 0.818182 0 0 0 0
2673 0.1837 0.840909 0 0 0 0
2674 0.1839 0.840909 0 0 0 0
2675 0.184 0.840909 0 0 0 0
2676 0.1843 0.840909 0 0 0 0
2677 0.18435 0.840909 0 0 0 0
2678 0.1844 0.840909 0 0 0 0
2679 0.18435 0.840909 0 0 0 0
2680 0.1843 0.840909 0 0 0 0
2681 0.18455 0.840909 0 0 0 0
2682 0.1844 0.840909 0 0 0 0
2683 0.18475 0.840909 0 0 0 0
2684 0.1847 0.840909 0 0 0 0
2685 0.18495 0.818182 0 0 0 0
2686 0.1848 0.818182 0 0 0 0
2687 0.1846 0.818182 0 0 0 0
2688 0.18485 0.818182 0 0 0 0
2689 0.185 0.818182 0 0 0 0
2690 0.1848 0.818182 0 0 0 0
2691 0.18505 0.818182 0 0 0 0
2692 0.18515 0.818182 0 0 0 0
2693 0.1851 0.795455 0 0 0 0
2694 0.185 0.795455 0 0 0 0
2695 0.18505 0.772727 0 0 0 0
2696 0.18525 0.772727 0 0 0 0
2697 0.18555 0.772727 0 0 0 0
2698 0.1853 0.772727 0 0 0 0
2699 0.18565 0.772727 0 0 0 0
2700 0.18575 0.772727 0 0 0 0
2701 0.18625 0.772727 0 0 0 0
2702 0.1864 0.772727 0 0 0 0
2703 0.18635 0.772727 0 0 0 0
2704 0.18615 0.75 0 0 0 0
2705 0.186 0.75 0 0 0 0
2706 0.18585 0.727273 0 0 0 0
2707 0.1858 0.727273 0 0 0 0
2708 0.18625 0.727273 0 0 0 0
2709 0.18615 0.727273 0 0 0 0
2710 0.1862 0.75 0 0 0 0
2711 0.1862 0.75 0 0 0 0
2712 0.1863 0.727273 0 0 0 0
2713 0.1863 0.727273 0 0 0 0
2714 0.18645 0.727273 0 0 0 0
2715 0.18665 0.727273 0 0 0 0
2716 0.1864 0.727273 0 0 0 0
2717 0.18655 0.727273 0 0 0 0
2718 0.1868 0.727273 0 0 0 0
2719 0.18705 0.727273 0 0 0 0
2720 0.18705 0.727273 0 0 0 0
2721 0.18735 0.727273 0 0 0 0
2722 0.18715 0.727273 0 0 0 0
2723 0.18685 0.727273 0 0 0 0
2724 0.18655 0.727273 0 0 0 0
2725 0.18645 0.727273 0 0 0 0
2726 0.18635 0.727273 0 0 0 0
2727 0.1864 0.727273 0 0 0 0
2728 0.1862 0.727273 0 0 0 0
2729 0.1863 0.727273 0 0 0 0
2730 0.1863 0.727273 0 0 0 0
2731 0.1864 0.727273 0 0 0 0
2732 0.18645 0.727273 0 0 0 0
2733 0.18635 0.727273 0 0 0 0
2734 0.1863 0.727273 0 0 0 0
2735 0.1865 0.727273 0 0 0 0
2736 0.1864 0.727273 0 0 0 0
2737 0.1866 0.727273 0 0 0 0
2738 0.1864 0.727273 0 0 0 0
2739 0.1864 0.727273 0 0 0 0
2740 0.18605 0.727273 0 0 0 0
2741 0.1863 0.727273 0 0 0 0
2742 0.1862 0.727273 0 0 0 0
2743 0.18595 0.727273 0 0 0 0
2744 0.18605 0.727273 0 0 0 0
2745 0.18625 0.75 0 0 0 0
2746 0.18615 0.75 0 0 0 0
2747 0.186 0.772727 0 0 0 0
2748 0.1861 0.772727 0 0 0 0
2749 0.186 0.772727 0 0 0 0
2750 0.1858 0.772727 0 0 0 0
2751 0.1862 0.772727 0 0 0 0
2752 0.18655 0.772727 0 0 0 0
2753 0.187 0.772727 0 0 0 0
2754 0.18665 0.795455 0 0 0 0
2755 0.18655 0.795455 0 0 0 0
2756 0.18635 0.795455 0 0 0 0
2757 0.1865 0.795455 0 0 0 0
2758 0.18665 0.795455 0 0 0 0
2759 0.1867 0.795455 0 0 0 0
2760 0.18665 0.795455 0 0 0 0
2761 0.1869 0.795455 0 0 0 0
2762 0.18675 0.795455 0 0 0 0
2763 0.18685 0.795455 0 0 0 0
2764 0.1866 0.795455 0 0 0 0
2765 0.18665 0.772727 0 0 0 0
2766 0.187 0.795455 0 0 0 0
2767 0.18705 0.795455 0 0 0 0
2768 0.18745 0.795455 0 0 0 0
2769 0.1872 0.772727 0 0 0 0
2770 0.18735 0.772727 0 0 0 0
2771 0.18715 0.772727 0 0 0 0
2772 0.18705 0.772727 0 0 0 0
2773 0.18745 0.772727 0 0 0 0
2774 0.1873 0.772727 0 0 0 0
2775 0.1874 0.75 0 0 0 0
2776 0.1876 0.75 0 0 0 0
2777 0.18765 0.75 0 0 0 0
2778 0.1876 0.75 0 0 0 0
2779 0.1876 0.75 0 0 0 0
2780 0.18785 0.75 0 0 0 0
2781 0.188 0.75 0 0 0 0
2782 0.1881 0.75 0 0 0 0
2783 0.1884 0.772727 0 0 0 0
2784 0.1886 0.772727 0 0 0 0
2785 0.1884 0.772727 0 0 0 0
2786 0.1887 0.772727 0 0 0 0
2787 0.18905 0.795455 0 0 0 0
2788 0.18905 0.818182 0 0 0 0
2789 0.18935 0.818182 0 0 0 0
2790 0.18955 0.818182 0 0 0 0
2791 0.1898 0.818182 0 0 0 0
2792 0.1897 0.818182 0 0 0 0
2793 0.1895 0.818182 0 0 0 0
2794 0.1895 0.818182 0 0 0 0
2795 0.1895 0.818182 0 0 0 0
2796 0.1894 0.840909 0 0 0 0
2797 0.18925 0.840909 0 0 0 0
2798 0.189 0.840909 0 0 0 0
2799 0.189 0.840909 0 0 0 0
2800 0.18885 0.840909 0 0 0 0
2801 0.18915 0.840909 0 0 0 0
2802 0.18945 0.863636 0 0 0 0
2803 0.1895 0.863636 0 0 0 0
2804 0.1894 0.863636 0 0 0 0
2805 0.18945 0.863636 0 0 0 0
2806 0.1893 0.863636 0 0 0 0
2807 0.18945 0.863636 0 0 0 0
2808 0.18915 0.863636 0 0 0 0
2809 0.18955 0.863636 0 0 0 0
2810 0.18995 0.863636 0 0 0 0
2811 0.1898 0.863636 0 0 0 0
2812 0.19005 0.863636 0 0 0 0
2813 0.18985 0.863636 0 0 0 0
2814 0.19015 0.863636 0 0 0 0
2815 0.19045 0.863636 0 0 0 0
2816 0.1902 0.863636 0 0 0 0
2817 0.1902 0.863636 0 0 0 0
2818 0.1899 0.840909 0 0 0 0
2819 0.19 0.840909 0 0 0 0
2820 0.1902 0.840909 0 0 0 0
2821 0.19005 0.818182 0 0 0 0
2822 0.19025 0.818182 0 0 0 0
2823 0.19025 0.818182 0 0 0 0
2824 0.19065 0.818182 0 0 0 0
2825 0.1907 0.818182 0 0 0 0
2826 0.1908 0.818182 0 0 0 0
2827 0.19095 0.818182 0 0 0 0
2828 0.19095 0.840909 0 0 0 0
2829 0.1909 0.840909 0 0 0 0
2830 0.19095 0.840909 0 0 0 0
2831 0.1911 0.840909 0 0 0 0
2832 0.19115 0.840909 0 0 0 0
2833 0.1909 0.840909 0 0 0 0
2834 0.1915 0.840909 0 0 0 0
2835 0.1915 0.840909 0 0 0 0
2836 0.19175 0.840909 0 0 0 0
2837 0.19165 0.840909 0 0 0 0
2838 0.19185 0.840909 0 0 0 0
2839 0.1918 0.840909 0 0 0 0
2840 0.1917 0.840909 0 0 0 0
2841 0.19185 0.840909 0 0 0 0
2842 0.192 0.840909 0 0 0 0
2843 0.19205 0.840909 0 0 0 0
2844 0.19235 0.840909 0 0 0 0
2845 0.19235 0.840909 0 0 0 0
2846 0.1924 0.840909 0 0 0 0
2847 0.1924 0.840909 0 0 0 0
2848 0.1926 0.840909 0 0 0 0
2849 0.19285 0.840909 0 0 0 0
2850 0.19285 0.840909 0 0 0 0
2851 0.1929 0.840909 0 0 0 0
2852 0.1929 0.863636 0 0 0 0
2853 0.1928 0.863636 0 0 0 0
2854 0.19295 0.863636 0 0 0 0
2855 0.1931 0.863636 0 0 0 0
2856 0.1931 0.863636 0 0 0 0
2857 0.1932 0.863636 0 0 0 0
2858 0.19335 0.863636 0 0 0 0
2859 0.19365 0.863636 0 0 0 0
2860 0.1939 0.863636 0 0 0 0
2861 0.19385 0.863636 0 0 0 0
2862 0.1939 0.863636 0 0 0 0
2863 0.19425 0.863636 0 0 0 0
2864 0.1944 0.863636 0 0 0 0
2865 0.19425 0.863636 0 0 0 0
2866 0.1941 0.863636 0 0 0 0
2867 0.1944 0.863636 0 0 0 0
2868 0.1946 0.863636 0 0 0 0
2869 0.19465 0.863636 0 0 0 0
2870 0.1943 0.863636 0 0 0 0
2871 0.1948 0.863636 0 0 0 0
2872 0.19485 0.863636 0 0 0 0
2873 0.19455 0.863636 0 0 0 0
2874 0.1946 0.863636 0 0 0 0
2875 0.1951 0.863636 0 0 0 0
2876 0.19525 0.863636 0 0 0 0
2877 0.19495 0.840909 0 0 0 0
2878 0.19515 0.840909 0 0 0 0
2879 0.1953 0.840909 0 0 0 0
2880 0.1953 0.840909 0 0 0 0
2881 0.1956 0.840909 0 0 0 0
2882 0.19585 0.840909 0 0 0 0
2883 0.196 0.840909 0 0 0 0
2884 0.1956 0.840909 0 0 0 0
2885 0.19585 0.840909 0 0 0 0
2886 0.1959 0.840909 0 0 0 0
2887 0.19595 0.840909 0 0 0 0
2888 0.1955 0.840909 0 0 0 0
2889 0.19575 0.840909 0 0 0 0
2890 0.19555 0.840909 0 0 0 0
2891 0.1954 0.840909 0 0 0 0
2892 0.1952 0.840909 0 0 0 0
2893 0.19515 0.840909 0 0 0 0
2894 0.19515 0.840909 0 0 0 0
2895 0.1951 0.840909 0 0 0 0
2896 0.1952 0.840909 0 0 0 0
2897 0.19535 0.840909 0 0 0 0
2898 0.19545 0.840909 0 0 0 0
2899 0.19555 0.840909 0 0 0 0
2900 0.1954 0.840909 0 0 0 0
2901 0.19525 0.840909 0 0 0 0
2902 0.195 0.840909 0 0 0 0
2903 0.1952 0.840909 0 0 0 0
2904 0.19485 0.840909 0 0 0 0
2905 0.19475 0.840909 0 0 0 0
2906 0.19485 0.818182 0 0 0 0
2907 0.19545 0.818182 0 0 0 0
2908 0.19545 0.795455 0 0 0 0
2909 0.1955 0.795455 0 0 0 0
2910 0.1959 0.795455 0 0 0 0
2911 0.1959 0.795455 0 0 0 0
2912 0.1958 0.795455 0 0 0 0
2913 0.19575 0.795455 0 0 0 0
2914 0.1955 0.840909 0 0 0 0
2915 0.1953 0.840909 0 0 0 0
2916 0.1952 0.840909 0 0 0 0
2917 0.1953 0.840909 0 0 0 0
2918 0.19535 0.840909 0 0 0 0
2919 0.19555 0.840909 0 0 0 0
2920 0.19585 0.840909 0 0 0 0
2921 0.19585 0.840909 0 0 0 0
2922 0.1959 0.840909 0 0 0 0
2923 0.19585 0.840909 0 0 0 0
2924 0.19585 0.840909 0 0 0 0
2925 0.19555 0.840909 0 0 0 0
2926 0.1956 0.840909 0 0 0 0
2927 0.1955 0.818182 0 0 0 0
2928 0.1953 0.818182 0 0 0 0
2929 0.1954 0.818182 0 0 0 0
2930 0.1956 0.840909 0 0 0 0
2931 0.19565 0.840909 0 0 0 0
2932 0.1956 0.840909 0 0 0 0
2933 0.1958 0.840909 0 0 0 0
2934 0.1956 0.840909 0 0 0 0
2935 0.1958 0.840909 0 0 0 0
2936 0.196 0.840909 0 0 0 0
2937 0.19605 0.818182 0 0 0 0
2938 0.196 0.818182 0 0 0 0
2939 0.1961 0.818182 0 0 0 0
2940 0.1963 0.840909 0 0 0 0
2941 0.1963 0.840909 0 0 0 0
2942 0.1963 0.863636 0 0 0 0
2943 0.1963 0.863636 0 0 0 0
2944 0.1963 0.840909 0 0 0 0
2945 0.19615 0.840909 0 0 0 0
2946 0.1962 0.840909 0 0 0 0
2947 0.19655 0.840909 0 0 0 0
2948 0.1964 0.840909 0 0 0 0
2949 0.19645 0.840909 0 0 0 0
2950 0.1965 0.840909 0 0 0 0
2951 0.19675 0.840909 0 0 0 0
2952 0.197 0.840909 0 0 0 0
2953 0.19685 0.840909 0 0 0 0
2954 0.197 0.840909 0 0 0 0
2955 0.1971 0.840909 0 0 0 0
2956 0.19705 0.818182 0 0 0 0
2957 0.1974 0.818182 0 0 0 0
2958 0.19755 0.818182 0 0 0 0
2959 0.1978 0.818182 0 0 0 0
2960 0.1976 0.818182 0 0 0 0
2961 0.19795 0.818182 0 0 0 0
2962 0.198 0.818182 0 0 0 0
2963 0.19805 0.818182 0 0 0 0
2964 0.19875 0.818182 0 0 0 0
2965 0.1984 0.818182 0 0 0 0
2966 0.19845 0.818182 0 0 0 0
2967 0.19865 0.818182 0 0 0 0
2968 0.1989 0.818182 0 0 0 0
2969 0.1993 0.818182 0 0 0 0
2970 0.19915 0.818182 0 0 0 0
2971 0.1989 0.818182 0 0 0 0
2972 0.19885 0.818182 0 0 0 0
2973 0.1991 0.818182 0 0 0 0
2974 0.1992 0.818182 0 0 0 0
2975 0.19925 0.818182 0 0 0 0
2976 0.1991 0.818182 0 0 0 0
2977 0.1994 0.818182 0 0 0 0
2978 0.1991 0.818182 0 0 0 0
2979 0.19905 0.818182 0 0 0 0
2980 0.199 0.818182 0 0 0 0
2981 0.1991 0.818182 0 0 0 0
2982 0.19925 0.818182 0 0 0 0
2983 0.19935 0.818182 0 0 0 0
2984 0.1994 0.818182 0 0 0 0
2985 0.1992 0.818182 0 0 0 0
2986 0.1993 0.818182 0 0 0 0
2987 0.1993 0.818182 0 0 0 0
2988 0.19935 0.818182 0 0 0 0
2989 0.19945 0.818182 0 0 0 0
2990 0.19945 0.818182 0 0 0 0
2991 0.1992 0.818182 0 0 0 0
2992 0.1992 0.818182 0 0 0 0
2993 0.1991 0.818182 0 0 0 0
2994 0.1991 0.818182 0 0 0 0
2995 0.199 0.818182 0 0 0 0
2996 0.199 0.818182 0 0 0 0
2997 0.19895 0.818182 0 0 0 0
2998 0.199 0.795455 0 0 0 0
2999 0.19895 0.772727 0 0 0 0
3000 0.19885 0.772727 0 0 0 0
3001 0.19875 0.772727 0 0 0 0
3002 0.19885 0.75 0 0 0 0
3003 0.19865 0.75 0 0 0 0
3004 0.19895 0.75 0 0 0 0
3005 0.199 0.772727 0 0 0 0
3006 0.19915 0.772727 0 0 0 0
3007 0.1992 0.772727 0 0 0 0
3008 0.1992 0.772727 0 0 0 0
3009 0.19915 0.772727 0 0 0 0
3010 0.1991 0.75 0 0 0 0
3011 0.1989 0.75 0 0 0 0
3012 0.19895 0.75 0 0 0 0
3013 0.199 0.75 0 0 0 0
3014 0.199 0.727273 0 0 0 0
3015 0.1989 0.727273 0 0 0 0
3016 0.19865 0.727273 0 0 0 0
3017 0.1987 0.727273 0 0 0 0
3018 0.19855 0.727273 0 0 0 0
3019 0.1984 0.727273 0 0 0 0
3020 0.19845 0.727273 0 0 0 0
3021 0.19855 0.727273 0 0 0 0
3022 0.1986 0.727273 0 0 0 0
3023 0.1987 0.727273 0 0 0 0
3024 0.1986 0.727273 0 0 0 0
3025 0.19865 0.727273 0 0 0 0
3026 0.1986 0.727273 0 0 0 0
3027 0.1985 0.727273 0 0 0 0
3028 0.19855 0.727273 0 0 0 0
3029 0.19875 0.727273 0 0 0 0
3030 0.19875 0.727273 0 0 0 0
3031 0.19885 0.727273 0 0 0 0
3032 0.1988 0.727273 0 0 0 0
3033 0.1987 0.727273 0 0 0 0
3034 0.19875 0.75 0 0 0 0
3035 0.19855 0.75 0 0 0 0
3036 0.19865 0.75 0 0 0 0
3037 0.19825 0.75 0 0 0 0
3038 0.1986 0.75 0 0 0 0
3039 0.19825 0.75 0 0 0 0
3040 0.1986 0.75 0 0 0 0
3041 0.19855 0.75 0 0 0 0
3042 0.1985 0.75 0 0 0 0
3043 0.1984 0.75 0 0 0 0
3044 0.19835 0.772727 0 0 0 0
3045 0.19825 0.772727 0 0 0 0
3046 0.1983 0.772727 0 0 0 0
3047 0.19845 0.772727 0 0 0 0
3048 0.1984 0.772727 0 0 0 0
3049 0.1986 0.75 0 0 0 0
3050 0.1986 0.75 0 0 0 0
3051 0.19815 0.75 0 0 0 0
3052 0.19805 0.75 0 0 0 0
3053 0.19795 0.75 0 0 0 0
3054 0.19815 0.75 0 0 0 0
3055 0.1981 0.75 0 0 0 0
3056 0.19795 0.75 0 0 0 0
3057 0.1981 0.75 0 0 0 0
3058 0.19795 0.75 0 0 0 0
3059 0.19825 0.75 0 0 0 0
3060 0.19815 0.75 0 0 0 0
3061 0.19795 0.75 0 0 0 0
3062 0.19795 0.75 0 0 0 0
3063 0.198 0.75 0 0 0 0
3064 0.1979 0.75 0 0 0 0
3065 0.19765 0.75 0 0 0 0
3066 0.19775 0.75 0 0 0 0
3067 0.1973 0.75 0 0 0 0
3068 0.19775 0.75 0 0 0 0
3069 0.1978 0.75 0 0 0 0
3070 0.19795 0.75 0 0 0 0
3071 0.198 0.727273 0 0 0 0
3072 0.1986 0.727273 0 0 0 0
3073 0.1982 0.727273 0 0 0 0
3074 0.19835 0.727273 0 0 0 0
3075 0.1984 0.704545 0 0 0 0
3076 0.1984 0.704545 0 0 0 0
3077 0.19835 0.704545 0 0 0 0
3078 0.19805 0.704545 0 0 0 0
3079 0.19805 0.704545 0 0 0 0
3080 0.198 0.704545 0 0 0 0
3081 0.19755 0.704545 0 0 0 0
3082 0.1975 0.704545 0 0 0 0
3083 0.1976 0.704545 0 0 0 0
3084 0.19785 0.704545 0 0 0 0
3085 0.1978 0.704545 0 0 0 0
3086 0.19785 0.704545 0 0 0 0
3087 0.198 0.704545 0 0 0 0
3088 0.19805 0.704545 0 0 0 0
3089 0.1978 0.704545 0 0 0 0
3090 0.1978 0.704545 0 0 0 0
3091 0.1975 0.704545 0 0 0 0
3092 0.1977 0.704545 0 0 0 0
3093 0.1977 0.704545 0 0 0 0
3094 0.1978 0.704545 0 0 0 0
3095 0.1975 0.704545 0 0 0 0
3096 0.1974 0.704545 0 0 0 0
3097 0.19705 0.704545 0 0 0 0
3098 0.1974 0.704545 0 0 0 0
3099 0.1973 0.704545 0 0 0 0
3100 0.19705 0.704545 0 0 0 0
3101 0.19715 0.704545 0 0 0 0
3102 0.1976 0.704545 0 0 0 0
3103 0.19755 0.727273 0 0 0 0
3104 0.19745 0.727273 0 0 0 0
3105 0.1976 0.727273 0 0 0 0
3106 0.19745 0.727273 0 0 0 0
3107 0.1972 0.727273 0 0 0 0
3108 0.19705 0.727273 0 0 0 0
3109 0.197 0.727273 0 0 0 0
3110 0.19685 0.727273 0 0 0 0
3111 0.1971 0.727273 0 0 0 0
3112 0.19705 0.727273 0 0 0 0
3113 0.1972 0.704545 0 0 0 0
3114 0.19705 0.704545 0 0 0 0
3115 0.19685 0.704545 0 0 0 0
3116 0.19705 0.681818 0 0 0 0
3117 0.19705 0.681818 0 0 0 0
3118 0.19735 0.681818 0 0 0 0
3119 0.1978 0.704545 0 0 0 0
3120 0.19775 0.704545 0 0 0 0
3121 0.19755 0.704545 0 0 0 0
3122 0.1973 0.704545 0 0 0 0
3123 0.19735 0.704545 0 0 0 0
3124 0.19695 0.704545 0 0 0 0
3125 0.19705 0.704545 0 0 0 0
3126 0.1972 0.704545 0 0 0 0
3127 0.19735 0.704545 0 0 0 0
3128 0.19755 0.727273 0 0 0 0
3129 0.1974 0.75 0 0 0 0
3130 0.19745 0.75 0 0 0 0
3131 0.197 0.75 0 0 0 0
3132 0.19695 0.727273 0 0 0 0
3133 0.197 0.727273 0 0 0 0
3134 0.19715 0.727273 0 0 0 0
3135 0.19715 0.727273 0 0 0 0
3136 0.1968 0.727273 0 0 0 0
3137 0.1969 0.727273 0 0 0 0
3138 0.19715 0.727273 0 0 0 0
3139 0.197 0.727273 0 0 0 0
3140 0.19735 0.727273 0 0 0 0
3141 0.19755 0.727273 0 0 0 0
3142 0.1974 0.727273 0 0 0 0
3143 0.1976 0.727273 0 0 0 0
3144 0.19765 0.727273 0 0 0 0
3145 0.1978 0.727273 0 0 0 0
3146 0.1976 0.727273 0 0 0 0
3147 0.19765 0.727273 0 0 0 0
3148 0.19785 0.75 0 0 0 0
3149 0.1978 0.75 0 0 0 0
3150 0.19805 0.75 0 0 0 0
3151 0.19785 0.727273 0 0 0 0
3152 0.1981 0.727273 0 0 0 0
3153 0.1983 0.727273 0 0 0 0
3154 0.19835 0.727273 0 0 0 0
3155 0.1982 0.704545 0 0 0 0
3156 0.19845 0.704545 0 0 0 0
3157 0.1986 0.704545 0 0 0 0
3158 0.19855 0.704545 0 0 0 0
3159 0.19865 0.704545 0 0 0 0
3160 0.1987 0.704545 0 0 0 0
3161 0.19875 0.704545 0 0 0 0
3162 0.1988 0.704545 0 0 0 0
3163 0.199 0.704545 0 0 0 0
3164 0.19895 0.704545 0 0 0 0
3165 0.199 0.704545 0 0 0 0
3166 0.199 0.704545 0 0 0 0
3167 0.19875 0.704545 0 0 0 0
3168 0.1989 0.704545 0 0 0 0
3169 0.1991 0.75 0 0 0 0
3170 0.199 0.75 0 0 0 0
3171 0.19895 0.75 0 0 0 0
3172 0.1991 0.75 0 0 0 0
3173 0.1991 0.75 0 0 0 0
3174 0.19955 0.75 0 0 0 0
3175 0.1997 0.772727 0 0 0 0
3176 0.19995 0.772727 0 0 0 0
3177 0.19985 0.772727 0 0 0 0
3178 0.2001 0.772727 0 0 0 0
3179 0.20025 0.772727 0 0 0 0
3180 0.2004 0.772727 0 0 0 0
3181 0.20035 0.772727 0 0 0 0
3182 0.2006 0.772727 0 0 0 0
3183 0.2009 0.772727 0 0 0 0
3184 0.20155 0.772727 0 0 0 0
3185 0.2016 0.772727 0 0 0 0
3186 0.20145 0.772727 0 0 0 0
3187 0.20145 0.772727 0 0 0 0
3188 0.20165 0.772727 0 0 0 0
3189 0.20145 0.795455 0 0 0 0
3190 0.20155 0.795455 0 0 0 0
3191 0.2014 0.795455 0 0 0 0
3192 0.20115 0.772727 0 0 0 0
3193 0.2013 0.772727 0 0 0 0
3194 0.20135 0.75 0 0 0 0
3195 0.2013 0.75 0 0 0 0
3196 0.20155 0.795455 0 0 0 0
3197 0.2015 0.795455 0 0 0 0
3198 0.2014 0.795455 0 0 0 0
3199 0.2016 0.818182 0 0 0 0
3200 0.20125 0.818182 0 0 0 0
3201 0.2012 0.818182 0 0 0 0
3202 0.2011 0.818182 0 0 0 0
3203 0.2008 0.818182 0 0 0 0
3204 0.201 0.818182 0 0 0 0
3205 0.2008 0.818182 0 0 0 0
3206 0.2008 0.818182 0 0 0 0
3207 0.20065 0.818182 0 0 0 0
3208 0.20085 0.818182 0 0 0 0
3209 0.2007 0.818182 0 0 0 0
3210 0.201 0.818182 0 0 0 0
3211 0.2014 0.795455 0 0 0 0
3212 0.2015 0.795455 0 0 0 0
3213 0.2014 0.795455 0 0 0 0
3214 0.20155 0.795455 0 0 0 0
3215 0.20155 0.795455 0 0 0 0
3216 0.20195 0.795455 0 0 0 0
3217 0.20175 0.795455 0 0 0 0
3218 0.2019 0.795455 0 0 0 0
3219 0.2019 0.795455 0 0 0 0
3220 0.2022 0.795455 0 0 0 0
3221 0.202 0.795455 0 0 0 0
3222 0.20215 0.795455 0 0 0 0
3223 0.20195 0.795455 0 0 0 0
3224 0.20215 0.795455 0 0 0 0
3225 0.2021 0.795455 0 0 0 0
3226 0.2019 0.795455 0 0 0 0
3227 0.20205 0.795455 0 0 0 0
3228 0.2018 0.795455 0 0 0 0
3229 0.2016 0.795455 0 0 0 0
3230 0.20175 0.795455 0 0 0 0
3231 0.2021 0.795455 0 0 0 0
3232 0.20235 0.795455 0 0 0 0
3233 0.20255 0.795455 0 0 0 0
3234 0.20245 0.795455 0 0 0 0
3235 0.20225 0.795455 0 0 0 0
3236 0.20205 0.795455 0 0 0 0
3237 0.2022 0.795455 0 0 0 0
3238 0.2022 0.795455 0 0 0 0
3239 0.2024 0.795455 0 0 0 0
3240 0.20265 0.795455 0 0 0 0
3241 0.20245 0.795455 0 0 0 0
3242 0.20255 0.795455 0 0 0 0
3243 0.20265 0.795455 0 0 0 0
3244 0.20285 0.795455 0 0 0 0
3245 0.20305 0.795455 0 0 0 0
3246 0.2033 0.795455 0 0 0 0
3247 0.20325 0.795455 0 0 0 0
3248 0.2032 0.795455 0 0 0 0
3249 0.203 0.795455 0 0 0 0
3250 0.20335 0.795455 0 0 0 0
3251 0.20315 0.795455 0 0 0 0
3252 0.2034 0.818182 0 0 0 0
3253 0.20335 0.840909 0 0 0 0
3254 0.2034 0.863636 0 0 0 0
3255 0.20345 0.863636 0 0 0 0
3256 0.20365 0.863636 0 0 0 0
3257 0.20425 0.863636 0 0 0 0
3258 0.20435 0.863636 0 0 0 0
3259 0.2047 0.863636 0 0 0 0
3260 0.2053 0.863636 0 0 0 0
3261 0.2053 0.863636 0 0 0 0
3262 0.20555 0.863636 0 0 0 0
3263 0.2059 0.863636 0 0 0 0
3264 0.2059 0.863636 0 0 0 0
3265 0.2061 0.840909 0 0 0 0
3266 0.206 0.840909 0 0 0 0
3267 0.20615 0.840909 0 0 0 0
3268 0.2059 0.840909 0 0 0 0
3269 0.2061 0.840909 0 0 0 0
3270 0.20625 0.840909 0 0 0 0
3271 0.2063 0.840909 0 0 0 0
3272 0.2064 0.840909 0 0 0 0
3273 0.2063 0.840909 0 0 0 0
3274 0.2062 0.840909 0 0 0 0
3275 0.20605 0.840909 0 0 0 0
3276 0.2062 0.840909 0 0 0 0
3277 0.20595 0.840909 0 0 0 0
3278 0.2061 0.840909 0 0 0 0
3279 0.2062 0.840909 0 0 0 0
3280 0.20625 0.840909 0 0 0 0
3281 0.2065 0.840909 0 0 0 0
3282 0.20625 0.840909 0 0 0 0
3283 0.20635 0.840909 0 0 0 0
3284 0.20585 0.840909 0 0 0 0
3285 0.2057 0.840909 0 0 0 0
3286 0.2059 0.840909 0 0 0 0
3287 0.20585 0.840909 0 0 0 0
3288 0.20575 0.840909 0 0 0 0
3289 0.2058 0.863636 0 0 0 0
3290 0.20575 0.863636 0 0 0 0
3291 0.20555 0.863636 0 0 0 0
3292 0.20545 0.863636 0 0 0 0
3293 0.20555 0.863636 0 0 0 0
3294 0.20555 0.863636 0 0 0 0
3295 0.20565 0.863636 0 0 0 0
3296 0.2057 0.863636 0 0 0 0
3297 0.20565 0.863636 0 0 0 0
3298 0.2057 0.863636 0 0 0 0
3299 0.2059 0.886364 0 0 0 0
3300 0.206 0.886364 0 0 0 0
3301 0.206 0.863636 0 0 0 0
3302 0.20615 0.863636 0 0 0 0
3303 0.20605 0.863636 0 0 0 0
3304 0.20605 0.863636 0 0 0 0
3305 0.2061 0.863636 0 0 0 0
3306 0.2062 0.863636 0 0 0 0
3307 0.2065 0.863636 0 0 0 0
3308 0.2065 0.863636 0 0 0 0
3309 0.20655 0.863636 0 0 0 0
3310 0.2064 0.863636 0 0 0 0
3311 0.20645 0.863636 0 0 0 0
3312 0.2064 0.863636 0 0 0 0
3313 0.2061 0.863636 0 0 0 0
3314 0.2062 0.863636 0 0 0 0
3315 0.20595 0.863636 0 0 0 0
3316 0.20615 0.863636 0 0 0 0
3317 0.20635 0.863636 0 0 0 0
3318 0.20665 0.840909 0 0 0 0
3319 0.20705 0.840909 0 0 0 0
3320 0.20715 0.840909 0 0 0 0
3321 0.20705 0.840909 0 0 0 0
3322 0.2069 0.840909 0 0 0 0
3323 0.20705 0.840909 0 0 0 0
3324 0.20735 0.840909 0 0 0 0
3325 0.2072 0.840909 0 0 0 0
3326 0.20685 0.840909 0 0 0 0
3327 0.2068 0.840909 0 0 0 0
3328 0.20695 0.840909 0 0 0 0
3329 0.20715 0.840909 0 0 0 0
3330 0.20735 0.840909 0 0 0 0
3331 0.2072 0.863636 0 0 0 0
3332 0.2071 0.863636 0 0 0 0
3333 0.20715 0.863636 0 0 0 0
3334 0.20745 0.863636 0 0 0 0
3335 0.20735 0.863636 0 0 0 0
3336 0.20745 0.863636 0 0 0 0
3337 0.2076 0.863636 0 0 0 0
3338 0.20755 0.863636 0 0 0 0
3339 0.2075 0.863636 0 0 0 0
3340 0.2076 0.863636 0 0 0 0
3341 0.20755 0.863636 0 0 0 0
3342 0.2075 0.863636 0 0 0 0
3343 0.20765 0.863636 0 0 0 0
3344 0.20765 0.863636 0 0 0 0
3345 0.20775 0.863636 0 0 0 0
3346 0.20765 0.863636 0 0 0 0
3347 0.2075 0.863636 0 0 0 0
3348 0.20725 0.863636 0 0 0 0
3349 0.2072 0.863636 0 0 0 0
3350 0.20755 0.863636 0 0 0 0
3351 0.2075 0.863636 0 0 0 0
3352 0.20735 0.863636 0 0 0 0
3353 0.2071 0.863636 0 0 0 0
3354 0.20745 0.840909 0 0 0 0
3355 0.20755 0.840909 0 0 0 0
3356 0.2077 0.840909 0 0 0 0
3357 0.2077 0.840909 0 0 0 0
3358 0.2076 0.840909 0 0 0 0
3359 0.20805 0.840909 0 0 0 0
3360 0.2081 0.840909 0 0 0 0
3361 0.20815 0.840909 0 0 0 0
3362 0.20825 0.840909 0 0 0 0
3363 0.2083 0.840909 0 0 0 0
3364 0.2084 0.840909 0 0 0 0
3365 0.20865 0.840909 0 0 0 0
3366 0.2087 0.840909 0 0 0 0
3367 0.20885 0.840909 0 0 0 0
3368 0.209 0.840909 0 0 0 0
3369 0.209 0.840909 0 0 0 0
3370 0.20915 0.840909 0 0 0 0
3371 0.2093 0.840909 0 0 0 0
3372 0.2093 0.863636 0 0 0 0
3373 0.2096 0.863636 0 0 0 0
3374 0.20985 0.863636 0 0 0 0
3375 0.20935 0.863636 0 0 0 0
3376 0.2093 0.863636 0 0 0 0
3377 0.20935 0.886364 0 0 0 0
3378 0.20925 0.886364 0 0 0 0
3379 0.20925 0.886364 0 0 0 0
3380 0.2092 0.886364 0 0 0 0
3381 0.20925 0.886364 0 0 0 0
3382 0.20965 0.886364 0 0 0 0
3383 0.20985 0.886364 0 0 0 0
3384 0.2096 0.886364 0 0 0 0
3385 0.20985 0.886364 0 0 0 0
3386 0.20975 0.886364 0 0 0 0
3387 0.2097 0.863636 0 0 0 0
3388 0.2095 0.863636 0 0 0 0
3389 0.20955 0.863636 0 0 0 0
3390 0.20945 0.863636 0 0 0 0
3391 0.2098 0.863636 0 0 0 0
3392 0.2095 0.863636 0 0 0 0
3393 0.2095 0.863636 0 0 0 0
3394 0.20935 0.863636 0 0 0 0
3395 0.2095 0.863636 0 0 0 0
3396 0.20955 0.863636 0 0 0 0
3397 0.20915 0.863636 0 0 0 0
3398 0.2092 0.863636 0 0 0 0
3399 0.2092 0.863636 0 0 0 0
3400 0.20905 0.863636 0 0 0 0
3401 0.20875 0.863636 0 0 0 0
3402 0.20875 0.863636 0 0 0 0
3403 0.20915 0.863636 0 0 0 0
3404 0.20945 0.863636 0 0 0 0
3405 0.20945 0.863636 0 0 0 0
3406 0.20955 0.863636 0 0 0 0
3407 0.2099 0.840909 0 0 0 0
3408 0.21 0.840909 0 0 0 0
3409 0.20975 0.840909 0 0 0 0
3410 0.2097 0.840909 0 0 0 0
3411 0.2099 0.840909 0 0 0 0
3412 0.20965 0.840909 0 0 0 0
3413 0.2097 0.840909 0 0 0 0
3414 0.20995 0.818182 0 0 0 0
3415 0.2101 0.840909 0 0 0 0
3416 0.21035 0.840909 0 0 0 0
3417 0.2104 0.840909 0 0 0 0
3418 0.21075 0.840909 0 0 0 0
3419 0.21055 0.840909 0 0 0 0
3420 0.2106 0.840909 0 0 0 0
3421 0.21045 0.840909 0 0 0 0
3422 0.2108 0.840909 0 0 0 0
3423 0.2111 0.840909 0 0 0 0
3424 0.21095 0.818182 0 0 0 0
3425 0.21155 0.818182 0 0 0 0
3426 0.2113 0.818182 0 0 0 0
3427 0.21095 0.818182 0 0 0 0
3428 0.21125 0.818182 0 0 0 0
3429 0.21135 0.818182 0 0 0 0
3430 0.2113 0.818182 0 0 0 0
3431 0.2115 0.818182 0 0 0 0
3432 0.2114 0.795455 0 0 0 0
3433 0.21155 0.795455 0 0 0 0
3434 0.21165 0.795455 0 0 0 0
3435 0.21175 0.795455 0 0 0 0
3436 0.2117 0.795455 0 0 0 0
3437 0.21185 0.795455 0 0 0 0
3438 0.2118 0.795455 0 0 0 0
3439 0.2116 0.818182 0 0 0 0
3440 0.21155 0.818182 0 0 0 0
3441 0.2115 0.818182 0 0 0 0
3442 0.2113 0.818182 0 0 0 0
3443 0.2115 0.818182 0 0 0 0
3444 0.21125 0.818182 0 0 0 0
3445 0.2114 0.818182 0 0 0 0
3446 0.21145 0.795455 0 0 0 0
3447 0.21145 0.795455 0 0 0 0
3448 0.21155 0.795455 0 0 0 0
3449 0.21135 0.795455 0 0 0 0
3450 0.21125 0.795455 0 0 0 0
3451 0.21095 0.795455 0 0 0 0
3452 0.2108 0.795455 0 0 0 0
3453 0.21055 0.795455 0 0 0 0
3454 0.21075 0.795455 0 0 0 0
3455 0.21045 0.818182 0 0 0 0
3456 0.2105 0.818182 0 0 0 0
3457 0.21045 0.818182 0 0 0 0
3458 0.21045 0.818182 0 0 0 0
3459 0.21055 0.818182 0 0 0 0
3460 0.2105 0.818182 0 0 0 0
3461 0.21055 0.818182 0 0 0 0
3462 0.21045 0.818182 0 0 0 0
3463 0.21055 0.818182 0 0 0 0
3464 0.2105 0.818182 0 0 0 0
3465 0.2103 0.818182 0 0 0 0
3466 0.2102 0.840909 0 0 0 0
3467 0.21025 0.840909 0 0 0 0
3468 0.21015 0.840909 0 0 0 0
3469 0.2099 0.840909 0 0 0 0
3470 0.20995 0.840909 0 0 0 0
3471 0.2097 0.840909 0 0 0 0
3472 0.20965 0.863636 0 0 0 0
3473 0.20965 0.886364 0 0 0 0
3474 0.2097 0.886364 0 0 0 0
3475 0.21 0.886364 0 0 0 0
3476 0.2099 0.886364 0 0 0 0
3477 0.20995 0.863636 0 0 0 0
3478 0.20985 0.863636 0 0 0 0
3479 0.21005 0.863636 0 0 0 0
3480 0.21025 0.863636 0 0 0 0
3481 0.21055 0.863636 0 0 0 0
3482 0.21045 0.863636 0 0 0 0
3483 0.2103 0.863636 0 0 0 0
3484 0.21055 0.863636 0 0 0 0
3485 0.2107 0.863636 0 0 0 0
3486 0.2106 0.863636 0 0 0 0
3487 0.21075 0.863636 0 0 0 0
3488 0.21085 0.886364 0 0 0 0
3489 0.211 0.909091 0 0 0 0
3490 0.2108 0.886364 0 0 0 0
3491 0.21065 0.886364 0 0 0 0
3492 0.21095 0.886364 0 0 0 0
3493 0.2114 0.886364 0 0 0 0
3494 0.2113 0.886364 0 0 0 0
3495 0.2116 0.886364 0 0 0 0
3496 0.2115 0.886364 0 0 0 0
3497 0.21145 0.886364 0 0 0 0
3498 0.21155 0.886364 0 0 0 0
3499 0.2111 0.886364 0 0 0 0
3500 0.2114 0.886364 0 0 0 0
3501 0.2111 0.886364 0 0 0 0
3502 0.21105 0.886364 0 0 0 0
3503 0.2109 0.886364 0 0 0 0
3504 0.21105 0.886364 0 0 0 0
3505 0.21115 0.886364 0 0 0 0
3506 0.211 0.886364 0 0 0 0
3507 0.21095 0.886364 0 0 0 0
3508 0.2108 0.886364 0 0 0 0
3509 0.21095 0.886364 0 0 0 0
3510 0.2113 0.886364 0 0 0 0
3511 0.2112 0.886364 0 0 0 0
3512 0.21095 0.886364 0 0 0 0
3513 0.211 0.863636 0 0 0 0
3514 0.2107 0.863636 0 0 0 0
3515 0.21025 0.863636 0 0 0 0
3516 0.21015 0.863636 0 0 0 0
3517 0.21015 0.863636 0 0 0 0
3518 0.2103 0.863636 0 0 0 0
3519 0.21025 0.863636 0 0 0 0
3520 0.2102 0.863636 0 0 0 0
3521 0.2103 0.863636 0 0 0 0
3522 0.2104 0.840909 0 0 0 0
3523 0.21045 0.840909 0 0 0 0
3524 0.21055 0.840909 0 0 0 0
3525 0.21015 0.840909 0 0 0 0
3526 0.2099 0.840909 0 0 0 0
3527 0.2098 0.840909 0 0 0 0
3528 0.20955 0.840909 0 0 0 0
3529 0.20945 0.840909 0 0 0 0
3530 0.20985 0.840909 0 0 0 0
3531 0.20975 0.840909 0 0 0 0
3532 0.2098 0.840909 0 0 0 0
3533 0.20995 0.840909 0 0 0 0
3534 0.2101 0.840909 0 0 0 0
3535 0.21025 0.840909 0 0 0 0
3536 0.21015 0.840909 0 0 0 0
3537 0.21005 0.840909 0 0 0 0
3538 0.2101 0.840909 0 0 0 0
3539 0.21025 0.840909 0 0 0 0
3540 0.21045 0.840909 0 0 0 0
3541 0.21055 0.840909 0 0 0 0
3542 0.21005 0.840909 0 0 0 0
3543 0.20985 0.840909 0 0 0 0
3544 0.21005 0.840909 0 0 0 0
3545 0.21005 0.840909 0 0 0 0
3546 0.21 0.840909 0 0 0 0
3547 0.21015 0.818182 0 0 0 0
3548 0.21005 0.818182 0 0 0 0
3549 0.2097 0.818182 0 0 0 0
3550 0.21025 0.818182 0 0 0 0
3551 0.21 0.818182 0 0 0 0
3552 0.2099 0.818182 0 0 0 0
3553 0.21 0.818182 0 0 0 0
3554 0.20995 0.818182 0 0 0 0
3555 0.20975 0.818182 0 0 0 0
3556 0.2096 0.818182 0 0 0 0
3557 0.20955 0.818182 0 0 0 0
3558 0.2096 0.818182 0 0 0 0
3559 0.20995 0.818182 0 0 0 0
3560 0.2103 0.818182 0 0 0 0
3561 0.20995 0.795455 0 0 0 0
3562 0.21 0.795455 0 0 0 0
3563 0.21005 0.795455 0 0 0 0
3564 0.21025 0.795455 0 0 0 0
3565 0.2101 0.795455 0 0 0 0
3566 0.21005 0.795455 0 0 0 0
3567 0.2096 0.795455 0 0 0 0
3568 0.20985 0.795455 0 0 0 0
3569 0.20955 0.795455 0 0 0 0
3570 0.2097 0.795455 0 0 0 0
3571 0.20975 0.795455 0 0 0 0
3572 0.20975 0.795455 0 0 0 0
3573 0.20955 0.795455 0 0 0 0
3574 0.2095 0.795455 0 0 0 0
3575 0.2093 0.795455 0 0 0 0
3576 0.20925 0.795455 0 0 0 0
3577 0.20945 0.795455 0 0 0 0
3578 0.2092 0.795455 0 0 0 0
3579 0.20935 0.795455 0 0 0 0
3580 0.209 0.795455 0 0 0 0
3581 0.20875 0.795455 0 0 0 0
3582 0.20895 0.795455 0 0 0 0
3583 0.2085 0.795455 0 0 0 0
3584 0.2084 0.795455 0 0 0 0
3585 0.20885 0.795455 0 0 0 0
3586 0.20885 0.795455 0 0 0 0
3587 0.2087 0.795455 0 0 0 0
3588 0.20875 0.795455 0 0 0 0
3589 0.20915 0.795455 0 0 0 0
3590 0.20925 0.795455 0 0 0 0
3591 0.20925 0.795455 0 0 0 0
3592 0.2094 0.795455 0 0 0 0
3593 0.20945 0.795455 0 0 0 0
3594 0.20925 0.795455 0 0 0 0
3595 0.2091 0.795455 0 0 0 0
3596 0.20925 0.795455 0 0 0 0
3597 0.2095 0.795455 0 0 0 0
3598 0.2094 0.772727 0 0 0 0
3599 0.20915 0.772727 0 0 0 0
3600 0.20925 0.772727 0 0 0 0
3601 0.20935 0.772727 0 0 0 0
3602 0.20945 0.772727 0 0 0 0
3603 0.2096 0.772727 0 0 0 0
3604 0.20945 0.772727 0 0 0 0
3605 0.20935 0.772727 0 0 0 0
3606 0.20985 0.772727 0 0 0 0
3607 0.2098 0.772727 0 0 0 0
3608 0.20965 0.772727 0 0 0 0
3609 0.20975 0.772727 0 0 0 0
3610 0.2099 0.772727 0 0 0 0
3611 0.2101 0.772727 0 0 0 0
3612 0.2099 0.772727 0 0 0 0
3613 0.21025 0.772727 0 0 0 0
3614 0.21025 0.75 0 0 0 0
3615 0.21045 0.75 0 0 0 0
3616 0.21045 0.75 0 0 0 0
3617 0.2102 0.75 0 0 0 0
3618 0.2102 0.772727 0 0 0 0
3619 0.21015 0.772727 0 0 0 0
3620 0.2103 0.772727 0 0 0 0
3621 0.21035 0.795455 0 0 0 0
3622 0.2107 0.795455 0 0 0 0
3623 0.21115 0.795455 0 0 0 0
3624 0.2115 0.795455 0 0 0 0
3625 0.2113 0.795455 0 0 0 0
3626 0.21105 0.795455 0 0 0 0
3627 0.21095 0.795455 0 0 0 0
3628 0.2113 0.795455 0 0 0 0
3629 0.21125 0.795455 0 0 0 0
3630 0.2112 0.795455 0 0 0 0
3631 0.2114 0.795455 0 0 0 0
3632 0.2112 0.795455 0 0 0 0
3633 0.2112 0.795455 0 0 0 0
3634 0.2113 0.795455 0 0 0 0
3635 0.2114 0.795455 0 0 0 0
3636 0.21105 0.795455 0 0 0 0
3637 0.21135 0.795455 0 0 0 0
3638 0.21095 0.795455 0 0 0 0
3639 0.21105 0.772727 0 0 0 0
3640 0.2109 0.772727 0 0 0 0
3641 0.21085 0.772727 0 0 0 0
3642 0.211 0.75 0 0 0 0
3643 0.21115 0.75 0 0 0 0
3644 0.2114 0.75 0 0 0 0
3645 0.2116 0.727273 0 0 0 0
3646 0.2116 0.727273 0 0 0 0
3647 0.21145 0.727273 0 0 0 0
3648 0.2115 0.727273 0 0 0 0
3649 0.21135 0.727273 0 0 0 0
3650 0.2115 0.727273 0 0 0 0
3651 0.2117 0.727273 0 0 0 0
3652 0.21155 0.681818 0 0 0 0
3653 0.21155 0.704545 0 0 0 0
3654 0.2114 0.727273 0 0 0 0
3655 0.21135 0.727273 0 0 0 0
3656 0.2113 0.727273 0 0 0 0
3657 0.21115 0.704545 0 0 0 0
3658 0.2113 0.727273 0 0 0 0
3659 0.2113 0.727273 0 0 0 0
3660 0.21115 0.727273 0 0 0 0
3661 0.21145 0.727273 0 0 0 0
3662 0.21155 0.75 0 0 0 0
3663 0.2114 0.772727 0 0 0 0
3664 0.2116 0.772727 0 0 0 0
3665 0.21175 0.772727 0 0 0 0
3666 0.2116 0.772727 0 0 0 0
3667 0.21175 0.772727 0 0 0 0
3668 0.2121 0.772727 0 0 0 0
3669 0.2118 0.772727 0 0 0 0
3670 0.2123 0.772727 0 0 0 0
3671 0.2123 0.772727 0 0 0 0
3672 0.2124 0.772727 0 0 0 0
3673 0.21205 0.75 0 0 0 0
3674 0.21175 0.75 0 0 0 0
3675 0.21165 0.772727 0 0 0 0
3676 0.2117 0.772727 0 0 0 0
3677 0.21225 0.772727 0 0 0 0
3678 0.21245 0.772727 0 0 0 0
3679 0.2123 0.772727 0 0 0 0
3680 0.21215 0.772727 0 0 0 0
3681 0.21215 0.772727 0 0 0 0
3682 0.21245 0.772727 0 0 0 0
3683 0.2122 0.772727 0 0 0 0
3684 0.2122 0.772727 0 0 0 0
3685 0.21225 0.772727 0 0 0 0
3686 0.2122 0.772727 0 0 0 0
3687 0.21215 0.772727 0 0 0 0
3688 0.2121 0.772727 0 0 0 0
3689 0.2119 0.772727 0 0 0 0
3690 0.2118 0.795455 0 0 0 0
3691 0.21185 0.795455 0 0 0 0
3692 0.21185 0.795455 0 0 0 0
3693 0.21185 0.795455 0 0 0 0
3694 0.2117 0.795455 0 0 0 0
3695 0.2117 0.795455 0 0 0 0
3696 0.21145 0.795455 0 0 0 0
3697 0.21135 0.795455 0 0 0 0
3698 0.21135 0.795455 0 0 0 0
3699 0.2114 0.818182 0 0 0 0
3700 0.2114 0.818182 0 0 0 0
3701 0.21155 0.818182 0 0 0 0
3702 0.21145 0.818182 0 0 0 0
3703 0.21145 0.818182 0 0 0 0
3704 0.2117 0.818182 0 0 0 0
3705 0.21175 0.840909 0 0 0 0
3706 0.21195 0.840909 0 0 0 0
3707 0.2121 0.840909 0 0 0 0
3708 0.21205 0.840909 0 0 0 0
3709 0.2121 0.840909 0 0 0 0
3710 0.21195 0.840909 0 0 0 0
3711 0.21205 0.840909 0 0 0 0
3712 0.21235 0.840909 0 0 0 0
3713 0.21215 0.840909 0 0 0 0
3714 0.2122 0.840909 0 0 0 0
3715 0.21235 0.863636 0 0 0 0
3716 0.21205 0.863636 0 0 0 0
3717 0.2117 0.863636 0 0 0 0
3718 0.2114 0.863636 0 0 0 0
3719 0.21155 0.863636 0 0 0 0
3720 0.2115 0.863636 0 0 0 0
3721 0.21155 0.863636 0 0 0 0
3722 0.2114 0.863636 0 0 0 0
3723 0.21135 0.863636 0 0 0 0
3724 0.21155 0.863636 0 0 0 0
3725 0.2114 0.863636 0 0 0 0
3726 0.2119 0.863636 0 0 0 0
3727 0.21195 0.863636 0 0 0 0
3728 0.2124 0.863636 0 0 0 0
3729 0.21245 0.863636 0 0 0 0
3730 0.2123 0.863636 0 0 0 0
3731 0.21245 0.863636 0 0 0 0
3732 0.21215 0.863636 0 0 0 0
3733 0.2122 0.863636 0 0 0 0
3734 0.21205 0.863636 0 0 0 0
3735 0.2117 0.863636 0 0 0 0
3736 0.2117 0.863636 0 0 0 0
3737 0.2116 0.863636 0 0 0 0
3738 0.2114 0.863636 0 0 0 0
3739 0.2114 0.863636 0 0 0 0
3740 0.21135 0.863636 0 0 0 0
3741 0.21105 0.863636 0 0 0 0
3742 0.2114 0.840909 0 0 0 0
3743 0.2111 0.840909 0 0 0 0
3744 0.2109 0.840909 0 0 0 0
3745 0.211 0.840909 0 0 0 0
3746 0.2111 0.840909 0 0 0 0
3747 0.2109 0.840909 0 0 0 0
3748 0.2109 0.863636 0 0 0 0
3749 0.21055 0.863636 0 0 0 0
3750 0.2106 0.863636 0 0 0 0
3751 0.2108 0.863636 0 0 0 0
3752 0.211 0.863636 0 0 0 0
3753 0.21095 0.863636 0 0 0 0
3754 0.2111 0.863636 0 0 0 0
3755 0.21135 0.863636 0 0 0 0
3756 0.2114 0.863636 0 0 0 0
3757 0.21155 0.863636 0 0 0 0
3758 0.2119 0.863636 0 0 0 0
3759 0.212 0.863636 0 0 0 0
3760 0.21215 0.863636 0 0 0 0
3761 0.21235 0.863636 0 0 0 0
3762 0.21235 0.863636 0 0 0 0
3763 0.2122 0.863636 0 0 0 0
3764 0.21245 0.863636 0 0 0 0
3765 0.21205 0.840909 0 0 0 0
3766 0.21225 0.840909 0 0 0 0
3767 0.21225 0.840909 0 0 0 0
3768 0.2121 0.840909 0 0 0 0
3769 0.2123 0.840909 0 0 0 0
3770 0.2125 0.840909 0 0 0 0
3771 0.2125 0.840909 0 0 0 0
3772 0.21305 0.863636 0 0 0 0
3773 0.213 0.863636 0 0 0 0
3774 0.21305 0.863636 0 0 0 0
3775 0.21305 0.863636 0 0 0 0
3776 0.213 0.863636 0 0 0 0
3777 0.2128 0.863636 0 0 0 0
3778 0.21285 0.863636 0 0 0 0
3779 0.21285 0.863636 0 0 0 0
3780 0.21315 0.863636 0 0 0 0
3781 0.21315 0.863636 0 0 0 0
3782 0.21345 0.863636 0 0 0 0
3783 0.21365 0.863636 0 0 0 0
3784 0.2136 0.863636 0 0 0 0
3785 0.2135 0.840909 0 0 0 0
3786 0.2134 0.840909 0 0 0 0
3787 0.21365 0.840909 0 0 0 0
3788 0.2134 0.840909 0 0 0 0
3789 0.21325 0.840909 0 0 0 0
3790 0.2135 0.840909 0 0 0 0
3791 0.2134 0.840909 0 0 0 0
3792 0.2137 0.840909 0 0 0 0
3793 0.21365 0.863636 0 0 0 0
3794 0.2141 0.863636 0 0 0 0
3795 0.2141 0.863636 0 0 0 0
3796 0.21405 0.863636 0 0 0 0
3797 0.21385 0.863636 0 0 0 0
3798 0.21385 0.863636 0 0 0 0
3799 0.21375 0.863636 0 0 0 0
3800 0.21395 0.863636 0 0 0 0
3801 0.2142 0.863636 0 0 0 0
3802 0.21445 0.863636 0 0 0 0
3803 0.2146 0.863636 0 0 0 0
3804 0.2146 0.863636 0 0 0 0
3805 0.21445 0.863636 0 0 0 0
3806 0.2142 0.863636 0 0 0 0
3807 0.21385 0.863636 0 0 0 0
3808 0.2139 0.840909 0 0 0 0
3809 0.2141 0.840909 0 0 0 0
3810 0.21395 0.840909 0 0 0 0
3811 0.2141 0.840909 0 0 0 0
3812 0.21425 0.840909 0 0 0 0
3813 0.2141 0.840909 0 0 0 0
3814 0.2139 0.840909 0 0 0 0
3815 0.2141 0.840909 0 0 0 0
3816 0.21395 0.840909 0 0 0 0
3817 0.21425 0.840909 0 0 0 0
3818 0.21445 0.840909 0 0 0 0
3819 0.2145 0.840909 0 0 0 0
3820 0.2148 0.840909 0 0 0 0
3821 0.21505 0.840909 0 0 0 0
3822 0.21505 0.840909 0 0 0 0
3823 0.215 0.840909 0 0 0 0
3824 0.21475 0.840909 0 0 0 0
3825 0.2146 0.840909 0 0 0 0
3826 0.21485 0.840909 0 0 0 0
3827 0.2148 0.840909 0 0 0 0
3828 0.21495 0.840909 0 0 0 0
3829 0.2153 0.840909 0 0 0 0
3830 0.2154 0.840909 0 0 0 0
3831 0.21545 0.840909 0 0 0 0
3832 0.2152 0.840909 0 0 0 0
3833 0.2153 0.840909 0 0 0 0
3834 0.21535 0.840909 0 0 0 0
3835 0.21495 0.840909 0 0 0 0
3836 0.21465 0.818182 0 0 0 0
3837 0.2146 0.818182 0 0 0 0
3838 0.21465 0.818182 0 0 0 0
3839 0.215 0.818182 0 0 0 0
3840 0.21495 0.818182 0 0 0 0
3841 0.21485 0.818182 0 0 0 0
3842 0.2145 0.818182 0 0 0 0
3843 0.21435 0.818182 0 0 0 0
3844 0.2144 0.818182 0 0 0 0
3845 0.2143 0.818182 0 0 0 0
3846 0.21425 0.818182 0 0 0 0
3847 0.21425 0.818182 0 0 0 0
3848 0.2142 0.818182 0 0 0 0
3849 0.2143 0.818182 0 0 0 0
3850 0.2144 0.818182 0 0 0 0
3851 0.21405 0.818182 0 0 0 0
3852 0.2143 0.818182 0 0 0 0
3853 0.21465 0.818182 0 0 0 0
3854 0.21475 0.818182 0 0 0 0
3855 0.21495 0.818182 0 0 0 0
3856 0.21475 0.818182 0 0 0 0
3857 0.21465 0.818182 0 0 0 0
3858 0.215 0.795455 0 0 0 0
3859 0.2148 0.795455 0 0 0 0
3860 0.2149 0.795455 0 0 0 0
3861 0.21465 0.795455 0 0 0 0
3862 0.21495 0.795455 0 0 0 0
3863 0.215 0.795455 0 0 0 0
3864 0.21505 0.795455 0 0 0 0
3865 0.21515 0.795455 0 0 0 0
3866 0.21505 0.795455 0 0 0 0
3867 0.21505 0.795455 0 0 0 0
3868 0.2151 0.795455 0 0 0 0
3869 0.21555 0.795455 0 0 0 0
3870 0.21555 0.795455 0 0 0 0
3871 0.21545 0.795455 0 0 0 0
3872 0.2154 0.795455 0 0 0 0
3873 0.2154 0.795455 0 0 0 0
3874 0.21505 0.795455 0 0 0 0
3875 0.215 0.795455 0 0 0 0
3876 0.2148 0.795455 0 0 0 0
3877 0.21455 0.795455 0 0 0 0
3878 0.21465 0.795455 0 0 0 0
3879 0.215 0.795455 0 0 0 0
3880 0.2149 0.795455 0 0 0 0
3881 0.21515 0.795455 0 0 0 0
3882 0.2149 0.795455 0 0 0 0
3883 0.2146 0.795455 0 0 0 0
3884 0.2145 0.795455 0 0 0 0
3885 0.2146 0.795455 0 0 0 0
3886 0.2145 0.795455 0 0 0 0
3887 0.21485 0.795455 0 0 0 0
3888 0.2148 0.795455 0 0 0 0
3889 0.2147 0.795455 0 0 0 0
3890 0.21445 0.795455 0 0 0 0
3891 0.21445 0.795455 0 0 0 0
3892 0.2145 0.795455 0 0 0 0
3893 0.21435 0.795455 0 0 0 0
3894 0.2147 0.795455 0 0 0 0
3895 0.21455 0.795455 0 0 0 0
3896 0.2147 0.795455 0 0 0 0
3897 0.21465 0.795455 0 0 0 0
3898 0.2146 0.795455 0 0 0 0
3899 0.21485 0.795455 0 0 0 0
3900 0.215 0.795455 0 0 0 0
3901 0.2154 0.795455 0 0 0 0
3902 0.21565 0.795455 0 0 0 0
3903 0.2157 0.795455 0 0 0 0
3904 0.21555 0.818182 0 0 0 0
3905 0.21585 0.818182 0 0 0 0
3906 0.21575 0.840909 0 0 0 0
3907 0.2157 0.840909 0 0 0 0
3908 0.21565 0.840909 0 0 0 0
3909 0.2154 0.840909 0 0 0 0
3910 0.2155 0.840909 0 0 0 0
3911 0.21525 0.840909 0 0 0 0
3912 0.21515 0.840909 0 0 0 0
3913 0.21505 0.840909 0 0 0 0
3914 0.21515 0.840909 0 0 0 0
3915 0.21545 0.840909 0 0 0 0
3916 0.2155 0.818182 0 0 0 0
3917 0.2157 0.818182 0 0 0 0
3918 0.2158 0.840909 0 0 0 0
3919 0.21595 0.840909 0 0 0 0
3920 0.21585 0.840909 0 0 0 0
3921 0.2159 0.840909 0 0 0 0
3922 0.2162 0.840909 0 0 0 0
3923 0.21595 0.840909 0 0 0 0
3924 0.21615 0.840909 0 0 0 0
3925 0.2158 0.840909 0 0 0 0
3926 0.21575 0.840909 0 0 0 0
3927 0.21595 0.840909 0 0 0 0
3928 0.21595 0.840909 0 0 0 0
3929 0.2162 0.840909 0 0 0 0
3930 0.2162 0.840909 0 0 0 0
3931 0.21605 0.840909 0 0 0 0
3932 0.2164 0.840909 0 0 0 0
3933 0.21645 0.840909 0 0 0 0
3934 0.2162 0.818182 0 0 0 0
3935 0.21665 0.818182 0 0 0 0
3936 0.2168 0.840909 0 0 0 0
3937 0.2171 0.840909 0 0 0 0
3938 0.2171 0.840909 0 0 0 0
3939 0.2168 0.840909 0 0 0 0
3940 0.21705 0.840909 0 0 0 0
3941 0.21715 0.840909 0 0 0 0
3942 0.2169 0.840909 0 0 0 0
3943 0.2166 0.840909 0 0 0 0
3944 0.21695 0.840909 0 0 0 0
3945 0.21705 0.840909 0 0 0 0
3946 0.21705 0.840909 0 0 0 0
3947 0.21695 0.818182 0 0 0 0
3948 0.21715 0.818182 0 0 0 0
3949 0.2172 0.818182 0 0 0 0
3950 0.21735 0.818182 0 0 0 0
3951 0.2175 0.818182 0 0 0 0
3952 0.21755 0.818182 0 0 0 0
3953 0.2175 0.818182 0 0 0 0
3954 0.21755 0.818182 0 0 0 0
3955 0.2173 0.818182 0 0 0 0
3956 0.217 0.818182 0 0 0 0
3957 0.217 0.818182 0 0 0 0
3958 0.2169 0.818182 0 0 0 0
3959 0.2167 0.818182 0 0 0 0
3960 0.2166 0.840909 0 0 0 0
3961 0.21685 0.840909 0 0 0 0
3962 0.2168 0.840909 0 0 0 0
3963 0.21685 0.840909 0 0 0 0
3964 0.2168 0.840909 0 0 0 0
3965 0.21675 0.840909 0 0 0 0
3966 0.21695 0.840909 0 0 0 0
3967 0.21695 0.863636 0 0 0 0
3968 0.21695 0.863636 0 0 0 0
3969 0.2172 0.863636 0 0 0 0
3970 0.2172 0.863636 0 0 0 0
3971 0.21735 0.863636 0 0 0 0
3972 0.21765 0.863636 0 0 0 0
3973 0.2176 0.863636 0 0 0 0
3974 0.21775 0.863636 0 0 0 0
3975 0.2179 0.863636 0 0 0 0
3976 0.2178 0.863636 0 0 0 0
3977 0.21805 0.863636 0 0 0 0
3978 0.2184 0.863636 0 0 0 0
3979 0.21825 0.863636 0 0 0 0
3980 0.21805 0.863636 0 0 0 0
3981 0.21785 0.863636 0 0 0 0
3982 0.2181 0.840909 0 0 0 0
3983 0.21815 0.840909 0 0 0 0
3984 0.21805 0.840909 0 0 0 0
3985 0.218 0.840909 0 0 0 0
3986 0.2177 0.840909 0 0 0 0
3987 0.21725 0.840909 0 0 0 0
3988 0.21705 0.840909 0 0 0 0
3989 0.21695 0.840909 0 0 0 0
3990 0.2172 0.840909 0 0 0 0
3991 0.21685 0.840909 0 0 0 0
3992 0.21665 0.840909 0 0 0 0
3993 0.2164 0.840909 0 0 0 0
3994 0.21595 0.840909 0 0 0 0
3995 0.2162 0.840909 0 0 0 0
3996 0.2158 0.840909 0 0 0 0
3997 0.216 0.840909 0 0 0 0
3998 0.21585 0.840909 0 0 0 0
3999 0.216 0.840909 0 0 0 0
4000 0.21625 0.840909 0 0 0 0
4001 0.21615 0.840909 0 0 0 0
4002 0.2163 0.840909 0 0 0 0
4003 0.21615 0.840909 0 0 0 0
4004 0.21635 0.840909 0 0 0 0
4005 0.2162 0.840909 0 0 0 0
4006 0.2163 0.840909 0 0 0 0
4007 0.21635 0.840909 0 0 0 0
4008 0.2168 0.840909 0 0 0 0
4009 0.21685 0.840909 0 0 0 0
4010 0.21725 0.840909 0 0 0 0
4011 0.2172 0.840909 0 0 0 0
4012 0.21725 0.840909 0 0 0 0
4013 0.21745 0.840909 0 0 0 0
4014 0.21765 0.840909 0 0 0 0
4015 0.21765 0.840909 0 0 0 0
4016 0.2175 0.840909 0 0 0 0
4017 0.21745 0.840909 0 0 0 0
4018 0.21725 0.840909 0 0 0 0
4019 0.2174 0.840909 0 0 0 0
4020 0.21715 0.840909 0 0 0 0
4021 0.21715 0.840909 0 0 0 0
4022 0.2173 0.840909 0 0 0 0
4023 0.21735 0.840909 0 0 0 0
4024 0.21735 0.840909 0 0 0 0
4025 0.2172 0.840909 0 0 0 0
4026 0.21715 0.886364 0 0 0 0
4027 0.21725 0.886364 0 0 0 0
4028 0.217 0.886364 0 0 0 0
4029 0.2171 0.886364 0 0 0 0
4030 0.2173 0.886364 0 0 0 0
4031 0.2176 0.886364 0 0 0 0
4032 0.2178 0.886364 0 0 0 0
4033 0.21765 0.886364 0 0 0 0
4034 0.21755 0.886364 0 0 0 0
4035 0.21765 0.886364 0 0 0 0
4036 0.2176 0.886364 0 0 0 0
4037 0.21735 0.909091 0 0 0 0
4038 0.21705 0.909091 0 0 0 0
4039 0.21695 0.909091 0 0 0 0
4040 0.2168 0.909091 0 0 0 0
4041 0.21675 0.909091 0 0 0 0
4042 0.2166 0.909091 0 0 0 0
4043 0.21645 0.909091 0 0 0 0
4044 0.21635 0.909091 0 0 0 0
4045 0.2167 0.909091 0 0 0 0
4046 0.2169 0.909091 0 0 0 0
4047 0.2169 0.909091 0 0 0 0
4048 0.21675 0.909091 0 0 0 0
4049 0.21675 0.909091 0 0 0 0
4050 0.21685 0.909091 0 0 0 0
4051 0.21715 0.909091 0 0 0 0
4052 0.21695 0.909091 0 0 0 0
4053 0.21735 0.909091 0 0 0 0
4054 0.21725 0.909091 0 0 0 0
4055 0.2169 0.886364 0 0 0 0
4056 0.21695 0.886364 0 0 0 0
4057 0.2167 0.886364 0 0 0 0
4058 0.2169 0.886364 0 0 0 0
4059 0.21665 0.886364 0 0 0 0
4060 0.2163 0.886364 0 0 0 0
4061 0.2165 0.886364 0 0 0 0
4062 0.21635 0.886364 0 0 0 0
4063 0.2165 0.909091 0 0 0 0
4064 0.2167 0.909091 0 0 0 0
4065 0.2168 0.909091 0 0 0 0
4066 0.2166 0.909091 0 0 0 0
4067 0.21685 0.909091 0 0 0 0
4068 0.21655 0.909091 0 0 0 0
4069 0.2164 0.909091 0 0 0 0
4070 0.21635 0.909091 0 0 0 0
4071 0.21665 0.909091 0 0 0 0
4072 0.217 0.909091 0 0 0 0
4073 0.21735 0.909091 0 0 0 0
4074 0.21765 0.909091 0 0 0 0
4075 0.21785 0.909091 0 0 0 0
4076 0.21785 0.886364 0 0 0 0
4077 0.21795 0.886364 0 0 0 0
4078 0.21815 0.886364 0 0 0 0
4079 0.2181 0.886364 0 0 0 0
4080 0.2182 0.886364 0 0 0 0
4081 0.2186 0.886364 0 0 0 0
4082 0.2189 0.886364 0 0 0 0
4083 0.21885 0.886364 0 0 0 0
4084 0.21905 0.886364 0 0 0 0
4085 0.21865 0.886364 0 0 0 0
4086 0.21875 0.886364 0 0 0 0
4087 0.21825 0.886364 0 0 0 0
4088 0.2184 0.886364 0 0 0 0
4089 0.2186 0.886364 0 0 0 0
4090 0.21875 0.886364 0 0 0 0
4091 0.21865 0.886364 0 0 0 0
4092 0.2188 0.886364 0 0 0 0
4093 0.21885 0.886364 0 0 0 0
4094 0.21895 0.886364 0 0 0 0
4095 0.21925 0.886364 0 0 0 0
4096 0.2193 0.886364 0 0 0 0
4097 0.2193 0.886364 0 0 0 0
4098 0.21915 0.886364 0 0 0 0
4099 0.2191 0.886364 0 0 0 0
4100 0.2194 0.863636 0 0 0 0
4101 0.21945 0.863636 0 0 0 0
4102 0.21935 0.863636 0 0 0 0
4103 0.21975 0.886364 0 0 0 0
4104 0.22 0.886364 0 0 0 0
4105 0.22025 0.886364 0 0 0 0
4106 0.2206 0.886364 0 0 0 0
4107 0.22075 0.886364 0 0 0 0
4108 0.2207 0.886364 0 0 0 0
4109 0.22065 0.886364 0 0 0 0
4110 0.22065 0.886364 0 0 0 0
4111 0.22075 0.886364 0 0 0 0
4112 0.22085 0.909091 0 0 0 0
4113 0.221 0.909091 0 0 0 0
4114 0.221 0.909091 0 0 0 0
4115 0.2209 0.909091 0 0 0 0
4116 0.22055 0.909091 0 0 0 0
4117 0.22055 0.909091 0 0 0 0
4118 0.2206 0.909091 0 0 0 0
4119 0.2202 0.886364 0 0 0 0
4120 0.2202 0.886364 0 0 0 0
4121 0.22045 0.886364 0 0 0 0
4122 0.2207 0.886364 0 0 0 0
4123 0.2207 0.886364 0 0 0 0
4124 0.2208 0.886364 0 0 0 0
4125 0.22065 0.886364 0 0 0 0
4126 0.22055 0.886364 0 0 0 0
4127 0.22065 0.886364 0 0 0 0
4128 0.2205 0.886364 0 0 0 0
4129 0.22065 0.886364 0 0 0 0
4130 0.22065 0.886364 0 0 0 0
4131 0.22065 0.886364 0 0 0 0
4132 0.22075 0.886364 0 0 0 0
4133 0.22065 0.886364 0 0 0 0
4134 0.221 0.886364 0 0 0 0
4135 0.22105 0.886364 0 0 0 0
4136 0.22145 0.886364 0 0 0 0
4137 0.2215 0.863636 0 0 0 0
4138 0.2215 0.886364 0 0 0 0
4139 0.22125 0.886364 0 0 0 0
4140 0.22125 0.886364 0 0 0 0
4141 0.22125 0.886364 0 0 0 0
4142 0.22105 0.863636 0 0 0 0
4143 0.221 0.886364 0 0 0 0
4144 0.22085 0.886364 0 0 0 0
4145 0.22105 0.863636 0 0 0 0
4146 0.2209 0.886364 0 0 0 0
4147 0.2212 0.886364 0 0 0 0
4148 0.2212 0.886364 0 0 0 0
4149 0.22125 0.886364 0 0 0 0
4150 0.22135 0.886364 0 0 0 0
4151 0.22155 0.886364 0 0 0 0
4152 0.2217 0.909091 0 0 0 0
4153 0.2219 0.909091 0 0 0 0
4154 0.2218 0.909091 0 0 0 0
4155 0.2218 0.909091 0 0 0 0
4156 0.222 0.909091 0 0 0 0
4157 0.2219 0.886364 0 0 0 0
4158 0.2221 0.886364 0 0 0 0
4159 0.2218 0.886364 0 0 0 0
4160 0.2219 0.909091 0 0 0 0
4161 0.22165 0.909091 0 0 0 0
4162 0.2219 0.909091 0 0 0 0
4163 0.2219 0.909091 0 0 0 0
4164 0.22165 0.909091 0 0 0 0
4165 0.22165 0.909091 0 0 0 0
4166 0.2213 0.909091 0 0 0 0
4167 0.22145 0.886364 0 0 0 0
4168 0.221 0.886364 0 0 0 0
4169 0.2211 0.886364 0 0 0 0
4170 0.2211 0.886364 0 0 0 0
4171 0.2212 0.886364 0 0 0 0
4172 0.22125 0.886364 0 0 0 0
4173 0.2212 0.886364 0 0 0 0
4174 0.22065 0.886364 0 0 0 0
4175 0.22095 0.886364 0 0 0 0
4176 0.221 0.886364 0 0 0 0
4177 0.2212 0.886364 0 0 0 0
4178 0.22105 0.886364 0 0 0 0
4179 0.2206 0.886364 0 0 0 0
4180 0.2201 0.886364 0 0 0 0
4181 0.2201 0.886364 0 0 0 0
4182 0.22055 0.886364 0 0 0 0
4183 0.22075 0.886364 0 0 0 0
4184 0.2209 0.886364 0 0 0 0
4185 0.2211 0.886364 0 0 0 0
4186 0.2211 0.886364 0 0 0 0
4187 0.22105 0.863636 0 0 0 0
4188 0.22105 0.863636 0 0 0 0
4189 0.2215 0.863636 0 0 0 0
4190 0.2218 0.863636 0 0 0 0
4191 0.22165 0.863636 0 0 0 0
4192 0.22185 0.863636 0 0 0 0
4193 0.2216 0.886364 0 0 0 0
4194 0.22195 0.863636 0 0 0 0
4195 0.2216 0.863636 0 0 0 0
4196 0.22175 0.863636 0 0 0 0
4197 0.2217 0.863636 0 0 0 0
4198 0.2219 0.863636 0 0 0 0
4199 0.22215 0.863636 0 0 0 0
4200 0.22205 0.863636 0 0 0 0
4201 0.22215 0.863636 0 0 0 0
4202 0.2222 0.863636 0 0 0 0
4203 0.2223 0.863636 0 0 0 0
4204 0.2221 0.840909 0 0 0 0
4205 0.22225 0.840909 0 0 0 0
4206 0.2224 0.840909 0 0 0 0
4207 0.22255 0.840909 0 0 0 0
4208 0.22265 0.840909 0 0 0 0
4209 0.2228 0.840909 0 0 0 0
4210 0.2224 0.840909 0 0 0 0
4211 0.2222 0.840909 0 0 0 0
4212 0.22205 0.818182 0 0 0 0
4213 0.22205 0.818182 0 0 0 0
4214 0.22235 0.818182 0 0 0 0
4215 0.222 0.818182 0 0 0 0
4216 0.22225 0.818182 0 0 0 0
4217 0.222 0.818182 0 0 0 0
4218 0.2218 0.818182 0 0 0 0
4219 0.222 0.818182 0 0 0 0
4220 0.22195 0.818182 0 0 0 0
4221 0.22185 0.818182 0 0 0 0
4222 0.22205 0.818182 0 0 0 0
4223 0.2221 0.818182 0 0 0 0
4224 0.2218 0.818182 0 0 0 0
4225 0.2218 0.818182 0 0 0 0
4226 0.22175 0.818182 0 0 0 0
4227 0.2219 0.818182 0 0 0 0
4228 0.222 0.818182 0 0 0 0
4229 0.22185 0.795455 0 0 0 0
4230 0.22165 0.795455 0 0 0 0
4231 0.22195 0.795455 0 0 0 0
4232 0.22215 0.795455 0 0 0 0
4233 0.22205 0.795455 0 0 0 0
4234 0.2219 0.818182 0 0 0 0
4235 0.2219 0.818182 0 0 0 0
4236 0.222 0.818182 0 0 0 0
4237 0.22205 0.818182 0 0 0 0
4238 0.22215 0.795455 0 0 0 0
4239 0.2223 0.795455 0 0 0 0
4240 0.2223 0.795455 0 0 0 0
4241 0.22255 0.795455 0 0 0 0
4242 0.22235 0.795455 0 0 0 0
4243 0.22225 0.795455 0 0 0 0
4244 0.2223 0.795455 0 0 0 0
4245 0.22225 0.795455 0 0 0 0
4246 0.2221 0.795455 0 0 0 0
4247 0.22225 0.795455 0 0 0 0
4248 0.2227 0.795455 0 0 0 0
4249 0.22265 0.818182 0 0 0 0
4250 0.2227 0.840909 0 0 0 0
4251 0.2226 0.840909 0 0 0 0
4252 0.22265 0.840909 0 0 0 0
4253 0.22275 0.863636 0 0 0 0
4254 0.2227 0.863636 0 0 0 0
4255 0.22295 0.863636 0 0 0 0
4256 0.22275 0.863636 0 0 0 0
4257 0.2227 0.863636 0 0 0 0
4258 0.2227 0.863636 0 0 0 0
4259 0.22255 0.863636 0 0 0 0
4260 0.2225 0.863636 0 0 0 0
4261 0.22255 0.863636 0 0 0 0
4262 0.2226 0.863636 0 0 0 0
4263 0.2222 0.840909 0 0 0 0
4264 0.2223 0.840909 0 0 0 0
4265 0.22235 0.863636 0 0 0 0
4266 0.22205 0.863636 0 0 0 0
4267 0.2221 0.863636 0 0 0 0
4268 0.22175 0.863636 0 0 0 0
4269 0.22175 0.863636 0 0 0 0
4270 0.2216 0.863636 0 0 0 0
4271 0.22165 0.863636 0 0 0 0
4272 0.22185 0.863636 0 0 0 0
4273 0.2218 0.863636 0 0 0 0
4274 0.22165 0.863636 0 0 0 0
4275 0.22145 0.863636 0 0 0 0
4276 0.2215 0.863636 0 0 0 0
4277 0.2216 0.863636 0 0 0 0
4278 0.22155 0.863636 0 0 0 0
4279 0.22135 0.863636 0 0 0 0
4280 0.2217 0.863636 0 0 0 0
4281 0.22175 0.863636 0 0 0 0
4282 0.22195 0.863636 0 0 0 0
4283 0.22195 0.863636 0 0 0 0
4284 0.22185 0.863636 0 0 0 0
4285 0.222 0.863636 0 0 0 0
4286 0.2221 0.863636 0 0 0 0
4287 0.22195 0.863636 0 0 0 0
4288 0.222 0.863636 0 0 0 0
4289 0.2219 0.863636 0 0 0 0
4290 0.22175 0.863636 0 0 0 0
4291 0.22145 0.863636 0 0 0 0
4292 0.22165 0.863636 0 0 0 0
4293 0.22155 0.863636 0 0 0 0
4294 0.22145 0.840909 0 0 0 0
4295 0.22145 0.840909 0 0 0 0
4296 0.22105 0.840909 0 0 0 0
4297 0.2208 0.840909 0 0 0 0
4298 0.22075 0.840909 0 0 0 0
4299 0.2207 0.840909 0 0 0 0
4300 0.22115 0.840909 0 0 0 0
4301 0.2213 0.818182 0 0 0 0
4302 0.22165 0.818182 0 0 0 0
4303 0.22195 0.818182 0 0 0 0
4304 0.2221 0.818182 0 0 0 0
4305 0.2224 0.818182 0 0 0 0
4306 0.22205 0.818182 0 0 0 0
4307 0.22225 0.818182 0 0 0 0
4308 0.22235 0.818182 0 0 0 0
4309 0.22255 0.818182 0 0 0 0
4310 0.22245 0.795455 0 0 0 0
4311 0.2226 0.795455 0 0 0 0
4312 0.22315 0.818182 0 0 0 0
4313 0.2233 0.818182 0 0 0 0
4314 0.22355 0.795455 0 0 0 0
4315 0.22325 0.795455 0 0 0 0
4316 0.2231 0.795455 0 0 0 0
4317 0.22285 0.795455 0 0 0 0
4318 0.2231 0.795455 0 0 0 0
4319 0.2229 0.795455 0 0 0 0
4320 0.2228 0.818182 0 0 0 0
4321 0.2229 0.818182 0 0 0 0
4322 0.22315 0.818182 0 0 0 0
4323 0.2231 0.840909 0 0 0 0
4324 0.2232 0.840909 0 0 0 0
4325 0.2232 0.840909 0 0 0 0
4326 0.2231 0.840909 0 0 0 0
4327 0.2233 0.840909 0 0 0 0
4328 0.22315 0.840909 0 0 0 0
4329 0.2231 0.840909 0 0 0 0
4330 0.22305 0.840909 0 0 0 0
4331 0.22285 0.840909 0 0 0 0
4332 0.2228 0.840909 0 0 0 0
4333 0.22275 0.840909 0 0 0 0
4334 0.2229 0.840909 0 0 0 0
4335 0.2232 0.840909 0 0 0 0
4336 0.22325 0.840909 0 0 0 0
4337 0.22265 0.818182 0 0 0 0
4338 0.2226 0.818182 0 0 0 0
4339 0.22255 0.818182 0 0 0 0
4340 0.2226 0.840909 0 0 0 0
4341 0.2228 0.818182 0 0 0 0
4342 0.2228 0.818182 0 0 0 0
4343 0.22295 0.818182 0 0 0 0
4344 0.22235 0.818182 0 0 0 0
4345 0.2222 0.840909 0 0 0 0
4346 0.2222 0.840909 0 0 0 0
4347 0.22195 0.840909 0 0 0 0
4348 0.2218 0.840909 0 0 0 0
4349 0.22185 0.840909 0 0 0 0
4350 0.2221 0.840909 0 0 0 0
4351 0.2221 0.840909 0 0 0 0
4352 0.2224 0.840909 0 0 0 0
4353 0.2223 0.840909 0 0 0 0
4354 0.2222 0.840909 0 0 0 0
4355 0.22215 0.840909 0 0 0 0
4356 0.2222 0.840909 0 0 0 0
4357 0.22235 0.840909 0 0 0 0
4358 0.22205 0.840909 0 0 0 0
4359 0.2219 0.840909 0 0 0 0
4360 0.22215 0.840909 0 0 0 0
4361 0.2224 0.840909 0 0 0 0
4362 0.22205 0.818182 0 0 0 0
4363 0.22205 0.818182 0 0 0 0
4364 0.2223 0.818182 0 0 0 0
4365 0.22235 0.795455 0 0 0 0
4366 0.22235 0.795455 0 0 0 0
4367 0.22265 0.795455 0 0 0 0
4368 0.2227 0.818182 0 0 0 0
4369 0.2227 0.818182 0 0 0 0
4370 0.22255 0.818182 0 0 0 0
4371 0.22245 0.818182 0 0 0 0
4372 0.2223 0.840909 0 0 0 0
4373 0.2222 0.840909 0 0 0 0
4374 0.2224 0.840909 0 0 0 0
4375 0.22225 0.840909 0 0 0 0
4376 0.22265 0.840909 0 0 0 0
4377 0.2224 0.818182 0 0 0 0
4378 0.22245 0.818182 0 0 0 0
4379 0.22255 0.818182 0 0 0 0
4380 0.2226 0.818182 0 0 0 0
4381 0.2227 0.818182 0 0 0 0
4382 0.22295 0.818182 0 0 0 0
4383 0.22285 0.818182 0 0 0 0
4384 0.22305 0.818182 0 0 0 0
4385 0.22305 0.818182 0 0 0 0
4386 0.2226 0.818182 0 0 0 0
4387 0.2225 0.818182 0 0 0 0
4388 0.22255 0.818182 0 0 0 0
4389 0.22255 0.818182 0 0 0 0
4390 0.22255 0.818182 0 0 0 0
4391 0.22255 0.818182 0 0 0 0
4392 0.22255 0.818182 0 0 0 0
4393 0.22245 0.818182 0 0 0 0
4394 0.22245 0.840909 0 0 0 0
4395 0.2225 0.840909 0 0 0 0
4396 0.2226 0.840909 0 0 0 0
4397 0.2228 0.840909 0 0 0 0
4398 0.223 0.840909 0 0 0 0
4399 0.2228 0.840909 0 0 0 0
4400 0.22285 0.840909 0 0 0 0
4401 0.223 0.863636 0 0 0 0
4402 0.2229 0.863636 0 0 0 0
4403 0.2233 0.863636 0 0 0 0
4404 0.22325 0.863636 0 0 0 0
4405 0.22325 0.863636 0 0 0 0
4406 0.22305 0.863636 0 0 0 0
4407 0.223 0.886364 0 0 0 0
4408 0.2229 0.886364 0 0 0 0
4409 0.22305 0.886364 0 0 0 0
4410 0.22315 0.886364 0 0 0 0
4411 0.22305 0.886364 0 0 0 0
4412 0.2233 0.886364 0 0 0 0
4413 0.2233 0.886364 0 0 0 0
4414 0.22325 0.886364 0 0 0 0
4415 0.2232 0.886364 0 0 0 0
4416 0.22305 0.886364 0 0 0 0
4417 0.22315 0.886364 0 0 0 0
4418 0.2231 0.886364 0 0 0 0
4419 0.22285 0.886364 0 0 0 0
4420 0.2226 0.886364 0 0 0 0
4421 0.2226 0.886364 0 0 0 0
4422 0.2229 0.886364 0 0 0 0
4423 0.22325 0.886364 0 0 0 0
4424 0.22335 0.886364 0 0 0 0
4425 0.2232 0.886364 0 0 0 0
4426 0.2231 0.886364 0 0 0 0
4427 0.223 0.886364 0 0 0 0
4428 0.2232 0.886364 0 0 0 0
4429 0.22315 0.886364 0 0 0 0
4430 0.22305 0.886364 0 0 0 0
4431 0.223 0.886364 0 0 0 0
4432 0.223 0.886364 0 0 0 0
4433 0.22285 0.863636 0 0 0 0
4434 0.22265 0.886364 0 0 0 0
4435 0.2224 0.886364 0 0 0 0
4436 0.22235 0.863636 0 0 0 0
4437 0.22225 0.863636 0 0 0 0
4438 0.2222 0.840909 0 0 0 0
4439 0.22235 0.840909 0 0 0 0
4440 0.2223 0.840909 0 0 0 0
4441 0.2227 0.840909 0 0 0 0
4442 0.2227 0.840909 0 0 0 0
4443 0.22285 0.840909 0 0 0 0
4444 0.22265 0.840909 0 0 0 0
4445 0.2227 0.840909 0 0 0 0
4446 0.2226 0.840909 0 0 0 0
4447 0.2226 0.818182 0 0 0 0
4448 0.2226 0.818182 0 0 0 0
4449 0.22295 0.818182 0 0 0 0
4450 0.2232 0.818182 0 0 0 0
4451 0.22295 0.818182 0 0 0 0
4452 0.22275 0.818182 0 0 0 0
4453 0.22265 0.818182 0 0 0 0
4454 0.2227 0.818182 0 0 0 0
4455 0.22245 0.818182 0 0 0 0
4456 0.2228 0.818182 0 0 0 0
4457 0.2228 0.795455 0 0 0 0
4458 0.22305 0.795455 0 0 0 0
4459 0.2231 0.795455 0 0 0 0
4460 0.22315 0.795455 0 0 0 0
4461 0.22325 0.795455 0 0 0 0
4462 0.22365 0.795455 0 0 0 0
4463 0.2236 0.795455 0 0 0 0
4464 0.22395 0.795455 0 0 0 0
4465 0.22365 0.795455 0 0 0 0
4466 0.22355 0.795455 0 0 0 0
4467 0.22405 0.795455 0 0 0 0
4468 0.224 0.795455 0 0 0 0
4469 0.22405 0.795455 0 0 0 0
4470 0.2245 0.818182 0 0 0 0
4471 0.2246 0.818182 0 0 0 0
4472 0.2245 0.818182 0 0 0 0
4473 0.2245 0.818182 0 0 0 0
4474 0.2242 0.818182 0 0 0 0
4475 0.224 0.818182 0 0 0 0
4476 0.224 0.818182 0 0 0 0
4477 0.2238 0.818182 0 0 0 0
4478 0.22335 0.840909 0 0 0 0
4479 0.223 0.840909 0 0 0 0
4480 0.22265 0.840909 0 0 0 0
4481 0.22255 0.840909 0 0 0 0
4482 0.22255 0.840909 0 0 0 0
4483 0.22245 0.840909 0 0 0 0
4484 0.2222 0.840909 0 0 0 0
4485 0.2219 0.840909 0 0 0 0
4486 0.22175 0.840909 0 0 0 0
4487 0.2219 0.840909 0 0 0 0
4488 0.2218 0.840909 0 0 0 0
4489 0.22195 0.840909 0 0 0 0
4490 0.2218 0.840909 0 0 0 0
4491 0.22185 0.840909 0 0 0 0
4492 0.222 0.840909 0 0 0 0
4493 0.2216 0.840909 0 0 0 0
4494 0.22165 0.840909 0 0 0 0
4495 0.2215 0.840909 0 0 0 0
4496 0.22135 0.840909 0 0 0 0
4497 0.2211 0.840909 0 0 0 0
4498 0.2211 0.818182 0 0 0 0
4499 0.22125 0.818182 0 0 0 0
4500 0.2215 0.818182 0 0 0 0
4501 0.2215 0.840909 0 0 0 0
4502 0.2211 0.840909 0 0 0 0
4503 0.2211 0.840909 0 0 0 0
4504 0.2214 0.840909 0 0 0 0
4505 0.22125 0.840909 0 0 0 0
4506 0.2214 0.840909 0 0 0 0
4507 0.22155 0.818182 0 0 0 0
4508 0.2218 0.818182 0 0 0 0
4509 0.22185 0.818182 0 0 0 0
4510 0.222 0.818182 0 0 0 0
4511 0.22215 0.818182 0 0 0 0
4512 0.2219 0.818182 0 0 0 0
4513 0.22165 0.840909 0 0 0 0
4514 0.2215 0.840909 0 0 0 0
4515 0.22165 0.840909 0 0 0 0
4516 0.2217 0.840909 0 0 0 0
4517 0.2217 0.818182 0 0 0 0
4518 0.22185 0.818182 0 0 0 0
4519 0.2217 0.818182 0 0 0 0
4520 0.22165 0.818182 0 0 0 0
4521 0.2217 0.818182 0 0 0 0
4522 0.22195 0.818182 0 0 0 0
4523 0.222 0.818182 0 0 0 0
4524 0.22195 0.840909 0 0 0 0
4525 0.2218 0.840909 0 0 0 0
4526 0.22165 0.840909 0 0 0 0
4527 0.2215 0.840909 0 0 0 0
4528 0.22155 0.840909 0 0 0 0
4529 0.2215 0.840909 0 0 0 0
4530 0.2217 0.840909 0 0 0 0
4531 0.22175 0.840909 0 0 0 0
4532 0.22195 0.840909 0 0 0 0
4533 0.2223 0.840909 0 0 0 0
4534 0.22235 0.840909 0 0 0 0
4535 0.22225 0.840909 0 0 0 0
4536 0.2221 0.840909 0 0 0 0
4537 0.222 0.840909 0 0 0 0
4538 0.222 0.840909 0 0 0 0
4539 0.2223 0.840909 0 0 0 0
4540 0.22225 0.840909 0 0 0 0
4541 0.22245 0.840909 0 0 0 0
4542 0.22235 0.840909 0 0 0 0
4543 0.22215 0.840909 0 0 0 0
4544 0.22195 0.840909 0 0 0 0
4545 0.22195 0.840909 0 0 0 0
4546 0.222 0.840909 0 0 0 0
4547 0.2221 0.840909 0 0 0 0
4548 0.22235 0.840909 0 0 0 0
4549 0.22225 0.840909 0 0 0 0
4550 0.22235 0.840909 0 0 0 0
4551 0.2224 0.840909 0 0 0 0
4552 0.2223 0.840909 0 0 0 0
4553 0.2222 0.840909 0 0 0 0
4554 0.2219 0.840909 0 0 0 0
4555 0.2222 0.840909 0 0 0 0
4556 0.2224 0.840909 0 0 0 0
4557 0.2225 0.840909 0 0 0 0
4558 0.22245 0.840909 0 0 0 0
4559 0.2225 0.840909 0 0 0 0
4560 0.2225 0.840909 0 0 0 0
4561 0.2224 0.795455 0 0 0 0
4562 0.22195 0.795455 0 0 0 0
4563 0.2218 0.795455 0 0 0 0
4564 0.2218 0.772727 0 0 0 0
4565 0.22145 0.772727 0 0 0 0
4566 0.22145 0.772727 0 0 0 0
4567 0.2214 0.772727 0 0 0 0
4568 0.22145 0.772727 0 0 0 0
4569 0.2213 0.772727 0 0 0 0
4570 0.22115 0.772727 0 0 0 0
4571 0.221 0.772727 0 0 0 0
4572 0.22065 0.795455 0 0 0 0
4573 0.22045 0.795455 0 0 0 0
4574 0.2204 0.795455 0 0 0 0
4575 0.21995 0.795455 0 0 0 0
4576 0.22015 0.795455 0 0 0 0
4577 0.2203 0.795455 0 0 0 0
4578 0.2204 0.795455 0 0 0 0
4579 0.2204 0.795455 0 0 0 0
4580 0.2202 0.795455 0 0 0 0
4581 0.2202 0.795455 0 0 0 0
4582 0.2204 0.795455 0 0 0 0
4583 0.2203 0.795455 0 0 0 0
4584 0.22045 0.795455 0 0 0 0
4585 0.2203 0.795455 0 0 0 0
4586 0.22025 0.795455 0 0 0 0
4587 0.22 0.795455 0 0 0 0
4588 0.22005 0.795455 0 0 0 0
4589 0.21965 0.795455 0 0 0 0
4590 0.2197 0.772727 0 0 0 0
4591 0.21975 0.772727 0 0 0 0
4592 0.2196 0.772727 0 0 0 0
4593 0.22005 0.772727 0 0 0 0
4594 0.2195 0.772727 0 0 0 0
4595 0.2194 0.772727 0 0 0 0
4596 0.21925 0.772727 0 0 0 0
4597 0.21895 0.772727 0 0 0 0
4598 0.2187 0.772727 0 0 0 0
4599 0.21875 0.772727 0 0 0 0
4600 0.219 0.772727 0 0 0 0
4601 0.21915 0.772727 0 0 0 0
4602 0.2193 0.772727 0 0 0 0
4603 0.21945 0.795455 0 0 0 0
4604 0.21925 0.795455 0 0 0 0
4605 0.2192 0.795455 0 0 0 0
4606 0.21925 0.795455 0 0 0 0
4607 0.21895 0.795455 0 0 0 0
4608 0.2192 0.795455 0 0 0 0
4609 0.2191 0.795455 0 0 0 0
4610 0.2192 0.772727 0 0 0 0
4611 0.21925 0.795455 0 0 0 0
4612 0.2192 0.795455 0 0 0 0
4613 0.2189 0.795455 0 0 0 0
4614 0.219 0.795455 0 0 0 0
4615 0.21905 0.795455 0 0 0 0
4616 0.21925 0.795455 0 0 0 0
4617 0.21925 0.795455 0 0 0 0
4618 0.21895 0.772727 0 0 0 0
4619 0.2191 0.772727 0 0 0 0
4620 0.2193 0.772727 0 0 0 0
4621 0.21915 0.772727 0 0 0 0
4622 0.2193 0.772727 0 0 0 0
4623 0.21925 0.772727 0 0 0 0
4624 0.21925 0.772727 0 0 0 0
4625 0.2188 0.772727 0 0 0 0
4626 0.21875 0.772727 0 0 0 0
4627 0.2186 0.772727 0 0 0 0
4628 0.21865 0.795455 0 0 0 0
4629 0.21865 0.818182 0 0 0 0
4630 0.21885 0.818182 0 0 0 0
4631 0.2187 0.818182 0 0 0 0
4632 0.21895 0.818182 0 0 0 0
4633 0.21865 0.818182 0 0 0 0
4634 0.21825 0.818182 0 0 0 0
4635 0.21825 0.818182 0 0 0 0
4636 0.21865 0.818182 0 0 0 0
4637 0.2186 0.840909 0 0 0 0
4638 0.2187 0.840909 0 0 0 0
4639 0.2185 0.863636 0 0 0 0
4640 0.21865 0.863636 0 0 0 0
4641 0.21825 0.863636 0 0 0 0
4642 0.21835 0.863636 0 0 0 0
4643 0.21845 0.863636 0 0 0 0
4644 0.21835 0.863636 0 0 0 0
4645 0.21795 0.863636 0 0 0 0
4646 0.21815 0.863636 0 0 0 0
4647 0.21805 0.863636 0 0 0 0
4648 0.2181 0.863636 0 0 0 0
4649 0.21825 0.863636 0 0 0 0
4650 0.21845 0.863636 0 0 0 0
4651 0.2189 0.863636 0 0 0 0
4652 0.21885 0.863636 0 0 0 0
4653 0.21845 0.863636 0 0 0 0
4654 0.21855 0.863636 0 0 0 0
4655 0.21875 0.863636 0 0 0 0
4656 0.21865 0.863636 0 0 0 0
4657 0.2185 0.863636 0 0 0 0
4658 0.2184 0.863636 0 0 0 0
4659 0.21855 0.863636 0 0 0 0
4660 0.2182 0.863636 0 0 0 0
4661 0.21825 0.863636 0 0 0 0
4662 0.21795 0.863636 0 0 0 0
4663 0.2177 0.863636 0 0 0 0
4664 0.21755 0.863636 0 0 0 0
4665 0.2177 0.863636 0 0 0 0
4666 0.21775 0.863636 0 0 0 0
4667 0.21785 0.863636 0 0 0 0
4668 0.2176 0.863636 0 0 0 0
4669 0.21755 0.863636 0 0 0 0
4670 0.2173 0.863636 0 0 0 0
4671 0.21685 0.863636 0 0 0 0
4672 0.21665 0.863636 0 0 0 0
4673 0.2169 0.863636 0 0 0 0
4674 0.2168 0.863636 0 0 0 0
4675 0.21715 0.863636 0 0 0 0
4676 0.2171 0.863636 0 0 0 0
4677 0.2168 0.863636 0 0 0 0
4678 0.2165 0.863636 0 0 0 0
4679 0.21665 0.863636 0 0 0 0
4680 0.2168 0.863636 0 0 0 0
4681 0.217 0.840909 0 0 0 0
4682 0.21695 0.840909 0 0 0 0
4683 0.21695 0.840909 0 0 0 0
4684 0.2169 0.840909 0 0 0 0
4685 0.2166 0.840909 0 0 0 0
4686 0.21635 0.863636 0 0 0 0
4687 0.21635 0.863636 0 0 0 0
4688 0.21625 0.863636 0 0 0 0
4689 0.21625 0.863636 0 0 0 0
4690 0.21585 0.863636 0 0 0 0
4691 0.2155 0.863636 0 0 0 0
4692 0.2151 0.863636 0 0 0 0
4693 0.2149 0.863636 0 0 0 0
4694 0.2145 0.863636 0 0 0 0
4695 0.2141 0.863636 0 0 0 0
4696 0.2138 0.863636 0 0 0 0
4697 0.21415 0.863636 0 0 0 0
4698 0.21475 0.863636 0 0 0 0
4699 0.2147 0.863636 0 0 0 0
4700 0.2144 0.863636 0 0 0 0
4701 0.2145 0.863636 0 0 0 0
4702 0.2145 0.863636 0 0 0 0
4703 0.21425 0.863636 0 0 0 0
4704 0.21425 0.863636 0 0 0 0
4705 0.21445 0.863636 0 0 0 0
4706 0.2144 0.863636 0 0 0 0
4707 0.21445 0.863636 0 0 0 0
4708 0.2148 0.840909 0 0 0 0
4709 0.21445 0.840909 0 0 0 0
4710 0.21465 0.840909 0 0 0 0
4711 0.21485 0.840909 0 0 0 0
4712 0.2148 0.840909 0 0 0 0
4713 0.21485 0.840909 0 0 0 0
4714 0.2146 0.840909 0 0 0 0
4715 0.21435 0.840909 0 0 0 0
4716 0.21425 0.840909 0 0 0 0
4717 0.2143 0.840909 0 0 0 0
4718 0.21435 0.840909 0 0 0 0
4719 0.2142 0.840909 0 0 0 0
4720 0.21435 0.840909 0 0 0 0
4721 0.2141 0.840909 0 0 0 0
4722 0.2142 0.840909 0 0 0 0
4723 0.2144 0.840909 0 0 0 0
4724 0.21485 0.840909 0 0 0 0
4725 0.2146 0.840909 0 0 0 0
4726 0.2147 0.840909 0 0 0 0
4727 0.215 0.840909 0 0 0 0
4728 0.21515 0.840909 0 0 0 0
4729 0.2152 0.840909 0 0 0 0
4730 0.2152 0.840909 0 0 0 0
4731 0.21515 0.818182 0 0 0 0
4732 0.21545 0.840909 0 0 0 0
4733 0.21545 0.840909 0 0 0 0
4734 0.2151 0.840909 0 0 0 0
4735 0.2148 0.840909 0 0 0 0
4736 0.21475 0.840909 0 0 0 0
4737 0.21485 0.840909 0 0 0 0
4738 0.2151 0.840909 0 0 0 0
4739 0.21495 0.840909 0 0 0 0
4740 0.21475 0.840909 0 0 0 0
4741 0.2146 0.840909 0 0 0 0
4742 0.2146 0.840909 0 0 0 0
4743 0.21445 0.840909 0 0 0 0
4744 0.21415 0.840909 0 0 0 0
4745 0.214 0.840909 0 0 0 0
4746 0.21375 0.863636 0 0 0 0
4747 0.21385 0.863636 0 0 0 0
4748 0.21405 0.863636 0 0 0 0
4749 0.2138 0.863636 0 0 0 0
4750 0.2137 0.863636 0 0 0 0
4751 0.2135 0.863636 0 0 0 0
4752 0.2133 0.863636 0 0 0 0
4753 0.2129 0.863636 0 0 0 0
4754 0.21315 0.863636 0 0 0 0
4755 0.2132 0.840909 0 0 0 0
4756 0.21335 0.840909 0 0 0 0
4757 0.2131 0.840909 0 0 0 0
4758 0.21315 0.840909 0 0 0 0
4759 0.21355 0.840909 0 0 0 0
4760 0.21365 0.840909 0 0 0 0
4761 0.2138 0.840909 0 0 0 0
4762 0.2137 0.863636 0 0 0 0
4763 0.21385 0.863636 0 0 0 0
4764 0.2138 0.863636 0 0 0 0
4765 0.21405 0.863636 0 0 0 0
4766 0.21415 0.863636 0 0 0 0
4767 0.2142 0.863636 0 0 0 0
4768 0.2142 0.840909 0 0 0 0
4769 0.2142 0.840909 0 0 0 0
4770 0.2144 0.840909 0 0 0 0
4771 0.2143 0.840909 0 0 0 0
4772 0.2144 0.818182 0 0 0 0
4773 0.21435 0.818182 0 0 0 0
4774 0.2144 0.818182 0 0 0 0
4775 0.21415 0.818182 0 0 0 0
4776 0.2142 0.818182 0 0 0 0
4777 0.21465 0.795455 0 0 0 0
4778 0.21465 0.795455 0 0 0 0
4779 0.21475 0.795455 0 0 0 0
4780 0.2146 0.795455 0 0 0 0
4781 0.21455 0.795455 0 0 0 0
4782 0.21435 0.795455 0 0 0 0
4783 0.2143 0.795455 0 0 0 0
4784 0.21405 0.818182 0 0 0 0
4785 0.21425 0.818182 0 0 0 0
4786 0.2144 0.818182 0 0 0 0
4787 0.21435 0.818182 0 0 0 0
4788 0.2145 0.818182 0 0 0 0
4789 0.21465 0.818182 0 0 0 0
4790 0.2145 0.818182 0 0 0 0
4791 0.2144 0.818182 0 0 0 0
4792 0.21415 0.818182 0 0 0 0
4793 0.2145 0.818182 0 0 0 0
4794 0.21455 0.818182 0 0 0 0
4795 0.2148 0.795455 0 0 0 0
4796 0.2151 0.795455 0 0 0 0
4797 0.2151 0.795455 0 0 0 0
4798 0.2154 0.772727 0 0 0 0
4799 0.2155 0.772727 0 0 0 0
4800 0.2159 0.772727 0 0 0 0
4801 0.21605 0.772727 0 0 0 0
4802 0.2159 0.772727 0 0 0 0
4803 0.21615 0.772727 0 0 0 0
4804 0.21605 0.772727 0 0 0 0
4805 0.21615 0.772727 0 0 0 0
4806 0.21625 0.772727 0 0 0 0
4807 0.2161 0.772727 0 0 0 0
4808 0.2162 0.795455 0 0 0 0
4809 0.21645 0.795455 0 0 0 0
4810 0.21675 0.795455 0 0 0 0
4811 0.21635 0.795455 0 0 0 0
4812 0.2161 0.818182 0 0 0 0
4813 0.21595 0.818182 0 0 0 0
4814 0.2159 0.818182 0 0 0 0
4815 0.2157 0.818182 0 0 0 0
4816 0.216 0.818182 0 0 0 0
4817 0.2159 0.818182 0 0 0 0
4818 0.2159 0.818182 0 0 0 0
4819 0.2162 0.795455 0 0 0 0
4820 0.21625 0.795455 0 0 0 0
4821 0.2165 0.795455 0 0 0 0
4822 0.21645 0.795455 0 0 0 0
4823 0.21665 0.795455 0 0 0 0
4824 0.21645 0.795455 0 0 0 0
4825 0.2163 0.795455 0 0 0 0
4826 0.21615 0.795455 0 0 0 0
4827 0.21625 0.795455 0 0 0 0
4828 0.21625 0.795455 0 0 0 0
4829 0.21645 0.795455 0 0 0 0
4830 0.2167 0.795455 0 0 0 0
4831 0.2164 0.795455 0 0 0 0
4832 0.21645 0.795455 0 0 0 0
4833 0.2164 0.795455 0 0 0 0
4834 0.2163 0.795455 0 0 0 0
4835 0.2161 0.795455 0 0 0 0
4836 0.216 0.795455 0 0 0 0
4837 0.2159 0.795455 0 0 0 0
4838 0.2158 0.795455 0 0 0 0
4839 0.2159 0.795455 0 0 0 0
4840 0.21585 0.795455 0 0 0 0
4841 0.2158 0.795455 0 0 0 0
4842 0.21615 0.795455 0 0 0 0
4843 0.216 0.795455 0 0 0 0
4844 0.21605 0.795455 0 0 0 0
4845 0.21615 0.795455 0 0 0 0
4846 0.216 0.795455 0 0 0 0
4847 0.2161 0.795455 0 0 0 0
4848 0.21605 0.795455 0 0 0 0
4849 0.2159 0.795455 0 0 0 0
4850 0.21565 0.795455 0 0 0 0
4851 0.21585 0.795455 0 0 0 0
4852 0.2159 0.795455 0 0 0 0
4853 0.2159 0.795455 0 0 0 0
4854 0.2158 0.795455 0 0 0 0
4855 0.21585 0.795455 0 0 0 0
4856 0.216 0.795455 0 0 0 0
4857 0.21595 0.795455 0 0 0 0
4858 0.21615 0.795455 0 0 0 0
4859 0.21625 0.795455 0 0 0 0
4860 0.21635 0.795455 0 0 0 0
4861 0.216 0.795455 0 0 0 0
4862 0.21585 0.795455 0 0 0 0
4863 0.2159 0.795455 0 0 0 0
4864 0.21565 0.795455 0 0 0 0
4865 0.2161 0.795455 0 0 0 0
4866 0.21595 0.795455 0 0 0 0
4867 0.21575 0.795455 0 0 0 0
4868 0.2154 0.795455 0 0 0 0
4869 0.2153 0.795455 0 0 0 0
4870 0.21535 0.795455 0 0 0 0
4871 0.2153 0.818182 0 0 0 0
4872 0.21545 0.795455 0 0 0 0
4873 0.21545 0.795455 0 0 0 0
4874 0.2153 0.795455 0 0 0 0
4875 0.21535 0.795455 0 0 0 0
4876 0.21515 0.795455 0 0 0 0
4877 0.21525 0.795455 0 0 0 0
4878 0.21485 0.795455 0 0 0 0
4879 0.21485 0.795455 0 0 0 0
4880 0.21475 0.795455 0 0 0 0
4881 0.2149 0.795455 0 0 0 0
4882 0.2151 0.795455 0 0 0 0
4883 0.21485 0.795455 0 0 0 0
4884 0.21515 0.795455 0 0 0 0
4885 0.21575 0.795455 0 0 0 0
4886 0.21575 0.795455 0 0 0 0
4887 0.21605 0.795455 0 0 0 0
4888 0.21605 0.795455 0 0 0 0
4889 0.21595 0.795455 0 0 0 0
4890 0.2162 0.795455 0 0 0 0
4891 0.2161 0.795455 0 0 0 0
4892 0.2161 0.795455 0 0 0 0
4893 0.2158 0.795455 0 0 0 0
4894 0.216 0.795455 0 0 0 0
4895 0.2161 0.795455 0 0 0 0
4896 0.2161 0.795455 0 0 0 0
4897 0.21575 0.795455 0 0 0 0
4898 0.2158 0.795455 0 0 0 0
4899 0.21565 0.795455 0 0 0 0
4900 0.21555 0.795455 0 0 0 0
4901 0.2152 0.795455 0 0 0 0
4902 0.2154 0.795455 0 0 0 0
4903 0.21555 0.795455 0 0 0 0
4904 0.21595 0.795455 0 0 0 0
4905 0.21615 0.795455 0 0 0 0
4906 0.2162 0.795455 0 0 0 0
4907 0.2163 0.795455 0 0 0 0
4908 0.21645 0.795455 0 0 0 0
4909 0.21615 0.795455 0 0 0 0
4910 0.21605 0.795455 0 0 0 0
4911 0.2158 0.795455 0 0 0 0
4912 0.2158 0.795455 0 0 0 0
4913 0.2157 0.795455 0 0 0 0
4914 0.216 0.795455 0 0 0 0
4915 0.2159 0.795455 0 0 0 0
4916 0.216 0.772727 0 0 0 0
4917 0.21605 0.772727 0 0 0 0
4918 0.2158 0.772727 0 0 0 0
4919 0.2155 0.795455 0 0 0 0
4920 0.21565 0.795455 0 0 0 0
4921 0.21565 0.818182 0 0 0 0
4922 0.2156 0.818182 0 0 0 0
4923 0.21595 0.818182 0 0 0 0
4924 0.21585 0.818182 0 0 0 0
4925 0.2158 0.818182 0 0 0 0
4926 0.216 0.818182 0 0 0 0
4927 0.2161 0.818182 0 0 0 0
4928 0.21595 0.818182 0 0 0 0
4929 0.21605 0.818182 0 0 0 0
4930 0.21625 0.818182 0 0 0 0
4931 0.21645 0.818182 0 0 0 0
4932 0.21645 0.818182 0 0 0 0
4933 0.21675 0.818182 0 0 0 0
4934 0.2167 0.840909 0 0 0 0
4935 0.21725 0.840909 0 0 0 0
4936 0.21715 0.840909 0 0 0 0
4937 0.2174 0.840909 0 0 0 0
4938 0.2172 0.863636 0 0 0 0
4939 0.21725 0.863636 0 0 0 0
4940 0.2173 0.863636 0 0 0 0
4941 0.2169 0.863636 0 0 0 0
4942 0.21675 0.863636 0 0 0 0
4943 0.2169 0.863636 0 0 0 0
4944 0.2164 0.886364 0 0 0 0
4945 0.2163 0.863636 0 0 0 0
4946 0.21645 0.863636 0 0 0 0
4947 0.21675 0.863636 0 0 0 0
4948 0.2169 0.863636 0 0 0 0
4949 0.21735 0.886364 0 0 0 0
4950 0.2175 0.863636 0 0 0 0
4951 0.21765 0.863636 0 0 0 0
4952 0.21795 0.863636 0 0 0 0
4953 0.218 0.863636 0 0 0 0
4954 0.2179 0.863636 0 0 0 0
4955 0.21795 0.863636 0 0 0 0
4956 0.21775 0.840909 0 0 0 0
4957 0.2179 0.840909 0 0 0 0
4958 0.21805 0.840909 0 0 0 0
4959 0.21785 0.840909 0 0 0 0
4960 0.2179 0.840909 0 0 0 0
4961 0.2178 0.840909 0 0 0 0
4962 0.2179 0.840909 0 0 0 0
4963 0.21765 0.840909 0 0 0 0
4964 0.218 0.840909 0 0 0 0
4965 0.21815 0.840909 0 0 0 0
4966 0.21795 0.840909 0 0 0 0
4967 0.21755 0.840909 0 0 0 0
4968 0.2175 0.840909 0 0 0 0
4969 0.2175 0.840909 0 0 0 0
4970 0.2177 0.840909 0 0 0 0
4971 0.21755 0.840909 0 0 0 0
4972 0.2175 0.840909 0 0 0 0
4973 0.21755 0.840909 0 0 0 0
4974 0.21765 0.818182 0 0 0 0
4975 0.2177 0.818182 0 0 0 0
4976 0.2179 0.818182 0 0 0 0
4977 0.2182 0.818182 0 0 0 0
4978 0.218 0.840909 0 0 0 0
4979 0.218 0.840909 0 0 0 0
4980 0.21825 0.840909 0 0 0 0
4981 0.21815 0.840909 0 0 0 0
4982 0.21805 0.840909 0 0 0 0
4983 0.21795 0.840909 0 0 0 0
4984 0.21805 0.818182 0 0 0 0
4985 0.2184 0.818182 0 0 0 0
4986 0.21835 0.818182 0 0 0 0
4987 0.2182 0.818182 0 0 0 0
4988 0.2186 0.818182 0 0 0 0
4989 0.21885 0.818182 0 0 0 0
4990 0.2188 0.818182 0 0 0 0
4991 0.21885 0.840909 0 0 0 0
4992 0.21905 0.840909 0 0 0 0
4993 0.21925 0.840909 0 0 0 0
4994 0.219 0.840909 0 0 0 0
4995 0.21885 0.840909 0 0 0 0
4996 0.2188 0.840909 0 0 0 0
4997 0.2188 0.840909 0 0 0 0
4998 0.21865 0.840909 0 0 0 0
4999 0.21835 0.840909 0 0 0 0
5000 0.2182 0.840909 0 0 0 0
5001 0.2182 0.840909 0 0.0909091 0 0
5002 0.2182 0.840909 5e-05 0.0909091 0 0
5003 0.2182 0.818182 0.0001 0.0909091 0 0
5004 0.2184 0.818182 0.0001 0.0909091 0 0
5005 0.21845 0.818182 0.0001 0.0909091 0 0
5006 0.2183 0.818182 0.00015 0.0909091 0 0
5007 0.2182 0.795455 0.00015 0.0909091 0 0
5008 0.2184 0.795455 0.00015 0.0909091 0 0
5009 0.2183 0.795455 0.00015 0.0909091 0 0
5010 0.21825 0.795455 0.00025 0.0909091 0 0
5011 0.21855 0.795455 0.00025 0.0909091 0 0
5012 0.2185 0.795455 0.00025 0.0909091 0 0
5013 0.21845 0.795455 0.00035 0.0909091 0 0
5014 0.2182 0.795455 0.00035 0.0909091 0 0
5015 0.2181 0.772727 0.0004 0.0909091 0 0
5016 0.21835 0.772727 0.0004 0.0909091 0 0
5017 0.21825 0.772727 0.00035 0.0909091 0 0
5018 0.2183 0.772727 0.00035 0.0909091 0 0
5019 0.21865 0.772727 0.00035 0.0909091 0 0
5020 0.2186 0.772727 0.00035 0.0909091 0 0
5021 0.21885 0.75 0.00035 0.0909091 0 0
5022 0.2186 0.75 0.00035 0.0909091 0 0
5023 0.2185 0.75 0.00035 0.0909091 0 0
5024 0.2184 0.75 0.00035 0.0909091 0 0
5025 0.2185 0.75 0.00035 0.0909091 0 0
5026 0.2183 0.75 0.00035 0.0909091 0 0
5027 0.21865 0.75 0.00035 0.0909091 0 0
5028 0.21875 0.75 0.00035 0.0909091 0 0
5029 0.21895 0.75 0.00035 0.0909091 0 0
5030 0.2193 0.75 0.0004 0.0909091 0 0
5031 0.21935 0.75 0.00045 0.0909091 0 0
5032 0.2198 0.75 0.00045 0.0909091 0 0
5033 0.21985 0.75 0.0005 0.0909091 0 0
5034 0.21925 0.75 0.0005 0.0909091 0 0
5035 0.21945 0.75 0.0005 0.0909091 0 0
5036 0.21945 0.75 0.0005 0.0909091 0 0
5037 0.21955 0.727273 0.00055 0.0909091 0 0
5038 0.21965 0.75 0.0006 0.0909091 0 0
5039 0.2197 0.75 0.0006 0.0909091 0 0
5040 0.21985 0.75 0.0006 0.0909091 0 0
5041 0.21985 0.75 0.0006 0.0909091 0 0
5042 0.2197 0.75 0.0006 0.0909091 0 0
5043 0.22 0.75 0.0006 0.0909091 0 0
5044 0.21985 0.772727 0.0006 0.0909091 0 0
5045 0.2197 0.772727 0.00065 0.0909091 0 0
5046 0.22005 0.772727 0.00065 0.0909091 0 0
5047 0.22035 0.772727 0.00065 0.0909091 0 0
5048 0.2202 0.795455 0.0007 0.0909091 0 0
5049 0.2199 0.795455 0.0007 0.0909091 0 0
5050 0.2199 0.795455 0.0007 0.0909091 0 0
5051 0.2199 0.818182 0.0007 0.0909091 0 0
5052 0.22015 0.818182 0.0007 0.0909091 0 0
5053 0.2203 0.818182 0.0007 0.0909091 0 0
5054 0.21985 0.818182 0.0007 0.0909091 0 0
5055 0.2196 0.818182 0.00075 0.0909091 0 0
5056 0.21985 0.818182 0.00075 0.0909091 0 0
5057 0.22005 0.818182 0.00075 0.0909091 0 0
5058 0.21985 0.818182 0.0008 0.0909091 0 0
5059 0.22035 0.818182 0.0008 0.0909091 0 0
5060 0.22025 0.818182 0.0008 0.0909091 0 0
5061 0.2202 0.818182 0.0008 0.0909091 0 0
5062 0.22025 0.840909 0.0008 0.0909091 0 0
5063 0.2203 0.818182 0.0008 0.0909091 0 0
5064 0.22015 0.818182 0.0009 0.0909091 0 0
5065 0.2199 0.818182 0.00095 0.0909091 0 0
5066 0.2197 0.818182 0.00095 0.0909091 0 0
5067 0.2197 0.818182 0.00095 0.0909091 0 0
5068 0.21955 0.818182 0.001 0.0909091 0 0
5069 0.21975 0.818182 0.001 0.0909091 0 0
5070 0.2199 0.818182 0.001 0.0909091 0 0
5071 0.2198 0.818182 0.001 0.0909091 0 0
5072 0.21995 0.818182 0.001 0.0909091 0 0
5073 0.22005 0.818182 0.001 0.0909091 0 0
5074 0.2202 0.795455 0.00105 0.0909091 0 0
5075 0.2204 0.795455 0.00105 0.0909091 0 0
5076 0.22025 0.795455 0.0011 0.0909091 0 0
5077 0.22025 0.795455 0.0011 0.0909091 0 0
5078 0.2202 0.795455 0.0011 0.0909091 0 0
5079 0.2201 0.772727 0.0011 0.0909091 0 0
5080 0.2203 0.772727 0.00115 0.0909091 0 0
5081 0.22055 0.772727 0.00115 0.0909091 0 0
5082 0.2205 0.772727 0.00115 0.0909091 0 0
5083 0.2206 0.772727 0.00115 0.0909091 0 0
5084 0.2205 0.772727 0.00115 0.0909091 0 0
5085 0.22045 0.772727 0.0012 0.0909091 0 0
5086 0.22065 0.772727 0.0012 0.0909091 0 0
5087 0.22045 0.772727 0.0012 0.0909091 0 0
5088 0.2205 0.772727 0.0012 0.0909091 0 0
5089 0.22075 0.772727 0.0012 0.0909091 0 0
5090 0.2209 0.772727 0.0012 0.0909091 0 0
5091 0.22085 0.795455 0.0012 0.0681818 0 0
5092 0.22065 0.795455 0.0012 0.0681818 0 0
5093 0.2207 0.795455 0.0012 0.0681818 0 0
5094 0.22045 0.795455 0.0012 0.0681818 0 0
5095 0.2207 0.795455 0.0012 0.0681818 0 0
5096 0.22065 0.795455 0.0012 0.0681818 0 0
5097 0.22035 0.795455 0.0012 0.0681818 0 0
5098 0.22025 0.772727 0.0012 0.0681818 0 0
5099 0.2201 0.772727 0.0012 0.0681818 0 0
5100 0.2201 0.772727 0.0012 0.0681818 0 0
5101 0.2198 0.772727 0.0012 0.0681818 0 0
5102 0.22025 0.772727 0.0012 0.0681818 0 0
5103 0.2201 0.772727 0.00125 0.0681818 0 0
5104 0.2199 0.772727 0.00125 0.0681818 0 0
5105 0.2194 0.772727 0.00125 0.0681818 0 0
5106 0.21915 0.772727 0.00125 0.0681818 0 0
5107 0.2192 0.772727 0.0013 0.0681818 0 0
5108 0.2193 0.772727 0.00135 0.0681818 0 0
5109 0.2193 0.772727 0.00135 0.0681818 0 0
5110 0.21925 0.75 0.00135 0.0681818 0 0
5111 0.2191 0.75 0.00135 0.0681818 0 0
5112 0.219 0.75 0.00135 0.0681818 0 0
5113 0.2189 0.75 0.0014 0.0681818 0 0
5114 0.2187 0.75 0.0014 0.0681818 0 0
5115 0.2186 0.75 0.00145 0.0681818 0 0
5116 0.21875 0.75 0.00145 0.0681818 0 0
5117 0.21865 0.75 0.00145 0.0681818 0 0
5118 0.2186 0.75 0.00145 0.0681818 0 0
5119 0.21875 0.75 0.00145 0.0681818 0 0
5120 0.21845 0.75 0.00145 0.0681818 0 0
5121 0.21865 0.75 0.00145 0.0681818 0 0
5122 0.2186 0.75 0.00145 0.0681818 0 0
5123 0.2188 0.75 0.00145 0.0681818 0 0
5124 0.2186 0.75 0.00145 0.0681818 0 0
5125 0.21825 0.75 0.00145 0.0681818 0 0
5126 0.218 0.75 0.00145 0.0681818 0 0
5127 0.218 0.75 0.00145 0.0681818 0 0
5128 0.218 0.75 0.00145 0.0681818 0 0
5129 0.2179 0.75 0.00145 0.0681818 0 0
5130 0.2182 0.75 0.00145 0.0681818 0 0
5131 0.218 0.75 0.00145 0.0681818 0 0
5132 0.218 0.727273 0.00145 0.0681818 0 0
5133 0.2179 0.727273 0.00145 0.0681818 0 0
5134 0.2179 0.727273 0.00145 0.0681818 0 0
5135 0.2177 0.727273 0.00145 0.0681818 0 0
5136 0.2176 0.727273 0.00145 0.0681818 0 0
5137 0.21725 0.727273 0.00145 0.0681818 0 0
5138 0.21735 0.727273 0.00145 0.0681818 0 0
5139 0.2175 0.727273 0.00145 0.0681818 0 0
5140 0.21705 0.727273 0.00145 0.0681818 0 0
5141 0.2169 0.727273 0.00145 0.0681818 0 0
5142 0.2163 0.727273 0.00145 0.0681818 0 0
5143 0.216 0.727273 0.0015 0.0681818 0 0
5144 0.2161 0.727273 0.0015 0.0681818 0 0
5145 0.21635 0.727273 0.0015 0.0681818 0 0
5146 0.21665 0.727273 0.0015 0.0681818 0 0
5147 0.21645 0.727273 0.0015 0.0681818 0 0
5148 0.2165 0.727273 0.00155 0.0681818 0 0
5149 0.21655 0.727273 0.00155 0.0681818 0 0
5150 0.2167 0.727273 0.00155 0.0681818 0 0
5151 0.21645 0.727273 0.00155 0.0681818 0 0
5152 0.2164 0.727273 0.00155 0.0681818 0 0
5153 0.2167 0.727273 0.00155 0.0681818 0 0
5154 0.2169 0.727273 0.00155 0.0681818 0 0
5155 0.21695 0.727273 0.00155 0.0681818 0 0
5156 0.2172 0.727273 0.00155 0.0681818 0 0
5157 0.21695 0.727273 0.0016 0.0681818 0 0
5158 0.21695 0.727273 0.0016 0.0681818 0 0
5159 0.2168 0.727273 0.00165 0.0681818 0 0
5160 0.2171 0.727273 0.00165 0.0681818 0 0
5161 0.21725 0.75 0.00165 0.0681818 0 0
5162 0.2171 0.75 0.00165 0.0681818 0 0
5163 0.2169 0.75 0.00165 0.0681818 0 0
5164 0.2169 0.772727 0.00165 0.0681818 0 0
5165 0.217 0.772727 0.00165 0.0681818 0 0
5166 0.2168 0.772727 0.0017 0.0681818 0 0
5167 0.21675 0.75 0.0017 0.0681818 0 0
5168 0.21665 0.727273 0.0017 0.0681818 0 0
5169 0.21635 0.727273 0.0017 0.0681818 0 0
5170 0.2164 0.727273 0.0017 0.0681818 0 0
5171 0.2165 0.704545 0.0017 0.0681818 0 0
5172 0.2164 0.704545 0.0017 0.0681818 0 0
5173 0.2165 0.704545 0.0017 0.0681818 0 0
5174 0.21645 0.704545 0.0017 0.0681818 0 0
5175 0.2166 0.704545 0.0017 0.0681818 0 0
5176 0.2168 0.704545 0.0017 0.0681818 0 0
5177 0.2166 0.704545 0.0017 0.0681818 0 0
5178 0.21655 0.704545 0.0017 0.0681818 0 0
5179 0.2166 0.704545 0.0017 0.0681818 0 0
5180 0.2163 0.704545 0.0017 0.0681818 0 0
5181 0.2162 0.681818 0.0017 0.0681818 0 0
5182 0.2164 0.681818 0.0017 0.0681818 0 0
5183 0.21635 0.681818 0.0017 0.0681818 0 0
5184 0.21645 0.681818 0.00175 0.0681818 0 0
5185 0.21615 0.681818 0.00175 0.0681818 0 0
5186 0.2164 0.681818 0.00175 0.0681818 0 0
5187 0.2162 0.659091 0.00175 0.0681818 0 0
5188 0.21585 0.659091 0.00175 0.0681818 0 0
5189 0.2158 0.659091 0.00175 0.0681818 0 0
5190 0.21585 0.659091 0.00175 0.0681818 0 0
5191 0.21595 0.659091 0.00175 0.0681818 0 0
5192 0.216 0.659091 0.00175 0.0681818 0 0
5193 0.21585 0.659091 0.00175 0.0681818 0 0
5194 0.2162 0.659091 0.00175 0.0681818 0 0
5195 0.21645 0.659091 0.00175 0.0681818 0 0
5196 0.2164 0.659091 0.00175 0.0681818 0 0
5197 0.21585 0.659091 0.0018 0.0681818 0 0
5198 0.2157 0.659091 0.0018 0.0681818 0 0
5199 0.21545 0.636364 0.0018 0.0909091 0 0
5200 0.21505 0.613636 0.0018 0.0909091 0 0
5201 0.21525 0.613636 0.0018 0.0909091 0 0
5202 0.2155 0.613636 0.0018 0.0909091 0 0
5203 0.2153 0.636364 0.0019 0.0909091 0 0
5204 0.2154 0.636364 0.0019 0.0909091 0 0
5205 0.2157 0.636364 0.0019 0.0909091 0 0
5206 0.21575 0.636364 0.0019 0.0909091 0 0
5207 0.2156 0.636364 0.0019 0.0909091 0 0
5208 0.2157 0.659091 0.0019 0.0909091 0 0
5209 0.21545 0.659091 0.0019 0.0909091 0 0
5210 0.21555 0.659091 0.0019 0.0909091 0 0
5211 0.2156 0.659091 0.0019 0.0909091 0 0
5212 0.21545 0.659091 0.0019 0.0909091 0 0
5213 0.21575 0.659091 0.0019 0.0909091 0 0
5214 0.2156 0.659091 0.0019 0.0909091 0 0
5215 0.2155 0.659091 0.0019 0.0909091 0 0
5216 0.2154 0.659091 0.0019 0.0909091 0 0
5217 0.21545 0.659091 0.0019 0.0909091 0 0
5218 0.2151 0.659091 0.0019 0.0909091 0 0
5219 0.2151 0.659091 0.0019 0.0909091 0 0
5220 0.21485 0.659091 0.00195 0.0909091 0 0
5221 0.21485 0.659091 0.00195 0.0909091 0 0
5222 0.2151 0.659091 0.00195 0.0909091 0 0
5223 0.21565 0.613636 0.00195 0.0909091 0 0
5224 0.2158 0.613636 0.00195 0.0909091 0 0
5225 0.2154 0.613636 0.00195 0.0909091 0 0
5226 0.2155 0.613636 0.00195 0.0909091 0 0
5227 0.2156 0.613636 0.00195 0.0909091 0 0
5228 0.21565 0.613636 0.002 0.0909091 0 0
5229 0.2153 0.636364 0.002 0.0909091 0 0
5230 0.21525 0.636364 0.002 0.0909091 0 0
5231 0.21515 0.636364 0.00205 0.0909091 0 0
5232 0.21515 0.636364 0.00205 0.0909091 0 0
5233 0.21515 0.636364 0.00205 0.0909091 0 0
5234 0.2152 0.636364 0.00205 0.0909091 0 0
5235 0.2151 0.636364 0.00205 0.0909091 0 0
5236 0.21485 0.636364 0.00205 0.0909091 0 0
5237 0.21475 0.636364 0.0021 0.0909091 0 0
5238 0.215 0.636364 0.0021 0.0909091 0 0
5239 0.2149 0.636364 0.0021 0.0909091 0 0
5240 0.2148 0.636364 0.0021 0.0909091 0 0
5241 0.21465 0.636364 0.0021 0.0909091 0 0
5242 0.21465 0.659091 0.0021 0.0909091 0 0
5243 0.215 0.659091 0.0021 0.0909091 0 0
5244 0.2149 0.659091 0.0021 0.0909091 0 0
5245 0.215 0.659091 0.00215 0.0909091 0 0
5246 0.2154 0.659091 0.00215 0.0909091 0 0
5247 0.2153 0.659091 0.00215 0.0909091 0 0
5248 0.2157 0.636364 0.00215 0.0909091 0 0
5249 0.2158 0.636364 0.00215 0.0909091 0 0
5250 0.2161 0.636364 0.00215 0.0909091 0 0
5251 0.21605 0.613636 0.0022 0.0909091 0 0
5252 0.21625 0.613636 0.00225 0.0909091 0 0
5253 0.2163 0.636364 0.0022 0.0909091 0 0
5254 0.21645 0.636364 0.0022 0.0909091 0 0
5255 0.2166 0.636364 0.0022 0.0909091 0 0
5256 0.2164 0.636364 0.00225 0.0909091 0 0
5257 0.21665 0.636364 0.00225 0.0909091 0 0
5258 0.21665 0.636364 0.00225 0.0909091 0 0
5259 0.21675 0.636364 0.00225 0.0909091 0 0
5260 0.2165 0.636364 0.00225 0.0909091 0 0
5261 0.21665 0.636364 0.0023 0.0909091 0 0
5262 0.2169 0.636364 0.00235 0.0909091 0 0
5263 0.2171 0.636364 0.0024 0.0909091 0 0
5264 0.21715 0.636364 0.0024 0.0909091 0 0
5265 0.2169 0.636364 0.0023 0.0909091 0 0
5266 0.2169 0.636364 0.0023 0.0909091 0 0
5267 0.21685 0.636364 0.0023 0.0909091 0 0
5268 0.21695 0.636364 0.0023 0.0909091 0 0
5269 0.2168 0.636364 0.0023 0.0909091 0 0
5270 0.21665 0.636364 0.0023 0.0909091 0 0
5271 0.2168 0.636364 0.0023 0.0909091 0 0
5272 0.21675 0.636364 0.0023 0.0909091 0 0
5273 0.21665 0.636364 0.0023 0.0909091 0 0
5274 0.2165 0.636364 0.0023 0.0909091 0 0
5275 0.216 0.636364 0.0023 0.0909091 0 0
5276 0.21625 0.659091 0.00225 0.0909091 0 0
5277 0.2162 0.659091 0.00225 0.0909091 0 0
5278 0.2162 0.659091 0.0023 0.0909091 0 0
5279 0.2159 0.659091 0.0023 0.0909091 0 0
5280 0.2159 0.659091 0.0023 0.0909091 0 0
5281 0.2159 0.659091 0.0023 0.0909091 0 0
5282 0.21575 0.659091 0.0023 0.0909091 0 0
5283 0.2155 0.659091 0.0023 0.0909091 0 0
5284 0.21535 0.659091 0.0023 0.0909091 0 0
5285 0.21565 0.659091 0.0023 0.0909091 0 0
5286 0.21585 0.659091 0.0023 0.0909091 0 0
5287 0.21595 0.659091 0.0023 0.0909091 0 0
5288 0.2157 0.659091 0.0023 0.0909091 0 0
5289 0.2155 0.659091 0.0023 0.0909091 0 0
5290 0.2151 0.659091 0.00235 0.0909091 0 0
5291 0.2152 0.659091 0.00235 0.0909091 0 0
5292 0.2151 0.659091 0.00235 0.0909091 0 0
5293 0.21515 0.659091 0.00235 0.0909091 0 0
5294 0.21475 0.659091 0.00235 0.0909091 0 0
5295 0.21455 0.659091 0.0024 0.0909091 0 0
5296 0.21445 0.659091 0.0024 0.0909091 0 0
5297 0.21495 0.659091 0.0024 0.0909091 0 0
5298 0.21515 0.681818 0.0024 0.0909091 0 0
5299 0.21525 0.681818 0.00245 0.0909091 0 0
5300 0.21555 0.681818 0.0025 0.0909091 0 0
5301 0.2157 0.681818 0.00245 0.0909091 0 0
5302 0.2162 0.681818 0.00245 0.0909091 0 0
5303 0.21625 0.681818 0.0025 0.0909091 0 0
5304 0.21635 0.681818 0.00245 0.0909091 0 0
5305 0.21655 0.681818 0.00255 0.0909091 0 0
5306 0.21625 0.681818 0.00255 0.0909091 0 0
5307 0.21615 0.681818 0.0025 0.0909091 0 0
5308 0.21625 0.681818 0.0025 0.0909091 0 0
5309 0.2162 0.681818 0.00255 0.0909091 0 0
5310 0.21615 0.681818 0.00255 0.0909091 0 0
5311 0.21605 0.659091 0.0025 0.0909091 0 0
5312 0.21625 0.659091 0.0025 0.0909091 0 0
5313 0.2165 0.659091 0.0026 0.0909091 0 0
5314 0.2164 0.636364 0.00265 0.113636 0 0
5315 0.216 0.636364 0.00265 0.113636 0 0
5316 0.21605 0.636364 0.00265 0.113636 0 0
5317 0.2159 0.636364 0.00265 0.113636 0 0
5318 0.216 0.636364 0.0027 0.113636 0 0
5319 0.2156 0.636364 0.00275 0.113636 0 0
5320 0.21545 0.636364 0.0028 0.113636 0 0
5321 0.21535 0.636364 0.00285 0.113636 0 0
5322 0.21535 0.636364 0.00285 0.113636 0 0
5323 0.21555 0.636364 0.00285 0.113636 0 0
5324 0.2154 0.659091 0.00285 0.113636 0 0
5325 0.21515 0.659091 0.00285 0.113636 0 0
5326 0.21525 0.659091 0.00285 0.113636 0 0
5327 0.21505 0.659091 0.00285 0.113636 0 0
5328 0.2153 0.659091 0.00285 0.113636 0 0
5329 0.21485 0.659091 0.0029 0.113636 0 0
5330 0.2149 0.659091 0.0029 0.113636 0 0
5331 0.21475 0.659091 0.0029 0.113636 0 0
5332 0.21485 0.659091 0.00285 0.113636 0 0
5333 0.2149 0.659091 0.00285 0.113636 0 0
5334 0.215 0.659091 0.00285 0.113636 0 0
5335 0.21495 0.659091 0.00285 0.113636 0 0
5336 0.2148 0.659091 0.0029 0.113636 0 0
5337 0.2149 0.659091 0.0029 0.113636 0 0
5338 0.215 0.659091 0.00295 0.113636 0 0
5339 0.21475 0.659091 0.00295 0.113636 0 0
5340 0.2146 0.659091 0.0029 0.113636 0 0
5341 0.21485 0.659091 0.0029 0.113636 0 0
5342 0.21485 0.659091 0.0029 0.113636 0 0
5343 0.2147 0.659091 0.0029 0.113636 0 0
5344 0.2149 0.659091 0.0029 0.113636 0 0
5345 0.2148 0.659091 0.0029 0.113636 0 0
5346 0.21475 0.659091 0.0029 0.113636 0 0
5347 0.21475 0.659091 0.0029 0.0909091 0 0
5348 0.21455 0.681818 0.0029 0.0681818 0 0
5349 0.2146 0.681818 0.0029 0.0681818 0 0
5350 0.21445 0.681818 0.00295 0.0681818 0 0
5351 0.2143 0.681818 0.00295 0.0681818 0 0
5352 0.2141 0.681818 0.003 0.0681818 0 0
5353 0.21415 0.681818 0.003 0.0681818 0 0
5354 0.2146 0.681818 0.003 0.0681818 0 0
5355 0.21495 0.681818 0.00305 0.0681818 0 0
5356 0.21515 0.704545 0.00305 0.0681818 0 0
5357 0.2149 0.704545 0.00305 0.0681818 0 0
5358 0.2147 0.704545 0.00305 0.0681818 0 0
5359 0.2148 0.704545 0.0031 0.0681818 0 0
5360 0.215 0.704545 0.0031 0.0681818 0 0
5361 0.21465 0.704545 0.0031 0.0681818 0 0
5362 0.21475 0.704545 0.0031 0.0681818 0 0
5363 0.2149 0.704545 0.00315 0.0681818 0 0
5364 0.21505 0.704545 0.00315 0.0681818 0 0
5365 0.2151 0.704545 0.00315 0.0681818 0 0
5366 0.2151 0.704545 0.0032 0.0681818 0 0
5367 0.2154 0.704545 0.0032 0.0681818 0 0
5368 0.2156 0.727273 0.0032 0.0681818 0 0
5369 0.21575 0.727273 0.0032 0.0681818 0 0
5370 0.21575 0.727273 0.0032 0.0681818 0 0
5371 0.21585 0.727273 0.00325 0.0681818 0 0
5372 0.21555 0.704545 0.00325 0.0681818 0 0
5373 0.2154 0.704545 0.00325 0.0681818 0 0
5374 0.21535 0.727273 0.00325 0.0681818 0 0
5375 0.2154 0.727273 0.00325 0.0681818 0 0
5376 0.2155 0.727273 0.00325 0.0681818 0 0
5377 0.21535 0.727273 0.0033 0.0681818 0 0
5378 0.2156 0.727273 0.0033 0.0681818 0 0
5379 0.21535 0.727273 0.0033 0.0681818 0 0
5380 0.2154 0.727273 0.00335 0.0681818 0 0
5381 0.2159 0.727273 0.00335 0.0681818 0 0
5382 0.21615 0.727273 0.00335 0.0681818 0 0
5383 0.216 0.727273 0.0033 0.0681818 0 0
5384 0.2162 0.727273 0.0033 0.0681818 0 0
5385 0.21675 0.727273 0.0033 0.0681818 0 0
5386 0.217 0.727273 0.0033 0.0681818 0 0
5387 0.21695 0.727273 0.0033 0.0681818 0 0
5388 0.21695 0.727273 0.0033 0.0681818 0 0
5389 0.2171 0.727273 0.00335 0.0681818 0 0
5390 0.217 0.727273 0.00335 0.0681818 0 0
5391 0.2171 0.727273 0.0034 0.0681818 0 0
5392 0.21735 0.727273 0.00345 0.0454545 0 0
5393 0.2174 0.727273 0.0035 0.0454545 0 0
5394 0.21785 0.727273 0.0035 0.0454545 0 0
5395 0.21765 0.727273 0.0035 0.0454545 0 0
5396 0.21775 0.727273 0.0035 0.0454545 0 0
5397 0.21775 0.727273 0.00355 0.0454545 0 0
5398 0.2177 0.727273 0.00355 0.0454545 0 0
5399 0.21765 0.727273 0.00355 0.0454545 0 0
5400 0.21735 0.727273 0.0036 0.0454545 0 0
5401 0.21725 0.727273 0.0036 0.0454545 0 0
5402 0.21715 0.727273 0.00355 0.0454545 0 0
5403 0.2172 0.727273 0.00355 0.0454545 0 0
5404 0.21715 0.727273 0.00355 0.0454545 0 0
5405 0.217 0.727273 0.0036 0.0454545 0 0
5406 0.21705 0.727273 0.0036 0.0454545 0 0
5407 0.2175 0.727273 0.0036 0.0454545 0 0
5408 0.2173 0.727273 0.0036 0.0454545 0 0
5409 0.21725 0.727273 0.0036 0.0454545 0 0
5410 0.217 0.727273 0.0036 0.0454545 0 0
5411 0.21735 0.727273 0.0036 0.0454545 0 0
5412 0.21735 0.727273 0.0036 0.0454545 0 0
5413 0.21705 0.704545 0.0036 0.0454545 0 0
5414 0.21705 0.704545 0.0036 0.0454545 0 0
5415 0.21705 0.704545 0.0036 0.0454545 0 0
5416 0.21715 0.704545 0.0036 0.0454545 0 0
5417 0.217 0.704545 0.0036 0.0454545 0 0
5418 0.2164 0.704545 0.00365 0.0454545 0 0
5419 0.21675 0.704545 0.0037 0.0454545 0 0
5420 0.21685 0.704545 0.00375 0.0454545 0 0
5421 0.21675 0.704545 0.00375 0.0454545 0 0
5422 0.21655 0.681818 0.00375 0.0681818 0 0
5423 0.2162 0.681818 0.0037 0.0681818 0 0
5424 0.2162 0.681818 0.00375 0.0681818 0 0
5425 0.21625 0.681818 0.00375 0.0681818 0 0
5426 0.216 0.681818 0.00375 0.0681818 0 0
5427 0.21595 0.681818 0.00375 0.0681818 0 0
5428 0.21575 0.681818 0.00375 0.0681818 0 0
5429 0.2158 0.704545 0.00375 0.0454545 0 0
5430 0.2161 0.704545 0.00375 0.0454545 0 0
5431 0.2162 0.704545 0.0038 0.0454545 0 0
5432 0.2159 0.704545 0.00385 0.0454545 0 0
5433 0.21625 0.704545 0.004 0.0454545 0 0
5434 0.21625 0.704545 0.004 0.0454545 0 0
5435 0.2161 0.704545 0.004 0.0454545 0 0
5436 0.2161 0.704545 0.004 0.0454545 0 0
5437 0.2161 0.704545 0.00405 0.0454545 0 0
5438 0.216 0.704545 0.00405 0.0454545 0 0
5439 0.21605 0.704545 0.004 0.0454545 0 0
5440 0.21615 0.704545 0.004 0.0454545 0 0
5441 0.2159 0.704545 0.004 0.0454545 0 0
5442 0.21595 0.704545 0.004 0.0454545 0 0
5443 0.21595 0.704545 0.004 0.0454545 0 0
5444 0.21565 0.704545 0.004 0.0454545 0 0
5445 0.21575 0.704545 0.004 0.0454545 0 0
5446 0.21575 0.704545 0.00395 0.0454545 0 0
5447 0.21585 0.704545 0.004 0.0454545 0 0
5448 0.2161 0.704545 0.00405 0.0454545 0 0
5449 0.21625 0.704545 0.00405 0.0454545 0 0
5450 0.2165 0.704545 0.00405 0.0454545 0 0
5451 0.21715 0.704545 0.00405 0.0454545 0 0
5452 0.2173 0.704545 0.0041 0.0454545 0 0
5453 0.2172 0.704545 0.0041 0.0454545 0 0
5454 0.2174 0.704545 0.0041 0.0454545 0 0
5455 0.21775 0.704545 0.0041 0.0454545 0 0
5456 0.2176 0.704545 0.0041 0.0454545 0 0
5457 0.21795 0.704545 0.0041 0.0454545 0 0
5458 0.21775 0.704545 0.0041 0.0454545 0 0
5459 0.2171 0.704545 0.0041 0.0454545 0 0
5460 0.21695 0.704545 0.0041 0.0454545 0 0
5461 0.217 0.704545 0.0041 0.0454545 0 0
5462 0.21705 0.704545 0.0041 0.0454545 0 0
5463 0.21715 0.704545 0.0041 0.0454545 0 0
5464 0.2171 0.704545 0.0041 0.0454545 0 0
5465 0.2174 0.704545 0.0041 0.0454545 0 0
5466 0.2172 0.704545 0.0041 0.0454545 0 0
5467 0.21705 0.704545 0.00415 0.0454545 0 0
5468 0.21705 0.704545 0.00415 0.0454545 0 0
5469 0.217 0.704545 0.00415 0.0454545 0 0
5470 0.21715 0.704545 0.00415 0.0454545 0 0
5471 0.2173 0.704545 0.0041 0.0454545 0 0
5472 0.21745 0.704545 0.00415 0.0454545 0 0
5473 0.21745 0.704545 0.0042 0.0454545 0 0
5474 0.21755 0.704545 0.0042 0.0454545 0 0
5475 0.21755 0.704545 0.0042 0.0454545 0 0
5476 0.21755 0.704545 0.0042 0.0454545 0 0
5477 0.2174 0.704545 0.0042 0.0454545 0 0
5478 0.2177 0.704545 0.00425 0.0454545 0 0
5479 0.2177 0.681818 0.00425 0.0681818 0 0
5480 0.21745 0.681818 0.00425 0.0681818 0 0
5481 0.218 0.681818 0.0042 0.0681818 0 0
5482 0.2179 0.681818 0.0043 0.0681818 0 0
5483 0.21795 0.681818 0.0043 0.0681818 0 0
5484 0.2177 0.681818 0.0043 0.0681818 0 0
5485 0.21795 0.681818 0.0043 0.0681818 0 0
5486 0.21785 0.681818 0.0043 0.0681818 0 0
5487 0.21775 0.681818 0.0043 0.0681818 0 0
5488 0.2179 0.681818 0.0043 0.0681818 0 0
5489 0.21795 0.681818 0.0043 0.0681818 0 0
5490 0.21795 0.681818 0.0043 0.0681818 0 0
5491 0.2179 0.681818 0.00435 0.0681818 0 0
5492 0.2178 0.659091 0.0043 0.0681818 0 0
5493 0.21815 0.659091 0.0043 0.0681818 0 0
5494 0.21805 0.636364 0.0043 0.0681818 0 0
5495 0.21805 0.636364 0.0043 0.0681818 0 0
5496 0.21825 0.636364 0.0043 0.0681818 0 0
5497 0.21815 0.636364 0.00435 0.0681818 0 0
5498 0.2183 0.636364 0.00435 0.0681818 0 0
5499 0.2183 0.636364 0.00435 0.0681818 0 0
5500 0.2183 0.636364 0.0044 0.0681818 0 0
5501 0.2185 0.636364 0.0044 0.0681818 0 0
5502 0.21835 0.636364 0.0044 0.0681818 0 0
5503 0.2183 0.636364 0.0044 0.0681818 0 0
5504 0.21835 0.613636 0.00445 0.0681818 0 0
5505 0.21865 0.613636 0.00445 0.0681818 0 0
5506 0.219 0.613636 0.00445 0.0681818 0 0
5507 0.21875 0.613636 0.0045 0.0681818 0 0
5508 0.2186 0.613636 0.0045 0.0681818 0 0
5509 0.21835 0.613636 0.0045 0.0681818 0 0
5510 0.2182 0.613636 0.0045 0.0909091 0 0
5511 0.2183 0.613636 0.0045 0.0909091 0 0
5512 0.2181 0.613636 0.00455 0.0909091 0 0
5513 0.2181 0.613636 0.0046 0.0909091 0 0
5514 0.2183 0.613636 0.0046 0.0909091 0 0
5515 0.21835 0.613636 0.0046 0.0909091 0 0
5516 0.21805 0.613636 0.00465 0.0909091 0 0
5517 0.21825 0.613636 0.0046 0.0909091 0 0
5518 0.21825 0.613636 0.0046 0.0909091 0 0
5519 0.2182 0.613636 0.0046 0.0909091 0 0
5520 0.21785 0.590909 0.0046 0.0909091 0 0
5521 0.2181 0.590909 0.0046 0.0909091 0 0
5522 0.21815 0.590909 0.0046 0.0909091 0 0
5523 0.2183 0.590909 0.0046 0.0909091 0 0
5524 0.2181 0.590909 0.0046 0.0909091 0 0
5525 0.218 0.590909 0.00465 0.0909091 0 0
5526 0.2179 0.590909 0.00465 0.0909091 0 0
5527 0.21785 0.590909 0.00465 0.0909091 0 0
5528 0.2179 0.613636 0.0047 0.0909091 0 0
5529 0.21795 0.613636 0.0047 0.0909091 0 0
5530 0.21785 0.613636 0.0047 0.0909091 0 0
5531 0.21795 0.613636 0.00465 0.0909091 0 0
5532 0.21785 0.590909 0.00465 0.0909091 0 0
5533 0.2177 0.590909 0.00465 0.0909091 0 0
5534 0.21765 0.590909 0.0047 0.0909091 0 0
5535 0.21765 0.568182 0.0047 0.0909091 0 0
5536 0.21735 0.568182 0.0047 0.0909091 0 0
5537 0.2175 0.568182 0.00475 0.0909091 0 0
5538 0.2179 0.568182 0.0048 0.0909091 0 0
5539 0.21765 0.568182 0.0048 0.0909091 0 0
5540 0.21765 0.568182 0.00485 0.0909091 0 0
5541 0.2177 0.568182 0.00485 0.0909091 0 0
5542 0.21805 0.568182 0.0049 0.0909091 0 0
5543 0.21785 0.568182 0.0049 0.0909091 0 0
5544 0.218 0.568182 0.0049 0.0909091 0 0
5545 0.21765 0.568182 0.0049 0.0909091 0 0
5546 0.218 0.590909 0.00495 0.0909091 0 0
5547 0.2183 0.568182 0.00495 0.0909091 0 0
5548 0.21825 0.568182 0.00495 0.0909091 0 0
5549 0.2184 0.545455 0.00495 0.0909091 0 0
5550 0.2183 0.522727 0.00495 0.0909091 0 0
5551 0.218 0.522727 0.005 0.0909091 0 0
5552 0.21825 0.522727 0.005 0.0909091 0 0
5553 0.2182 0.522727 0.00505 0.0909091 0 0
5554 0.2184 0.545455 0.00505 0.0909091 0 0
5555 0.21855 0.545455 0.0051 0.0909091 0 0
5556 0.21855 0.545455 0.0051 0.0909091 0 0
5557 0.2184 0.545455 0.0051 0.0909091 0 0
5558 0.21825 0.545455 0.0051 0.0909091 0 0
5559 0.2182 0.545455 0.0051 0.0909091 0 0
5560 0.2181 0.545455 0.0051 0.0909091 0 0
5561 0.21795 0.545455 0.0051 0.0909091 0 0
5562 0.2181 0.545455 0.00515 0.0909091 0 0
5563 0.2178 0.545455 0.0051 0.0909091 0 0
5564 0.2176 0.545455 0.0052 0.0909091 0 0
5565 0.21755 0.545455 0.00525 0.0909091 0 0
5566 0.2174 0.545455 0.0053 0.0909091 0 0
5567 0.2174 0.545455 0.00525 0.0909091 0 0
5568 0.21725 0.545455 0.00525 0.0909091 0 0
5569 0.21705 0.568182 0.00515 0.0909091 0 0
5570 0.21655 0.568182 0.00515 0.0909091 0 0
5571 0.21635 0.568182 0.0052 0.0909091 0 0
5572 0.21605 0.568182 0.00525 0.0909091 0 0
5573 0.216 0.568182 0.0052 0.0909091 0 0
5574 0.21625 0.568182 0.00515 0.0909091 0 0
5575 0.2161 0.568182 0.00515 0.0909091 0 0
5576 0.2164 0.590909 0.00515 0.0909091 0 0
5577 0.2164 0.613636 0.00515 0.0909091 0 0
5578 0.2165 0.613636 0.00515 0.0909091 0 0
5579 0.21635 0.613636 0.00515 0.0909091 0 0
5580 0.21655 0.613636 0.00515 0.0909091 0 0
5581 0.21635 0.613636 0.0052 0.0909091 0 0
5582 0.2162 0.613636 0.00525 0.0909091 0 0
5583 0.21615 0.613636 0.00525 0.0909091 0 0
5584 0.21605 0.613636 0.0053 0.0909091 0 0
5585 0.21615 0.613636 0.0053 0.0909091 0 0
5586 0.2161 0.613636 0.0053 0.0909091 0 0
5587 0.2161 0.613636 0.0053 0.0909091 0 0
5588 0.21595 0.613636 0.00535 0.0909091 0 0
5589 0.21625 0.590909 0.00535 0.0909091 0 0
5590 0.216 0.590909 0.0054 0.0909091 0 0
5591 0.21615 0.590909 0.00545 0.0909091 0 0
5592 0.21595 0.590909 0.00545 0.0909091 0 0
5593 0.21595 0.613636 0.00555 0.0909091 0 0
5594 0.21595 0.613636 0.0056 0.0909091 0 0
5595 0.2162 0.590909 0.00565 0.0909091 0 0
5596 0.21615 0.590909 0.00565 0.0909091 0 0
5597 0.2166 0.590909 0.00565 0.0909091 0 0
5598 0.2162 0.590909 0.0056 0.0909091 0 0
5599 0.2163 0.590909 0.00555 0.0909091 0 0
5600 0.2161 0.613636 0.0056 0.0909091 0 0
5601 0.21595 0.636364 0.0056 0.0909091 0 0
5602 0.21625 0.636364 0.00565 0.0909091 0 0
5603 0.2163 0.636364 0.0057 0.0909091 0 0
5604 0.21615 0.636364 0.00575 0.0909091 0 0
5605 0.21675 0.636364 0.0058 0.0909091 0 0
5606 0.21675 0.636364 0.0058 0.0909091 0 0
5607 0.2167 0.636364 0.0058 0.0909091 0 0
5608 0.2169 0.636364 0.0058 0.0909091 0 0
5609 0.21685 0.636364 0.0058 0.0909091 0 0
5610 0.2168 0.636364 0.0058 0.0909091 0 0
5611 0.217 0.636364 0.0058 0.0909091 0 0
5612 0.21715 0.636364 0.00575 0.0909091 0 0
5613 0.2172 0.636364 0.00585 0.0909091 0 0
5614 0.21725 0.636364 0.00585 0.0909091 0 0
5615 0.2172 0.636364 0.00585 0.0909091 0 0
5616 0.21735 0.636364 0.0059 0.0909091 0 0
5617 0.21705 0.636364 0.0059 0.0909091 0 0
5618 0.21725 0.636364 0.0059 0.0909091 0 0
5619 0.2172 0.636364 0.00595 0.0909091 0 0
5620 0.2173 0.659091 0.006 0.0681818 0 0
5621 0.2174 0.659091 0.006 0.0681818 0 0
5622 0.21745 0.659091 0.006 0.0681818 0 0
5623 0.21725 0.681818 0.00595 0.0681818 0 0
5624 0.21715 0.704545 0.00595 0.0681818 0 0
5625 0.21695 0.704545 0.00595 0.0681818 0 0
5626 0.21675 0.704545 0.00595 0.0681818 0 0
5627 0.2166 0.704545 0.00595 0.0681818 0 0
5628 0.2167 0.704545 0.00595 0.0681818 0 0
5629 0.21655 0.704545 0.00585 0.0681818 0 0
5630 0.2162 0.704545 0.0059 0.0681818 0 0
5631 0.2162 0.704545 0.0059 0.0681818 0 0
5632 0.2164 0.704545 0.00595 0.0681818 0 0
5633 0.21665 0.704545 0.00595 0.0681818 0 0
5634 0.2168 0.704545 0.006 0.0681818 0 0
5635 0.21685 0.704545 0.006 0.0681818 0 0
5636 0.2169 0.704545 0.00605 0.0681818 0 0
5637 0.2168 0.704545 0.006 0.0681818 0 0
5638 0.2168 0.704545 0.0061 0.0681818 0 0
5639 0.21665 0.704545 0.0061 0.0681818 0 0
5640 0.21695 0.704545 0.0061 0.0681818 0 0
5641 0.2171 0.727273 0.0061 0.0681818 0 0
5642 0.2171 0.727273 0.00615 0.0681818 0 0
5643 0.21685 0.727273 0.0062 0.0681818 0 0
5644 0.2172 0.727273 0.00615 0.0681818 0 0
5645 0.2172 0.704545 0.0062 0.0681818 0 0
5646 0.2175 0.704545 0.0062 0.0681818 0 0
5647 0.2174 0.704545 0.00625 0.0681818 0 0
5648 0.217 0.704545 0.0063 0.0681818 0 0
5649 0.21735 0.727273 0.0063 0.0681818 0 0
5650 0.2173 0.727273 0.0063 0.0681818 0 0
5651 0.2176 0.727273 0.0063 0.0681818 0 0
5652 0.2173 0.727273 0.00625 0.0681818 0 0
5653 0.21735 0.727273 0.0063 0.0681818 0 0
5654 0.2175 0.727273 0.00635 0.0681818 0 0
5655 0.2176 0.727273 0.0064 0.0681818 0 0
5656 0.2174 0.704545 0.00645 0.0681818 0 0
5657 0.2175 0.704545 0.0064 0.0681818 0 0
5658 0.2174 0.704545 0.00635 0.0681818 0 0
5659 0.2174 0.704545 0.00635 0.0681818 0 0
5660 0.21735 0.704545 0.00635 0.0681818 0 0
5661 0.2173 0.704545 0.00635 0.0681818 0 0
5662 0.21695 0.704545 0.00635 0.0681818 0 0
5663 0.21645 0.681818 0.0064 0.0681818 0 0
5664 0.21645 0.681818 0.00635 0.0681818 0 0
5665 0.2167 0.681818 0.0063 0.0681818 0 0
5666 0.21685 0.681818 0.0063 0.0681818 0 0
5667 0.217 0.681818 0.00635 0.0681818 0 0
5668 0.21695 0.681818 0.00635 0.0681818 0 0
5669 0.21675 0.681818 0.00645 0.0681818 0 0
5670 0.2166 0.659091 0.00645 0.0681818 0 0
5671 0.2163 0.659091 0.0064 0.0681818 0 0
5672 0.2163 0.659091 0.00645 0.0681818 0 0
5673 0.2162 0.681818 0.00645 0.0681818 0 0
5674 0.21605 0.704545 0.0065 0.0681818 0 0
5675 0.21625 0.704545 0.00655 0.0681818 0 0
5676 0.21605 0.704545 0.00665 0.0681818 0 0
5677 0.21625 0.704545 0.0066 0.0681818 0 0
5678 0.2163 0.727273 0.00655 0.0681818 0 0
5679 0.2162 0.727273 0.00665 0.0681818 0 0
5680 0.21645 0.75 0.00665 0.0681818 0 0
5681 0.2164 0.75 0.0067 0.0681818 0 0
5682 0.2162 0.75 0.00675 0.0681818 0 0
5683 0.21635 0.75 0.00675 0.0681818 0 0
5684 0.21615 0.75 0.00675 0.0681818 0 0
5685 0.2164 0.772727 0.00675 0.0681818 0 0
5686 0.2163 0.772727 0.0068 0.0681818 0 0
5687 0.21605 0.772727 0.00675 0.0681818 0 0
5688 0.21615 0.772727 0.00685 0.0681818 0 0
5689 0.2166 0.772727 0.00685 0.0681818 0 0
5690 0.2169 0.772727 0.00685 0.0681818 0 0
5691 0.2168 0.75 0.0068 0.0681818 0 0
5692 0.21665 0.75 0.0068 0.0681818 0 0
5693 0.21655 0.75 0.00685 0.0681818 0 0
5694 0.2163 0.75 0.00685 0.0681818 0 0
5695 0.216 0.75 0.0069 0.0681818 0 0
5696 0.2162 0.75 0.00695 0.0681818 0 0
5697 0.21615 0.75 0.00695 0.0681818 0 0
5698 0.21615 0.772727 0.0069 0.0681818 0 0
5699 0.2162 0.772727 0.00685 0.0681818 0 0
5700 0.21635 0.772727 0.00685 0.0681818 0 0
5701 0.2162 0.772727 0.0068 0.0681818 0 0
5702 0.2164 0.772727 0.0068 0.0681818 0 0
5703 0.21625 0.772727 0.0068 0.0681818 0 0
5704 0.21655 0.772727 0.00675 0.0681818 0 0
5705 0.21635 0.772727 0.0068 0.0681818 0 0
5706 0.2165 0.772727 0.0069 0.0681818 0 0
5707 0.2165 0.772727 0.00685 0.0681818 0 0
5708 0.21645 0.772727 0.0069 0.0681818 0 0
5709 0.21685 0.772727 0.0069 0.0681818 0 0
5710 0.2168 0.772727 0.0069 0.0681818 0 0
5711 0.2168 0.772727 0.00695 0.0681818 0 0
5712 0.2166 0.772727 0.00695 0.0681818 0 0
5713 0.21645 0.772727 0.00695 0.0681818 0 0
5714 0.2166 0.772727 0.00695 0.0681818 0 0
5715 0.2165 0.772727 0.00695 0.0681818 0 0
5716 0.21655 0.772727 0.00695 0.0681818 0 0
5717 0.2165 0.772727 0.00705 0.0681818 0 0
5718 0.2166 0.772727 0.00705 0.0681818 0 0
5719 0.21655 0.772727 0.00705 0.0681818 0 0
5720 0.21625 0.772727 0.00705 0.0681818 0 0
5721 0.2165 0.772727 0.0071 0.0681818 0 0
5722 0.21665 0.772727 0.0071 0.0681818 0 0
5723 0.21685 0.772727 0.0071 0.0681818 0 0
5724 0.21665 0.772727 0.0071 0.0681818 0 0
5725 0.2168 0.772727 0.0071 0.0681818 0 0
5726 0.2171 0.772727 0.0071 0.0681818 0 0
5727 0.2172 0.772727 0.0071 0.0681818 0 0
5728 0.2176 0.772727 0.0071 0.0681818 0 0
5729 0.21715 0.772727 0.0071 0.0681818 0 0
5730 0.21715 0.772727 0.0071 0.0681818 0 0
5731 0.21745 0.795455 0.0071 0.0454545 0 0
5732 0.2175 0.795455 0.0071 0.0454545 0 0
5733 0.21745 0.795455 0.0071 0.0454545 0 0
5734 0.21735 0.795455 0.0071 0.0454545 0 0
5735 0.2174 0.795455 0.0071 0.0454545 0 0
5736 0.2174 0.795455 0.0071 0.0454545 0 0
5737 0.21755 0.795455 0.0071 0.0454545 0 0
5738 0.2176 0.795455 0.0071 0.0454545 0 0
5739 0.21745 0.795455 0.0071 0.0454545 0 0
5740 0.2171 0.795455 0.0071 0.0454545 0 0
5741 0.21695 0.795455 0.00715 0.0454545 0 0
5742 0.21735 0.818182 0.0072 0.0454545 0 0
5743 0.2174 0.818182 0.0072 0.0454545 0 0
5744 0.21735 0.818182 0.0072 0.0454545 0 0
5745 0.2172 0.840909 0.0072 0.0454545 0 0
5746 0.2169 0.840909 0.0072 0.0454545 0 0
5747 0.2168 0.840909 0.0072 0.0454545 0 0
5748 0.217 0.840909 0.0072 0.0227273 0 0
5749 0.2171 0.840909 0.00715 0.0227273 0 0
5750 0.2174 0.840909 0.00715 0.0227273 0 0
5751 0.21745 0.840909 0.0072 0.0227273 0 0
5752 0.21725 0.840909 0.0072 0.0227273 0 0
5753 0.21705 0.840909 0.0073 0.0227273 0 0
5754 0.21705 0.840909 0.00735 0.0227273 0 0
5755 0.21705 0.840909 0.00735 0.0227273 0 0
5756 0.21685 0.840909 0.00735 0.0227273 0 0
5757 0.21675 0.840909 0.00725 0.0227273 0 0
5758 0.21685 0.840909 0.00725 0.0227273 0 0
5759 0.2166 0.840909 0.00725 0.0227273 0 0
5760 0.21635 0.818182 0.0073 0.0227273 0 0
5761 0.21625 0.863636 0.00735 0.0227273 0 0
5762 0.2166 0.863636 0.00735 0.0227273 0 0
5763 0.2167 0.863636 0.00735 0.0227273 0 0
5764 0.21665 0.863636 0.0074 0.0227273 0 0
5765 0.21685 0.863636 0.00745 0.0227273 0 0
5766 0.2169 0.863636 0.0075 0.0227273 0 0
5767 0.21715 0.840909 0.00755 0.0227273 0 0
5768 0.21715 0.840909 0.00755 0.0227273 0 0
5769 0.21695 0.840909 0.0075 0.0227273 0 0
5770 0.21725 0.863636 0.0075 0.0227273 0 0
5771 0.21695 0.863636 0.00755 0.0227273 0 0
5772 0.21715 0.863636 0.00755 0.0227273 0 0
5773 0.21695 0.863636 0.00755 0.0227273 0 0
5774 0.2168 0.863636 0.0076 0.0227273 0 0
5775 0.2167 0.863636 0.00775 0.0227273 0 0
5776 0.21665 0.840909 0.0078 0.0454545 0 0
5777 0.2168 0.818182 0.0078 0.0454545 0 0
5778 0.2168 0.818182 0.0078 0.0454545 0 0
5779 0.21695 0.818182 0.0078 0.0454545 0 0
5780 0.21705 0.818182 0.00775 0.0454545 0 0
5781 0.2172 0.818182 0.0078 0.0454545 0 0
5782 0.21705 0.818182 0.00775 0.0454545 0 0
5783 0.21685 0.818182 0.00775 0.0454545 0 0
5784 0.2166 0.818182 0.00785 0.0454545 0 0
5785 0.2166 0.818182 0.00785 0.0454545 0 0
5786 0.2169 0.795455 0.0079 0.0454545 0 0
5787 0.2167 0.795455 0.0079 0.0454545 0 0
5788 0.21665 0.818182 0.00795 0.0454545 0 0
5789 0.21685 0.818182 0.00805 0.0454545 0 0
5790 0.217 0.818182 0.00805 0.0454545 0 0
5791 0.2172 0.818182 0.00805 0.0454545 0 0
5792 0.21735 0.818182 0.0081 0.0454545 0 0
5793 0.2173 0.795455 0.0081 0.0454545 0 0
5794 0.21765 0.795455 0.0081 0.0454545 0 0
5795 0.2178 0.795455 0.0081 0.0454545 0 0
5796 0.2175 0.795455 0.00815 0.0454545 0 0
5797 0.21755 0.795455 0.0082 0.0454545 0 0
5798 0.2173 0.795455 0.0082 0.0454545 0 0
5799 0.21715 0.795455 0.00815 0.0454545 0 0
5800 0.21755 0.795455 0.0081 0.0454545 0 0
5801 0.21745 0.795455 0.0081 0.0454545 0 0
5802 0.21725 0.795455 0.0081 0.0454545 0 0
5803 0.2174 0.772727 0.00805 0.0454545 0 0
5804 0.2171 0.772727 0.00805 0.0454545 0 0
5805 0.21705 0.772727 0.008 0.0454545 0 0
5806 0.21725 0.772727 0.00805 0.0454545 0 0
5807 0.21715 0.772727 0.00805 0.0454545 0 0
5808 0.2173 0.772727 0.00805 0.0454545 0 0
5809 0.2175 0.772727 0.0081 0.0454545 0 0
5810 0.2175 0.772727 0.00815 0.0454545 0 0
5811 0.2177 0.772727 0.00815 0.0454545 0 0
5812 0.218 0.772727 0.00815 0.0454545 0 0
5813 0.218 0.772727 0.0082 0.0454545 0 0
5814 0.21745 0.772727 0.00815 0.0454545 0 0
5815 0.21745 0.772727 0.0081 0.0454545 0 0
5816 0.21745 0.772727 0.0081 0.0454545 0 0
5817 0.21765 0.772727 0.00815 0.0454545 0 0
5818 0.2177 0.772727 0.0082 0.0454545 0 0
5819 0.21755 0.772727 0.00825 0.0454545 0 0
5820 0.2174 0.772727 0.0083 0.0454545 0 0
5821 0.21735 0.772727 0.0083 0.0454545 0 0
5822 0.2175 0.772727 0.0083 0.0454545 0 0
5823 0.2174 0.795455 0.00835 0.0454545 0 0
5824 0.21745 0.795455 0.00835 0.0454545 0 0
5825 0.21725 0.818182 0.0083 0.0454545 0 0
5826 0.21725 0.818182 0.0083 0.0454545 0 0
5827 0.21705 0.818182 0.0083 0.0454545 0 0
5828 0.2173 0.818182 0.0083 0.0454545 0 0
5829 0.2176 0.795455 0.0082 0.0454545 0 0
5830 0.2175 0.795455 0.00825 0.0454545 0 0
5831 0.2176 0.795455 0.00825 0.0454545 0 0
5832 0.2176 0.795455 0.00825 0.0454545 0 0
5833 0.2175 0.795455 0.0083 0.0454545 0 0
5834 0.21735 0.795455 0.00825 0.0454545 0 0
5835 0.21735 0.795455 0.0082 0.0454545 0 0
5836 0.2175 0.818182 0.0082 0.0227273 0 0
5837 0.2177 0.818182 0.0082 0.0227273 0 0
5838 0.21755 0.818182 0.0082 0.0227273 0 0
5839 0.2175 0.818182 0.0082 0.0227273 0 0
5840 0.2173 0.818182 0.0083 0.0227273 0 0
5841 0.2172 0.818182 0.00835 0.0227273 0 0
5842 0.2173 0.818182 0.00845 0.0227273 0 0
5843 0.2171 0.818182 0.00855 0.0227273 0 0
5844 0.21695 0.818182 0.0085 0.0227273 0 0
5845 0.21695 0.818182 0.0085 0.0227273 0 0
5846 0.21705 0.818182 0.0085 0.0227273 0 0
5847 0.21735 0.818182 0.00855 0.0227273 0 0
5848 0.2172 0.818182 0.00855 0.0227273 0 0
5849 0.2174 0.818182 0.00855 0.0227273 0 0
5850 0.21745 0.818182 0.00855 0.0227273 0 0
5851 0.21755 0.818182 0.0085 0.0227273 0 0
5852 0.2174 0.818182 0.0085 0.0227273 0 0
5853 0.21735 0.818182 0.00855 0.0227273 0 0
5854 0.2172 0.818182 0.00855 0.0227273 0 0
5855 0.2174 0.818182 0.0086 0.0227273 0 0
5856 0.21735 0.818182 0.0086 0.0227273 0 0
5857 0.21745 0.818182 0.00865 0.0227273 0 0
5858 0.2174 0.795455 0.00855 0.0227273 0 0
5859 0.21755 0.795455 0.00845 0.0227273 0 0
5860 0.2177 0.795455 0.00845 0.0227273 0 0
5861 0.21765 0.795455 0.00845 0.0227273 0 0
5862 0.21735 0.795455 0.00845 0.0227273 0 0
5863 0.2177 0.772727 0.0085 0.0227273 0 0
5864 0.2179 0.772727 0.0085 0.0227273 0 0
5865 0.21805 0.75 0.0085 0.0227273 0 0
5866 0.2179 0.727273 0.00845 0.0227273 0 0
5867 0.21755 0.727273 0.00845 0.0227273 0 0
5868 0.2177 0.727273 0.0084 0.0227273 0 0
5869 0.2178 0.727273 0.0084 0.0227273 0 0
5870 0.21785 0.727273 0.00835 0.0227273 0 0
5871 0.21795 0.727273 0.0083 0.0227273 0 0
5872 0.2182 0.727273 0.0083 0.0227273 0 0
5873 0.2182 0.727273 0.0083 0.0227273 0 0
5874 0.218 0.727273 0.00835 0.0227273 0 0
5875 0.21765 0.704545 0.00835 0.0227273 0 0
5876 0.21735 0.704545 0.0083 0.0227273 0 0
5877 0.2177 0.704545 0.00835 0.0227273 0 0
5878 0.21785 0.704545 0.0084 0.0227273 0 0
5879 0.21845 0.681818 0.0084 0.0227273 0 0
5880 0.21825 0.681818 0.0084 0.0227273 0 0
5881 0.2183 0.704545 0.0085 0.0227273 0 0
5882 0.2182 0.704545 0.00855 0.0227273 0 0
5883 0.2182 0.704545 0.0086 0.0227273 0 0
5884 0.2181 0.704545 0.0086 0.0227273 0 0
5885 0.21795 0.704545 0.0087 0.0227273 0 0
5886 0.21785 0.704545 0.00865 0.0227273 0 0
5887 0.21775 0.681818 0.00865 0.0227273 0 0
5888 0.2175 0.681818 0.00865 0.0227273 0 0
5889 0.2175 0.681818 0.00865 0.0227273 0 0
5890 0.21785 0.681818 0.00865 0.0227273 0 0
5891 0.21735 0.681818 0.00865 0.0227273 0 0
5892 0.21715 0.659091 0.00865 0.0227273 0 0
5893 0.2173 0.659091 0.0086 0.0227273 0 0
5894 0.21725 0.636364 0.0086 0.0227273 0 0
5895 0.2174 0.636364 0.00865 0.0227273 0 0
5896 0.2175 0.636364 0.0087 0.0227273 0 0
5897 0.2176 0.636364 0.0087 0.0227273 0 0
5898 0.2178 0.636364 0.0087 0.0227273 0 0
5899 0.2176 0.636364 0.0087 0.0227273 0 0
5900 0.2176 0.636364 0.0087 0.0227273 0 0
5901 0.2178 0.636364 0.00865 0.0227273 0 0
5902 0.21775 0.636364 0.00865 0.0227273 0 0
5903 0.2177 0.659091 0.00865 0.0227273 0 0
5904 0.2174 0.659091 0.0087 0.0227273 0 0
5905 0.21765 0.681818 0.0087 0.0227273 0 0
5906 0.2179 0.681818 0.0087 0.0227273 0 0
5907 0.2177 0.681818 0.0087 0.0227273 0 0
5908 0.21765 0.704545 0.00875 0 0 0
5909 0.2176 0.704545 0.00875 0 0 0
5910 0.21765 0.704545 0.0087 0 0 0
5911 0.21775 0.704545 0.0087 0 0 0
5912 0.21775 0.704545 0.00875 0 0 0
5913 0.21775 0.704545 0.00875 0 0 0
5914 0.21755 0.727273 0.0087 0 0 0
5915 0.21755 0.727273 0.00875 0 0 0
5916 0.2174 0.727273 0.0088 0 0 0
5917 0.2172 0.727273 0.00875 0 0 0
5918 0.2173 0.727273 0.0088 0 0 0
5919 0.2172 0.75 0.0088 0 0 0
5920 0.2173 0.75 0.0088 0 0 0
5921 0.2174 0.75 0.00875 0 0 0
5922 0.2171 0.727273 0.00875 0 0 0
5923 0.2167 0.727273 0.00875 0 0 0
5924 0.2167 0.727273 0.0087 0 0 0
5925 0.2168 0.727273 0.00865 0 0 0
5926 0.21705 0.727273 0.00865 0 0 0
5927 0.21715 0.727273 0.00865 0 0 0
5928 0.2171 0.727273 0.00875 0 0 0
5929 0.21695 0.727273 0.00875 0 0 0
5930 0.21695 0.727273 0.0087 0 0 0
5931 0.21695 0.75 0.00875 0 0 0
5932 0.21705 0.772727 0.00875 0 0 0
5933 0.21685 0.772727 0.00885 0 0 0
5934 0.21665 0.772727 0.00885 0 0 0
5935 0.2167 0.772727 0.00885 0 0 0
5936 0.217 0.772727 0.0089 0 0 0
5937 0.21665 0.772727 0.0089 0 0 0
5938 0.21665 0.772727 0.0089 0 0 0
5939 0.2164 0.772727 0.0089 0 0 0
5940 0.216 0.772727 0.0089 0 0 0
5941 0.2161 0.772727 0.0089 0 0 0
5942 0.2163 0.772727 0.00885 0 0 0
5943 0.21605 0.772727 0.0088 0 0 0
5944 0.2162 0.772727 0.0088 0 0 0
5945 0.21645 0.772727 0.00875 0 0 0
5946 0.2167 0.772727 0.00875 0 0 0
5947 0.2165 0.772727 0.0088 0 0 0
5948 0.2163 0.772727 0.0089 0 0 0
5949 0.2166 0.772727 0.00885 0 0 0
5950 0.21645 0.772727 0.00885 0 0 0
5951 0.21615 0.772727 0.0089 0 0 0
5952 0.216 0.772727 0.00885 0 0 0
5953 0.2161 0.772727 0.00885 0 0 0
5954 0.2159 0.772727 0.00885 0 0 0
5955 0.21585 0.772727 0.00885 0 0 0
5956 0.21595 0.772727 0.00885 0 0 0
5957 0.21595 0.772727 0.00885 0 0 0
5958 0.21585 0.772727 0.00895 0 0 0
5959 0.2158 0.772727 0.00905 0 0 0
5960 0.2159 0.772727 0.009 0 0 0
5961 0.2156 0.772727 0.00895 0 0 0
5962 0.21565 0.772727 0.00895 0 0 0
5963 0.21545 0.772727 0.00895 0 0 0
5964 0.21545 0.772727 0.00895 0 0 0
5965 0.2155 0.772727 0.00895 0 0 0
5966 0.216 0.772727 0.0089 0 0 0
5967 0.21605 0.772727 0.00885 0 0 0
5968 0.2159 0.772727 0.0088 0 0 0
5969 0.21575 0.772727 0.0088 0 0 0
5970 0.21585 0.772727 0.0088 0 0 0
5971 0.2157 0.772727 0.00885 0 0 0
5972 0.2154 0.772727 0.0088 0 0 0
5973 0.21545 0.772727 0.00885 0 0 0
5974 0.2151 0.795455 0.00875 0 0 0
5975 0.2152 0.795455 0.00875 0 0 0
5976 0.2152 0.795455 0.00875 0 0 0
5977 0.21515 0.795455 0.0088 0 0 0
5978 0.21505 0.795455 0.0089 0 0 0
5979 0.21525 0.795455 0.0089 0 0 0
5980 0.2151 0.795455 0.0089 0 0 0
5981 0.21485 0.795455 0.00895 0 0 0
5982 0.21475 0.795455 0.00905 0 0 0
5983 0.2146 0.795455 0.00895 0 0 0
5984 0.2148 0.795455 0.00895 0 0 0
5985 0.2151 0.795455 0.009 0 0 0
5986 0.21485 0.795455 0.009 0 0 0
5987 0.2149 0.795455 0.00895 0 0 0
5988 0.21495 0.795455 0.00895 0 0 0
5989 0.21485 0.795455 0.0089 0 0 0
5990 0.21495 0.795455 0.0089 0 0 0
5991 0.2149 0.795455 0.0089 0 0 0
5992 0.215 0.795455 0.0089 0 0 0
5993 0.2151 0.795455 0.0089 0 0 0
5994 0.2152 0.795455 0.00895 0 0 0
5995 0.2156 0.772727 0.009 0 0 0
5996 0.2155 0.795455 0.009 0 0 0
5997 0.2155 0.772727 0.009 0 0 0
5998 0.21535 0.772727 0.00905 0 0 0
5999 0.21485 0.772727 0.009 0 0 0
6000 0.2149 0.772727 0.009 0 0 0
6001 0.21495 0.772727 0.0089 0 0 0
6002 0.21505 0.772727 0.00885 0 0 0
6003 0.2152 0.795455 0.0088 0 0 0
6004 0.2148 0.795455 0.0088 0 0 0
6005 0.21505 0.795455 0.00885 0 0 0
6006 0.21495 0.795455 0.0089 0 0 0
6007 0.21485 0.795455 0.0089 0 0 0
6008 0.215 0.795455 0.0089 0 0 0
6009 0.21515 0.795455 0.0089 0 0 0
6010 0.21515 0.795455 0.0089 0 0 0
6011 0.21495 0.795455 0.0089 0 0 0
6012 0.2148 0.795455 0.00895 0 0 0
6013 0.215 0.795455 0.00895 0 0 0
6014 0.21495 0.795455 0.00895 0 0 0
6015 0.21485 0.795455 0.009 0 0 0
6016 0.21495 0.795455 0.009 0 0 0
6017 0.2148 0.795455 0.009 0 0 0
6018 0.21495 0.795455 0.00905 0 0 0
6019 0.2151 0.795455 0.00905 0 0 0
6020 0.2151 0.772727 0.009 0 0 0
6021 0.21545 0.772727 0.009 0 0 0
6022 0.2153 0.772727 0.00905 0 0 0
6023 0.21555 0.772727 0.00905 0 0 0
6024 0.21545 0.75 0.009 0 0 0
6025 0.21525 0.75 0.0091 0 0 0
6026 0.21515 0.75 0.00915 0 0 0
6027 0.21505 0.75 0.00915 0 0 0
6028 0.21475 0.75 0.0092 0 0 0
6029 0.2147 0.75 0.00925 0 0 0
6030 0.2146 0.75 0.00925 0 0 0
6031 0.2146 0.75 0.00925 0 0 0
6032 0.21435 0.75 0.0093 0 0 0
6033 0.2145 0.75 0.0093 0 0 0
6034 0.21455 0.75 0.00925 0 0 0
6035 0.21465 0.75 0.0092 0 0 0
6036 0.21465 0.75 0.0092 0 0 0
6037 0.21465 0.75 0.0093 0 0 0
6038 0.21475 0.75 0.00935 0 0 0
6039 0.2147 0.75 0.00945 0 0 0
6040 0.21425 0.75 0.0095 0 0 0
6041 0.2144 0.75 0.00955 0 0 0
6042 0.21435 0.75 0.0095 0 0 0
6043 0.21435 0.75 0.0095 0 0 0
6044 0.21425 0.75 0.00965 0 0 0
6045 0.2143 0.772727 0.00965 0 0 0
6046 0.214 0.772727 0.00965 0 0 0
6047 0.2144 0.772727 0.00965 0 0 0
6048 0.21445 0.772727 0.00965 0 0 0
6049 0.2147 0.772727 0.0097 0 0 0
6050 0.21465 0.772727 0.00975 0 0 0
6051 0.2144 0.75 0.00975 0 0 0
6052 0.21435 0.75 0.00975 0 0 0
6053 0.2144 0.75 0.0098 0 0 0
6054 0.21465 0.75 0.00975 0 0 0
6055 0.2145 0.75 0.0097 0 0 0
6056 0.21395 0.75 0.0098 0 0 0
6057 0.21415 0.75 0.0098 0 0 0
6058 0.2142 0.75 0.00985 0 0 0
6059 0.2138 0.75 0.00985 0 0 0
6060 0.21415 0.75 0.0098 0 0 0
6061 0.2143 0.75 0.00985 0 0 0
6062 0.21415 0.75 0.0098 0 0 0
6063 0.214 0.75 0.0098 0 0 0
6064 0.21415 0.75 0.00975 0 0 0
6065 0.2139 0.75 0.00975 0 0 0
6066 0.21395 0.75 0.00975 0 0 0
6067 0.2143 0.75 0.0098 0 0 0
6068 0.2142 0.75 0.0098 0 0 0
6069 0.21435 0.75 0.00985 0 0 0
6070 0.21415 0.75 0.00975 0 0 0
6071 0.2139 0.75 0.0097 0 0 0
6072 0.2141 0.75 0.0097 0 0 0
6073 0.21375 0.75 0.0097 0 0 0
6074 0.21375 0.75 0.00975 0 0 0
6075 0.2135 0.75 0.0098 0 0 0
6076 0.2135 0.75 0.00975 0 0 0
6077 0.2135 0.75 0.00975 0 0 0
6078 0.21365 0.75 0.00975 0 0 0
6079 0.2141 0.75 0.00985 0 0 0
6080 0.2142 0.75 0.0099 0 0 0
6081 0.21425 0.75 0.0098 0 0 0
6082 0.2142 0.75 0.0098 0 0 0
6083 0.21425 0.75 0.0097 0 0 0
6084 0.21445 0.75 0.0097 0 0 0
6085 0.21455 0.75 0.0096 0 0 0
6086 0.21455 0.75 0.0096 0 0 0
6087 0.21475 0.75 0.0096 0 0 0
6088 0.2147 0.75 0.0096 0 0 0
6089 0.2148 0.75 0.00955 0 0 0
6090 0.21475 0.75 0.00955 0 0 0
6091 0.2147 0.75 0.00955 0 0 0
6092 0.21495 0.75 0.00955 0.0227273 0 0
6093 0.2151 0.772727 0.0095 0.0227273 0 0
6094 0.21535 0.772727 0.0094 0.0227273 0 0
6095 0.2157 0.772727 0.0094 0.0227273 0 0
6096 0.2156 0.772727 0.00935 0.0227273 0 0
6097 0.2156 0.772727 0.00935 0.0227273 0 0
6098 0.21535 0.772727 0.00935 0.0227273 0 0
6099 0.21525 0.772727 0.00935 0.0227273 0 0
6100 0.21545 0.772727 0.00935 0.0227273 0 0
6101 0.21525 0.75 0.0094 0.0227273 0 0
6102 0.2153 0.75 0.00935 0.0227273 0 0
6103 0.2153 0.75 0.00935 0.0227273 0 0
6104 0.21505 0.75 0.00935 0.0227273 0 0
6105 0.2153 0.75 0.0094 0.0227273 0 0
6106 0.21495 0.75 0.0094 0.0227273 0 0
6107 0.215 0.75 0.00935 0.0227273 0 0
6108 0.21505 0.75 0.00935 0.0227273 0 0
6109 0.215 0.75 0.00935 0.0227273 0 0
6110 0.2151 0.75 0.0094 0.0227273 0 0
6111 0.21505 0.75 0.00935 0.0227273 0 0
6112 0.2152 0.75 0.00935 0.0227273 0 0
6113 0.21485 0.75 0.00935 0.0227273 0 0
6114 0.21505 0.75 0.0094 0.0227273 0 0
6115 0.2149 0.75 0.0094 0.0227273 0 0
6116 0.21515 0.75 0.0094 0.0227273 0 0
6117 0.2154 0.727273 0.00935 0.0227273 0 0
6118 0.2154 0.727273 0.0094 0.0227273 0 0
6119 0.21525 0.75 0.00945 0.0227273 0 0
6120 0.2153 0.75 0.00945 0.0227273 0 0
6121 0.2152 0.75 0.0094 0.0227273 0 0
6122 0.21545 0.75 0.0094 0.0227273 0 0
6123 0.2154 0.75 0.0094 0.0227273 0 0
6124 0.21535 0.75 0.00935 0.0227273 0 0
6125 0.21535 0.75 0.00935 0.0227273 0 0
6126 0.21525 0.75 0.0092 0.0227273 0 0
6127 0.21535 0.727273 0.00925 0.0454545 0 0
6128 0.2152 0.727273 0.00915 0.0681818 0 0
6129 0.2152 0.727273 0.0091 0.0681818 0 0
6130 0.21515 0.727273 0.00915 0.0681818 0 0
6131 0.21535 0.727273 0.00915 0.0681818 0 0
6132 0.21545 0.727273 0.0091 0.0681818 0 0
6133 0.21575 0.727273 0.0091 0.0681818 0 0
6134 0.21575 0.727273 0.0091 0.0681818 0 0
6135 0.2156 0.727273 0.0092 0.0681818 0 0
6136 0.2157 0.75 0.00935 0.0454545 0 0
6137 0.2155 0.75 0.00935 0.0454545 0 0
6138 0.21505 0.772727 0.0094 0.0454545 0 0
6139 0.21535 0.772727 0.0094 0.0454545 0 0
6140 0.21525 0.772727 0.00935 0.0454545 0 0
6141 0.2149 0.772727 0.00935 0.0454545 0 0
6142 0.21515 0.772727 0.0093 0.0454545 0 0
6143 0.2155 0.772727 0.0093 0.0454545 0 0
6144 0.21545 0.772727 0.0093 0.0454545 0 0
6145 0.2154 0.772727 0.00935 0.0454545 0 0
6146 0.2156 0.772727 0.00935 0.0454545 0 0
6147 0.21595 0.772727 0.00935 0.0454545 0 0
6148 0.2158 0.772727 0.00935 0.0454545 0 0
6149 0.21595 0.772727 0.00935 0.0454545 0 0
6150 0.2162 0.772727 0.00935 0.0454545 0 0
6151 0.21625 0.772727 0.0093 0.0454545 0 0
6152 0.2164 0.772727 0.00935 0.0454545 0 0
6153 0.2165 0.772727 0.00935 0.0454545 0 0
6154 0.21665 0.772727 0.00935 0.0454545 0 0
6155 0.2163 0.772727 0.00945 0.0454545 0 0
6156 0.21655 0.772727 0.00955 0.0454545 0 0
6157 0.2166 0.75 0.0096 0.0454545 0 0
6158 0.21695 0.75 0.0096 0.0454545 0 0
6159 0.21695 0.75 0.0096 0.0454545 0 0
6160 0.21695 0.75 0.0096 0.0454545 0 0
6161 0.2168 0.75 0.0097 0.0454545 0 0
6162 0.21695 0.75 0.00975 0.0454545 0 0
6163 0.21715 0.75 0.00975 0.0454545 0 0
6164 0.21725 0.75 0.0097 0.0454545 0 0
6165 0.217 0.75 0.0097 0.0454545 0 0
6166 0.2169 0.75 0.00985 0.0454545 0 0
6167 0.2166 0.75 0.0099 0.0454545 0 0
6168 0.21655 0.75 0.01 0.0454545 0 0
6169 0.21655 0.75 0.01005 0.0454545 0 0
6170 0.21635 0.75 0.01005 0.0454545 0 0
6171 0.2163 0.75 0.01005 0.0454545 0 0
6172 0.2161 0.75 0.01015 0.0454545 0 0
6173 0.21605 0.75 0.01015 0.0454545 0 0
6174 0.216 0.75 0.01015 0.0454545 0 0
6175 0.21605 0.75 0.0102 0.0454545 0 0
6176 0.21615 0.75 0.0102 0.0454545 0 0
6177 0.21615 0.75 0.01025 0.0454545 0 0
6178 0.21625 0.75 0.01025 0.0454545 0 0
6179 0.21645 0.75 0.01025 0.0454545 0 0
6180 0.2163 0.75 0.01025 0.0454545 0 0
6181 0.2161 0.75 0.01025 0.0454545 0 0
6182 0.216 0.75 0.01035 0.0454545 0 0
6183 0.21615 0.75 0.0102 0.0454545 0 0
6184 0.2161 0.75 0.01025 0.0454545 0 0
6185 0.21625 0.75 0.01025 0.0454545 0 0
6186 0.21605 0.75 0.01025 0.0454545 0 0
6187 0.2162 0.75 0.01025 0.0454545 0 0
6188 0.2163 0.75 0.01025 0.0454545 0 0
6189 0.21645 0.772727 0.01025 0.0454545 0 0
6190 0.2162 0.75 0.01025 0.0454545 0 0
6191 0.21615 0.75 0.0102 0.0454545 0 0
6192 0.216 0.75 0.01025 0.0454545 0 0
6193 0.216 0.75 0.01025 0.0454545 0 0
6194 0.2162 0.75 0.01035 0.0454545 0 0
6195 0.21605 0.75 0.01035 0.0454545 0 0
6196 0.21635 0.75 0.0103 0.0454545 0 0
6197 0.2166 0.75 0.01025 0.0454545 0 0
6198 0.21645 0.75 0.0103 0.0454545 0 0
6199 0.21665 0.75 0.0103 0.0454545 0 0
6200 0.2165 0.75 0.01035 0.0454545 0 0
6201 0.2165 0.75 0.0104 0.0454545 0 0
6202 0.2165 0.75 0.0104 0.0454545 0 0
6203 0.21655 0.75 0.0104 0.0454545 0 0
6204 0.2164 0.75 0.0104 0.0454545 0 0
6205 0.2165 0.75 0.0104 0.0454545 0 0
6206 0.21675 0.75 0.01035 0.0454545 0 0
6207 0.2169 0.75 0.01035 0.0454545 0 0
6208 0.21675 0.75 0.01035 0.0454545 0 0
6209 0.2169 0.75 0.01035 0.0454545 0 0
6210 0.2167 0.75 0.0104 0.0454545 0 0
6211 0.2169 0.75 0.0103 0.0454545 0 0
6212 0.2164 0.75 0.0103 0.0454545 0 0
6213 0.2165 0.75 0.01025 0.0454545 0 0
6214 0.2165 0.772727 0.01025 0.0454545 0 0
6215 0.21645 0.772727 0.0103 0.0454545 0 0
6216 0.2165 0.772727 0.0103 0.0454545 0 0
6217 0.21645 0.75 0.01025 0.0454545 0 0
6218 0.2165 0.75 0.01015 0.0454545 0 0
6219 0.21665 0.75 0.01015 0.0454545 0 0
6220 0.2169 0.75 0.01015 0.0454545 0 0
6221 0.2169 0.75 0.0101 0.0454545 0 0
6222 0.2168 0.75 0.01015 0.0454545 0 0
6223 0.217 0.75 0.0102 0.0454545 0 0
6224 0.21705 0.75 0.0102 0.0454545 0 0
6225 0.21705 0.75 0.01015 0.0454545 0 0
6226 0.2173 0.75 0.01015 0.0454545 0 0
6227 0.21765 0.75 0.01015 0.0454545 0 0
6228 0.2182 0.75 0.01015 0.0454545 0 0
6229 0.2181 0.75 0.0102 0.0454545 0 0
6230 0.218 0.75 0.0103 0.0454545 0 0
6231 0.2178 0.75 0.01035 0.0454545 0 0
6232 0.21805 0.75 0.01035 0.0454545 0 0
6233 0.2183 0.75 0.01035 0.0454545 0 0
6234 0.21835 0.75 0.01035 0.0454545 0 0
6235 0.21845 0.75 0.0103 0.0454545 0 0
6236 0.2187 0.75 0.0103 0.0454545 0 0
6237 0.21885 0.75 0.01025 0.0454545 0 0
6238 0.2189 0.75 0.01025 0.0454545 0 0
6239 0.2191 0.75 0.01025 0.0454545 0 0
6240 0.21905 0.75 0.0103 0.0454545 0 0
6241 0.21875 0.75 0.01025 0.0454545 0 0
6242 0.21885 0.727273 0.0103 0.0454545 0 0
6243 0.219 0.727273 0.01025 0.0454545 0 0
6244 0.21925 0.727273 0.0103 0.0454545 0 0
6245 0.2191 0.704545 0.01035 0.0454545 0 0
6246 0.21915 0.704545 0.01025 0.0454545 0 0
6247 0.21915 0.704545 0.01025 0.0454545 0 0
6248 0.2194 0.704545 0.0103 0.0454545 0 0
6249 0.21925 0.704545 0.01035 0.0454545 0 0
6250 0.219 0.704545 0.01035 0.0454545 0 0
6251 0.2188 0.704545 0.01035 0.0454545 0 0
6252 0.21895 0.704545 0.0103 0.0454545 0 0
6253 0.21905 0.704545 0.01035 0.0454545 0 0
6254 0.21875 0.704545 0.01035 0.0454545 0 0
6255 0.21855 0.704545 0.01045 0.0454545 0 0
6256 0.2182 0.704545 0.0105 0.0454545 0 0
6257 0.2178 0.704545 0.01045 0.0454545 0 0
6258 0.21805 0.704545 0.01055 0.0454545 0 0
6259 0.21815 0.704545 0.01055 0.0454545 0 0
6260 0.2182 0.704545 0.0106 0.0454545 0 0
6261 0.2185 0.704545 0.0105 0.0454545 0 0
6262 0.21835 0.704545 0.0105 0.0454545 0 0
6263 0.21835 0.727273 0.0105 0.0454545 0 0
6264 0.21865 0.727273 0.0105 0.0454545 0 0
6265 0.21855 0.727273 0.01045 0.0454545 0 0
6266 0.21885 0.727273 0.01045 0.0454545 0 0
6267 0.21915 0.727273 0.0104 0.0454545 0 0
6268 0.2195 0.727273 0.0104 0.0454545 0 0
6269 0.21975 0.727273 0.01045 0.0454545 0 0
6270 0.21975 0.727273 0.01045 0.0454545 0 0
6271 0.2198 0.727273 0.0105 0.0454545 0 0
6272 0.22 0.727273 0.01045 0.0454545 0 0
6273 0.21975 0.727273 0.01045 0.0454545 0 0
6274 0.21945 0.727273 0.0104 0.0454545 0 0
6275 0.2194 0.727273 0.01045 0.0454545 0 0
6276 0.21935 0.727273 0.0105 0.0454545 0 0
6277 0.2194 0.727273 0.0105 0.0454545 0 0
6278 0.21955 0.727273 0.01055 0.0454545 0 0
6279 0.2194 0.727273 0.01055 0.0454545 0 0
6280 0.2196 0.75 0.01055 0.0454545 0 0
6281 0.21975 0.75 0.0106 0.0454545 0 0
6282 0.21965 0.75 0.01065 0.0454545 0 0
6283 0.22 0.75 0.0107 0.0454545 0 0
6284 0.2199 0.75 0.0107 0.0454545 0 0
6285 0.2198 0.75 0.0107 0.0454545 0 0
6286 0.21975 0.772727 0.01065 0.0454545 0 0
6287 0.2198 0.772727 0.01065 0.0454545 0 0
6288 0.2201 0.772727 0.01065 0.0454545 0 0
6289 0.2199 0.772727 0.01055 0.0454545 0 0
6290 0.21975 0.772727 0.0105 0.0454545 0 0
6291 0.22005 0.772727 0.0105 0.0454545 0 0
6292 0.2198 0.772727 0.0105 0.0454545 0 0
6293 0.21955 0.772727 0.0105 0.0454545 0 0
6294 0.21945 0.772727 0.0105 0.0454545 0 0
6295 0.21935 0.772727 0.01045 0.0454545 0 0
6296 0.21965 0.772727 0.01045 0.0454545 0 0
6297 0.2198 0.772727 0.01045 0.0454545 0 0
6298 0.2198 0.772727 0.0105 0.0454545 0 0
6299 0.2199 0.75 0.0105 0.0454545 0 0
6300 0.2197 0.75 0.01055 0.0454545 0 0
6301 0.22 0.75 0.01055 0.0454545 0 0
6302 0.22005 0.75 0.0106 0.0454545 0 0
6303 0.22015 0.772727 0.01055 0.0454545 0 0
6304 0.21995 0.772727 0.01055 0.0681818 0 0
6305 0.22 0.772727 0.0105 0.0681818 0 0
6306 0.2199 0.772727 0.01045 0.0681818 0 0
6307 0.2199 0.772727 0.01045 0.0681818 0 0
6308 0.21985 0.772727 0.01045 0.0681818 0 0
6309 0.21985 0.772727 0.01055 0.0681818 0 0
6310 0.21985 0.772727 0.0105 0.0681818 0 0
6311 0.21975 0.772727 0.01055 0.0681818 0 0
6312 0.2194 0.772727 0.01055 0.0681818 0 0
6313 0.21935 0.772727 0.0106 0.0681818 0 0
6314 0.21925 0.772727 0.01055 0.0681818 0 0
6315 0.2193 0.772727 0.01055 0.0681818 0 0
6316 0.21895 0.772727 0.01055 0.0681818 0 0
6317 0.21915 0.795455 0.01065 0.0681818 0 0
6318 0.2193 0.795455 0.0106 0.0681818 0 0
6319 0.21925 0.795455 0.01065 0.0681818 0 0
6320 0.2192 0.795455 0.0106 0.0681818 0 0
6321 0.2195 0.795455 0.0106 0.0681818 0 0
6322 0.2194 0.795455 0.0107 0.0681818 0 0
6323 0.2191 0.795455 0.0107 0.0681818 0 0
6324 0.2192 0.795455 0.01075 0.0681818 0 0
6325 0.21905 0.795455 0.01075 0.0681818 0 0
6326 0.2189 0.795455 0.01075 0.0681818 0 0
6327 0.21905 0.795455 0.01075 0.0681818 0 0
6328 0.2187 0.795455 0.0108 0.0681818 0 0
6329 0.2189 0.818182 0.01085 0.0681818 0 0
6330 0.21875 0.818182 0.0108 0.0681818 0 0
6331 0.21855 0.818182 0.01075 0.0681818 0 0
6332 0.21845 0.818182 0.0107 0.0681818 0 0
6333 0.21805 0.818182 0.0107 0.0681818 0 0
6334 0.2181 0.818182 0.0107 0.0681818 0 0
6335 0.21805 0.818182 0.01085 0.0681818 0 0
6336 0.2177 0.818182 0.01085 0.0681818 0 0
6337 0.21745 0.818182 0.0109 0.0681818 0 0
6338 0.21705 0.818182 0.0109 0.0681818 0 0
6339 0.21695 0.818182 0.01085 0.0681818 0 0
6340 0.21705 0.795455 0.01085 0.0681818 0 0
6341 0.21715 0.795455 0.01085 0.0681818 0 0
6342 0.21705 0.795455 0.0109 0.0681818 0 0
6343 0.21725 0.795455 0.01085 0.0681818 0 0
6344 0.2171 0.795455 0.0109 0.0681818 0 0
6345 0.2171 0.795455 0.0109 0.0681818 0 0
6346 0.21735 0.795455 0.0108 0.0681818 0 0
6347 0.2174 0.795455 0.0107 0.0681818 0 0
6348 0.21745 0.795455 0.0107 0.0681818 0 0
6349 0.21725 0.795455 0.01075 0.0681818 0 0
6350 0.2173 0.795455 0.0107 0.0681818 0 0
6351 0.21755 0.795455 0.0107 0.0681818 0 0
6352 0.21765 0.795455 0.0107 0.0681818 0 0
6353 0.2175 0.795455 0.0106 0.0681818 0 0
6354 0.21765 0.795455 0.0106 0.0681818 0 0
6355 0.21775 0.795455 0.0106 0.0681818 0 0
6356 0.2178 0.795455 0.01055 0.0681818 0 0
6357 0.2179 0.795455 0.01055 0.0681818 0 0
6358 0.2178 0.795455 0.01055 0.0681818 0 0
6359 0.2179 0.795455 0.01055 0.0681818 0 0
6360 0.2181 0.795455 0.01055 0.0681818 0 0
6361 0.2184 0.795455 0.01055 0.0681818 0 0
6362 0.21845 0.772727 0.0106 0.0681818 0 0
6363 0.2182 0.772727 0.01055 0.0681818 0 0
6364 0.2182 0.772727 0.0105 0.0681818 0 0
6365 0.2184 0.795455 0.0105 0.0454545 0 0
6366 0.2185 0.795455 0.01045 0.0454545 0 0
6367 0.21845 0.818182 0.0105 0.0454545 0 0
6368 0.2185 0.818182 0.0105 0.0454545 0 0
6369 0.21855 0.818182 0.01045 0.0454545 0 0
6370 0.21865 0.818182 0.0105 0.0454545 0 0
6371 0.2186 0.818182 0.0105 0.0454545 0 0
6372 0.2186 0.818182 0.01045 0.0454545 0 0
6373 0.21865 0.818182 0.01045 0.0454545 0 0
6374 0.21865 0.818182 0.01045 0.0454545 0 0
6375 0.21845 0.818182 0.01035 0.0454545 0 0
6376 0.2187 0.818182 0.01035 0.0454545 0 0
6377 0.2185 0.818182 0.01045 0.0454545 0 0
6378 0.21835 0.818182 0.01045 0.0454545 0 0
6379 0.21855 0.818182 0.01045 0.0454545 0 0
6380 0.2184 0.818182 0.0105 0.0454545 0 0
6381 0.2188 0.818182 0.01055 0.0454545 0 0
6382 0.21895 0.818182 0.0105 0.0454545 0 0
6383 0.21865 0.818182 0.01045 0.0454545 0 0
6384 0.21845 0.818182 0.01045 0.0454545 0 0
6385 0.21805 0.818182 0.01045 0.0454545 0 0
6386 0.21795 0.818182 0.0104 0.0454545 0 0
6387 0.2181 0.818182 0.0104 0.0454545 0 0
6388 0.2179 0.840909 0.01045 0.0454545 0 0
6389 0.2175 0.840909 0.01045 0.0454545 0 0
6390 0.2175 0.840909 0.01045 0.0454545 0 0
6391 0.2173 0.840909 0.0104 0.0454545 0 0
6392 0.21735 0.863636 0.01045 0.0454545 0 0
6393 0.2171 0.863636 0.01045 0.0454545 0 0
6394 0.21735 0.863636 0.01055 0.0454545 0 0
6395 0.2174 0.863636 0.01055 0.0454545 0 0
6396 0.2177 0.863636 0.01035 0.0454545 0 0
6397 0.21765 0.886364 0.0103 0.0454545 0 0
6398 0.2175 0.886364 0.01025 0.0454545 0 0
6399 0.21755 0.863636 0.01015 0.0454545 0 0
6400 0.2174 0.863636 0.01015 0.0454545 0 0
6401 0.2173 0.840909 0.0101 0.0454545 0 0
6402 0.2172 0.840909 0.0102 0.0454545 0 0
6403 0.21745 0.840909 0.0102 0.0454545 0 0
6404 0.2176 0.840909 0.0102 0.0454545 0 0
6405 0.2176 0.840909 0.0102 0.0454545 0 0
6406 0.2177 0.840909 0.0102 0.0454545 0 0
6407 0.2177 0.840909 0.0103 0.0454545 0 0
6408 0.21745 0.863636 0.0103 0.0454545 0 0
6409 0.2169 0.863636 0.01025 0.0454545 0 0
6410 0.2167 0.863636 0.01025 0.0454545 0 0
6411 0.2165 0.863636 0.0103 0.0454545 0 0
6412 0.2167 0.863636 0.01025 0.0454545 0 0
6413 0.2167 0.863636 0.01025 0.0454545 0 0
6414 0.21675 0.863636 0.0102 0.0454545 0 0
6415 0.21665 0.863636 0.01025 0.0454545 0 0
6416 0.21685 0.863636 0.01025 0.0454545 0 0
6417 0.21675 0.863636 0.01025 0.0454545 0 0
6418 0.21655 0.863636 0.01025 0.0454545 0 0
6419 0.21705 0.863636 0.01025 0.0454545 0 0
6420 0.2167 0.863636 0.0102 0.0454545 0 0
6421 0.217 0.863636 0.0102 0.0454545 0 0
6422 0.21685 0.863636 0.0102 0.0454545 0 0
6423 0.21675 0.863636 0.01015 0.0454545 0 0
6424 0.21695 0.863636 0.01015 0.0454545 0 0
6425 0.2167 0.863636 0.01015 0.0454545 0 0
6426 0.21665 0.863636 0.01015 0.0454545 0 0
6427 0.2163 0.863636 0.0102 0.0454545 0 0
6428 0.2163 0.840909 0.0102 0.0454545 0 0
6429 0.2166 0.840909 0.01015 0.0454545 0 0
6430 0.2164 0.840909 0.01015 0.0454545 0 0
6431 0.2163 0.840909 0.01015 0.0454545 0 0
6432 0.21645 0.840909 0.01015 0.0454545 0 0
6433 0.2165 0.840909 0.01015 0.0454545 0 0
6434 0.21625 0.840909 0.0102 0.0454545 0 0
6435 0.21615 0.818182 0.0102 0.0454545 0 0
6436 0.21605 0.818182 0.0103 0.0454545 0 0
6437 0.21585 0.818182 0.01025 0.0454545 0 0
6438 0.21585 0.818182 0.0103 0.0454545 0 0
6439 0.21535 0.818182 0.01035 0.0454545 0 0
6440 0.2156 0.818182 0.01035 0.0454545 0 0
6441 0.21565 0.818182 0.01035 0.0454545 0 0
6442 0.21585 0.818182 0.01035 0.0454545 0 0
6443 0.2158 0.818182 0.01035 0.0454545 0 0
6444 0.2162 0.818182 0.01035 0.0454545 0 0
6445 0.2162 0.818182 0.01035 0.0454545 0 0
6446 0.2161 0.818182 0.0104 0.0454545 0 0
6447 0.2161 0.818182 0.01045 0.0454545 0 0
6448 0.21615 0.818182 0.0105 0.0454545 0 0
6449 0.2159 0.818182 0.0105 0.0454545 0 0
6450 0.2156 0.818182 0.01045 0.0454545 0 0
6451 0.2154 0.818182 0.01045 0.0454545 0 0
6452 0.2153 0.818182 0.0105 0.0454545 0 0
6453 0.21565 0.818182 0.01055 0.0454545 0 0
6454 0.2158 0.818182 0.01055 0.0454545 0 0
6455 0.2157 0.818182 0.01055 0.0454545 0 0
6456 0.21605 0.818182 0.0106 0.0454545 0 0
6457 0.21615 0.818182 0.0106 0.0454545 0 0
6458 0.21605 0.818182 0.0105 0.0454545 0 0
6459 0.21575 0.818182 0.0105 0.0454545 0 0
6460 0.2159 0.818182 0.0105 0.0454545 0 0
6461 0.2157 0.795455 0.01055 0.0454545 0 0
6462 0.2158 0.795455 0.0105 0.0454545 0 0
6463 0.21605 0.795455 0.0105 0.0454545 0 0
6464 0.21655 0.795455 0.0105 0.0454545 0 0
6465 0.21655 0.795455 0.0105 0.0454545 0 0
6466 0.2169 0.795455 0.01055 0.0454545 0 0
6467 0.2167 0.795455 0.01055 0.0454545 0 0
6468 0.2164 0.795455 0.01065 0.0454545 0 0
6469 0.2163 0.795455 0.0106 0.0454545 0 0
6470 0.21615 0.840909 0.0106 0.0454545 0 0
6471 0.2164 0.840909 0.01055 0.0454545 0 0
6472 0.21645 0.840909 0.0105 0.0454545 0 0
6473 0.2164 0.840909 0.0105 0.0454545 0 0
6474 0.2165 0.840909 0.01045 0.0454545 0 0
6475 0.21655 0.840909 0.0105 0.0454545 0 0
6476 0.2165 0.818182 0.0105 0.0454545 0 0
6477 0.2163 0.818182 0.0105 0.0454545 0 0
6478 0.2164 0.818182 0.0104 0.0454545 0 0
6479 0.216 0.818182 0.01045 0.0454545 0 0
6480 0.2162 0.818182 0.01045 0.0454545 0 0
6481 0.21635 0.818182 0.0104 0.0454545 0 0
6482 0.2166 0.818182 0.01045 0.0454545 0 0
6483 0.21675 0.818182 0.0103 0.0454545 0 0
6484 0.21695 0.840909 0.01025 0.0454545 0 0
6485 0.21685 0.840909 0.01025 0.0454545 0 0
6486 0.21715 0.840909 0.01025 0.0454545 0 0
6487 0.2174 0.840909 0.0102 0.0454545 0 0
6488 0.2171 0.840909 0.0102 0.0454545 0 0
6489 0.2167 0.840909 0.01015 0.0454545 0 0
6490 0.217 0.818182 0.01015 0.0454545 0 0
6491 0.21705 0.818182 0.0102 0.0454545 0 0
6492 0.21705 0.818182 0.01015 0.0454545 0 0
6493 0.21705 0.818182 0.0102 0.0454545 0 0
6494 0.21705 0.795455 0.01015 0.0454545 0 0
6495 0.2171 0.795455 0.01015 0.0454545 0 0
6496 0.21705 0.795455 0.0101 0.0454545 0 0
6497 0.21735 0.795455 0.01005 0.0454545 0 0
6498 0.21735 0.795455 0.01005 0.0454545 0 0
6499 0.2173 0.795455 0.01005 0.0454545 0 0
6500 0.2174 0.795455 0.01005 0.0454545 0 0
6501 0.2175 0.795455 0.01005 0.0454545 0 0
6502 0.2174 0.795455 0.01 0.0454545 0 0
6503 0.2176 0.795455 0.00995 0.0454545 0 0
6504 0.21755 0.795455 0.00995 0.0454545 0 0
6505 0.21755 0.795455 0.0099 0.0454545 0 0
6506 0.21755 0.795455 0.0099 0.0454545 0 0
6507 0.21765 0.795455 0.00985 0.0454545 0 0
6508 0.21715 0.795455 0.00985 0.0454545 0 0
6509 0.2172 0.795455 0.00985 0.0454545 0 0
6510 0.21695 0.818182 0.0098 0.0454545 0 0
6511 0.21685 0.818182 0.0097 0.0454545 0 0
6512 0.21705 0.818182 0.0097 0.0454545 0 0
6513 0.21675 0.818182 0.00975 0.0454545 0 0
6514 0.21675 0.818182 0.00975 0.0454545 0 0
6515 0.2168 0.818182 0.0097 0.0454545 0 0
6516 0.2164 0.840909 0.00955 0.0454545 0 0
6517 0.2167 0.840909 0.0096 0.0454545 0 0
6518 0.2168 0.818182 0.00965 0.0454545 0 0
6519 0.2168 0.818182 0.00965 0.0454545 0 0
6520 0.21705 0.818182 0.0096 0.0454545 0 0
6521 0.2174 0.818182 0.0096 0.0454545 0 0
6522 0.2176 0.818182 0.00965 0.0454545 0 0
6523 0.21715 0.795455 0.00955 0.0454545 0 0
6524 0.2172 0.818182 0.00955 0.0454545 0 0
6525 0.2171 0.818182 0.00965 0.0454545 0 0
6526 0.2169 0.818182 0.00965 0.0454545 0 0
6527 0.2168 0.840909 0.00965 0.0454545 0 0
6528 0.2168 0.840909 0.00965 0.0454545 0 0
6529 0.2167 0.840909 0.00955 0.0454545 0 0
6530 0.21665 0.840909 0.0095 0.0454545 0 0
6531 0.2169 0.840909 0.0096 0.0454545 0 0
6532 0.2167 0.840909 0.00965 0.0454545 0 0
6533 0.2164 0.840909 0.00965 0.0454545 0 0
6534 0.21645 0.840909 0.0096 0.0454545 0 0
6535 0.21645 0.840909 0.00955 0.0454545 0 0
6536 0.2159 0.818182 0.0096 0.0454545 0 0
6537 0.21585 0.818182 0.0097 0.0454545 0 0
6538 0.21575 0.818182 0.00975 0.0454545 0 0
6539 0.2157 0.818182 0.0097 0.0454545 0 0
6540 0.2153 0.818182 0.00965 0.0454545 0 0
6541 0.2151 0.818182 0.00965 0.0454545 0 0
6542 0.21495 0.818182 0.0097 0.0454545 0 0
6543 0.21495 0.818182 0.00965 0.0454545 0 0
6544 0.2151 0.818182 0.0098 0.0454545 0 0
6545 0.2152 0.818182 0.0098 0.0454545 0 0
6546 0.2154 0.818182 0.00985 0.0454545 0 0
6547 0.2153 0.818182 0.0098 0.0454545 0 0
6548 0.2153 0.818182 0.00985 0.0454545 0 0
6549 0.21495 0.795455 0.0099 0.0454545 0 0
6550 0.2148 0.795455 0.0099 0.0454545 0 0
6551 0.21445 0.795455 0.0099 0.0454545 0 0
6552 0.21475 0.795455 0.0099 0.0454545 0 0
6553 0.2148 0.795455 0.00995 0.0454545 0 0
6554 0.2151 0.772727 0.0099 0.0454545 0 0
6555 0.21555 0.772727 0.00985 0.0454545 0 0
6556 0.2156 0.772727 0.00985 0.0454545 0 0
6557 0.2154 0.772727 0.00985 0.0454545 0 0
6558 0.2153 0.772727 0.01 0.0454545 0 0
6559 0.2155 0.772727 0.00995 0.0454545 0 0
6560 0.2154 0.772727 0.00995 0.0454545 0 0
6561 0.21545 0.772727 0.01 0.0454545 0 0
6562 0.2152 0.772727 0.01 0.0454545 0 0
6563 0.2153 0.772727 0.01 0.0454545 0 0
6564 0.21565 0.772727 0.01 0.0454545 0 0
6565 0.2156 0.772727 0.01 0.0454545 0 0
6566 0.21575 0.772727 0.01005 0.0454545 0 0
6567 0.2157 0.772727 0.01 0.0454545 0 0
6568 0.2159 0.772727 0.00995 0.0454545 0 0
6569 0.21575 0.772727 0.0099 0.0454545 0 0
6570 0.21585 0.795455 0.0099 0.0454545 0 0
6571 0.21595 0.795455 0.00985 0.0454545 0 0
6572 0.21605 0.795455 0.00985 0.0454545 0 0
6573 0.2162 0.772727 0.00985 0.0454545 0 0
6574 0.21605 0.772727 0.0098 0.0454545 0 0
6575 0.2158 0.772727 0.0099 0.0454545 0 0
6576 0.21585 0.772727 0.0099 0.0454545 0 0
6577 0.21565 0.772727 0.00985 0.0454545 0 0
6578 0.2155 0.772727 0.0099 0.0454545 0 0
6579 0.2158 0.772727 0.00985 0.0454545 0 0
6580 0.2157 0.772727 0.0098 0.0454545 0 0
6581 0.21555 0.772727 0.0098 0.0454545 0 0
6582 0.21565 0.772727 0.0098 0.0454545 0 0
6583 0.21555 0.772727 0.0098 0.0454545 0 0
6584 0.2154 0.772727 0.0098 0.0454545 0 0
6585 0.2155 0.772727 0.00975 0.0454545 0 0
6586 0.21495 0.772727 0.0098 0.0454545 0 0
6587 0.21485 0.772727 0.0098 0.0454545 0 0
6588 0.21425 0.795455 0.0098 0.0454545 0 0
6589 0.2145 0.795455 0.0098 0.0454545 0 0
6590 0.2145 0.795455 0.0098 0.0454545 0 0
6591 0.2146 0.795455 0.0099 0.0454545 0 0
6592 0.2145 0.818182 0.0098 0.0454545 0 0
6593 0.21465 0.818182 0.00975 0.0454545 0 0
6594 0.21495 0.818182 0.00975 0.0454545 0 0
6595 0.2148 0.818182 0.00975 0.0454545 0 0
6596 0.21465 0.818182 0.0098 0.0454545 0 0
6597 0.2151 0.818182 0.0098 0.0454545 0 0
6598 0.2154 0.818182 0.0098 0.0454545 0 0
6599 0.21535 0.840909 0.0098 0.0454545 0 0
6600 0.2154 0.840909 0.00975 0.0454545 0 0
6601 0.2156 0.840909 0.00975 0.0454545 0 0
6602 0.2154 0.840909 0.0097 0.0454545 0 0
6603 0.2155 0.840909 0.0097 0.0454545 0 0
6604 0.21555 0.863636 0.0097 0.0454545 0 0
6605 0.21575 0.863636 0.0096 0.0454545 0 0
6606 0.2159 0.863636 0.00965 0.0454545 0 0
6607 0.2159 0.863636 0.0097 0.0454545 0 0
6608 0.2158 0.863636 0.0097 0.0454545 0 0
6609 0.2158 0.863636 0.0097 0.0454545 0 0
6610 0.2156 0.840909 0.0097 0.0454545 0 0
6611 0.2155 0.840909 0.00965 0.0454545 0 0
6612 0.2156 0.840909 0.0096 0.0454545 0 0
6613 0.21555 0.840909 0.00955 0.0454545 0 0
6614 0.2154 0.840909 0.0096 0.0454545 0 0
6615 0.2157 0.840909 0.0095 0.0454545 0 0
6616 0.2157 0.818182 0.00955 0.0454545 0 0
6617 0.21595 0.818182 0.0095 0.0454545 0 0
6618 0.2159 0.818182 0.0095 0.0454545 0 0
6619 0.216 0.795455 0.00955 0.0454545 0 0
6620 0.2161 0.795455 0.00965 0.0454545 0 0
6621 0.2159 0.818182 0.0096 0.0454545 0 0
6622 0.21555 0.818182 0.00965 0.0454545 0 0
6623 0.2157 0.818182 0.0097 0.0454545 0 0
6624 0.2157 0.795455 0.0097 0.0454545 0 0
6625 0.21535 0.795455 0.0097 0.0454545 0 0
6626 0.21535 0.795455 0.0097 0.0454545 0 0
6627 0.21535 0.795455 0.0097 0.0454545 0 0
6628 0.21525 0.772727 0.00975 0.0454545 0 0
6629 0.21545 0.772727 0.0097 0.0454545 0 0
6630 0.2153 0.772727 0.00965 0.0454545 0 0
6631 0.2154 0.772727 0.00965 0.0454545 0 0
6632 0.21545 0.772727 0.0097 0.0454545 0 0
6633 0.21545 0.772727 0.00965 0.0454545 0 0
6634 0.21515 0.772727 0.0096 0.0454545 0 0
6635 0.2149 0.772727 0.00975 0.0454545 0 0
6636 0.21495 0.772727 0.0098 0.0454545 0 0
6637 0.2145 0.772727 0.00975 0.0454545 0 0
6638 0.2142 0.772727 0.00965 0.0454545 0 0
6639 0.2141 0.795455 0.0096 0.0454545 0 0
6640 0.21415 0.795455 0.0096 0.0454545 0 0
6641 0.21415 0.795455 0.0096 0.0454545 0 0
6642 0.2141 0.795455 0.0096 0.0454545 0 0
6643 0.214 0.795455 0.00965 0.0454545 0 0
6644 0.21415 0.795455 0.00975 0.0454545 0 0
6645 0.2145 0.795455 0.00975 0.0454545 0 0
6646 0.21415 0.795455 0.00985 0.0454545 0 0
6647 0.214 0.795455 0.00985 0.0454545 0 0
6648 0.21405 0.795455 0.00985 0.0454545 0 0
6649 0.21385 0.795455 0.0098 0.0454545 0 0
6650 0.2139 0.795455 0.0098 0.0454545 0 0
6651 0.2139 0.795455 0.0098 0.0454545 0 0
6652 0.21375 0.795455 0.00985 0.0454545 0 0
6653 0.21365 0.795455 0.00985 0.0454545 0 0
6654 0.2137 0.795455 0.00995 0.0454545 0 0
6655 0.2131 0.795455 0.00995 0.0454545 0 0
6656 0.21325 0.795455 0.00995 0.0454545 0 0
6657 0.2134 0.772727 0.00995 0.0454545 0 0
6658 0.2135 0.795455 0.01 0.0454545 0 0
6659 0.2134 0.772727 0.01005 0.0454545 0 0
6660 0.2134 0.795455 0.01 0.0227273 0 0
6661 0.21335 0.795455 0.01 0.0227273 0 0
6662 0.21345 0.795455 0.01 0.0227273 0 0
6663 0.2136 0.795455 0.01005 0.0227273 0 0
6664 0.21375 0.772727 0.01005 0.0227273 0 0
6665 0.2133 0.772727 0.0101 0.0227273 0 0
6666 0.2131 0.772727 0.0101 0.0227273 0 0
6667 0.21295 0.772727 0.01015 0.0227273 0 0
6668 0.21285 0.772727 0.01015 0.0227273 0 0
6669 0.2126 0.772727 0.01015 0.0227273 0 0
6670 0.2128 0.772727 0.01015 0.0227273 0 0
6671 0.21275 0.772727 0.01005 0.0227273 0 0
6672 0.21275 0.772727 0.01005 0.0227273 0 0
6673 0.21235 0.772727 0.01005 0.0227273 0 0
6674 0.21275 0.772727 0.01005 0.0227273 0 0
6675 0.21275 0.772727 0.01005 0.0227273 0 0
6676 0.21275 0.772727 0.01005 0.0227273 0 0
6677 0.2124 0.772727 0.00995 0.0227273 0 0
6678 0.21265 0.795455 0.01 0.0227273 0 0
6679 0.2129 0.795455 0.00995 0.0227273 0 0
6680 0.2126 0.795455 0.00995 0.0227273 0 0
6681 0.2126 0.795455 0.00995 0.0227273 0 0
6682 0.2122 0.818182 0.00995 0.0227273 0 0
6683 0.21235 0.818182 0.0098 0.0227273 0 0
6684 0.21245 0.818182 0.0098 0.0227273 0 0
6685 0.2121 0.818182 0.0098 0.0227273 0 0
6686 0.21195 0.818182 0.00975 0.0227273 0 0
6687 0.212 0.818182 0.00985 0.0227273 0 0
6688 0.21215 0.818182 0.00985 0.0227273 0 0
6689 0.2123 0.818182 0.00975 0.0227273 0 0
6690 0.21225 0.818182 0.00975 0.0227273 0 0
6691 0.21235 0.818182 0.00965 0.0227273 0 0
6692 0.21245 0.818182 0.00975 0.0227273 0 0
6693 0.21235 0.818182 0.00975 0.0227273 0 0
6694 0.21215 0.795455 0.00975 0.0227273 0 0
6695 0.2122 0.795455 0.0097 0.0227273 0 0
6696 0.21195 0.795455 0.0098 0.0227273 0 0
6697 0.2121 0.795455 0.00975 0.0227273 0 0
6698 0.21205 0.772727 0.00975 0.0227273 0 0
6699 0.21175 0.772727 0.00975 0.0227273 0 0
6700 0.21145 0.772727 0.0097 0.0227273 0 0
6701 0.21175 0.772727 0.0098 0.0227273 0 0
6702 0.2114 0.795455 0.0098 0.0227273 0 0
6703 0.21135 0.772727 0.00985 0.0227273 0 0
6704 0.21115 0.772727 0.00985 0.0227273 0 0
6705 0.21135 0.772727 0.00985 0.0227273 0 0
6706 0.21135 0.772727 0.0098 0.0227273 0 0
6707 0.21125 0.772727 0.00975 0.0227273 0 0
6708 0.2116 0.772727 0.00975 0.0227273 0 0
6709 0.2113 0.772727 0.0097 0.0227273 0 0
6710 0.211 0.772727 0.00965 0.0227273 0 0
6711 0.21085 0.772727 0.00965 0.0227273 0 0
6712 0.211 0.772727 0.00965 0.0227273 0 0
6713 0.21075 0.75 0.00965 0.0227273 0 0
6714 0.21085 0.75 0.0096 0.0227273 0 0
6715 0.21075 0.75 0.0096 0.0227273 0 0
6716 0.2108 0.75 0.00955 0.0227273 0 0
6717 0.21105 0.727273 0.00955 0.0227273 0 0
6718 0.2113 0.727273 0.00955 0.0227273 0 0
6719 0.2112 0.75 0.00955 0.0227273 0 0
6720 0.21115 0.75 0.00955 0.0227273 0 0
6721 0.2114 0.75 0.00955 0.0227273 0 0
6722 0.21145 0.75 0.0096 0.0227273 0 0
6723 0.21175 0.75 0.00955 0.0227273 0 0
6724 0.21175 0.75 0.0095 0.0227273 0 0
6725 0.21155 0.75 0.00945 0.0227273 0 0
6726 0.21155 0.75 0.00945 0.0227273 0 0
6727 0.2115 0.75 0.00945 0.0227273 0 0
6728 0.21185 0.75 0.00955 0.0227273 0 0
6729 0.2116 0.75 0.00955 0.0227273 0 0
6730 0.2116 0.727273 0.00955 0.0454545 0 0
6731 0.21165 0.727273 0.00955 0.0454545 0 0
6732 0.2114 0.727273 0.0095 0.0454545 0 0
6733 0.21095 0.727273 0.00955 0.0454545 0 0
6734 0.211 0.727273 0.0095 0.0454545 0 0
6735 0.2112 0.727273 0.0095 0.0454545 0 0
6736 0.21105 0.727273 0.0095 0.0454545 0 0
6737 0.21085 0.727273 0.00945 0.0454545 0 0
6738 0.2108 0.727273 0.00945 0.0454545 0 0
6739 0.21045 0.727273 0.0094 0.0454545 0 0
6740 0.21065 0.727273 0.0094 0.0454545 0 0
6741 0.2104 0.727273 0.0094 0.0454545 0 0
6742 0.2107 0.727273 0.00945 0.0454545 0 0
6743 0.2105 0.75 0.00945 0.0227273 0 0
6744 0.21045 0.795455 0.0095 0.0227273 0 0
6745 0.2102 0.795455 0.00955 0.0227273 0 0
6746 0.20985 0.795455 0.00955 0.0227273 0 0
6747 0.2102 0.795455 0.0096 0.0227273 0 0
6748 0.21015 0.795455 0.0096 0.0227273 0 0
6749 0.2103 0.795455 0.0096 0.0227273 0 0
6750 0.2102 0.818182 0.00955 0.0227273 0 0
6751 0.20995 0.818182 0.00955 0.0227273 0 0
6752 0.2101 0.818182 0.00955 0.0227273 0 0
6753 0.21015 0.818182 0.0095 0.0227273 0 0
6754 0.21035 0.818182 0.0095 0.0227273 0 0
6755 0.21055 0.818182 0.0095 0.0227273 0 0
6756 0.2105 0.818182 0.0095 0.0227273 0 0
6757 0.21065 0.818182 0.0095 0.0227273 0 0
6758 0.21065 0.818182 0.0093 0.0227273 0 0
6759 0.2109 0.795455 0.00935 0.0227273 0 0
6760 0.21055 0.818182 0.0093 0.0227273 0 0
6761 0.21055 0.818182 0.00935 0.0227273 0 0
6762 0.2107 0.818182 0.00935 0.0227273 0 0
6763 0.21075 0.818182 0.00935 0.0227273 0 0
6764 0.21055 0.818182 0.0094 0.0227273 0 0
6765 0.2107 0.818182 0.00945 0.0227273 0 0
6766 0.21085 0.818182 0.0094 0.0227273 0 0
6767 0.2108 0.818182 0.0094 0.0227273 0 0
6768 0.2111 0.818182 0.0094 0.0227273 0 0
6769 0.2113 0.818182 0.0095 0.0227273 0 0
6770 0.2111 0.818182 0.00955 0.0227273 0 0
6771 0.2112 0.818182 0.0095 0.0227273 0 0
6772 0.2113 0.818182 0.0095 0.0227273 0 0
6773 0.21135 0.818182 0.0095 0.0227273 0 0
6774 0.2112 0.772727 0.00955 0.0227273 0 0
6775 0.211 0.772727 0.00955 0.0227273 0 0
6776 0.21095 0.772727 0.00955 0.0227273 0 0
6777 0.21135 0.772727 0.0095 0.0227273 0 0
6778 0.21145 0.772727 0.00955 0.0227273 0 0
6779 0.2113 0.772727 0.00955 0.0227273 0 0
6780 0.21145 0.772727 0.0096 0.0227273 0 0
6781 0.2113 0.772727 0.00965 0.0227273 0 0
6782 0.21125 0.772727 0.00965 0.0227273 0 0
6783 0.21155 0.772727 0.00965 0.0227273 0 0
6784 0.2112 0.772727 0.00975 0.0227273 0 0
6785 0.2112 0.772727 0.0098 0.0227273 0 0
6786 0.2115 0.772727 0.00975 0.0227273 0 0
6787 0.21195 0.772727 0.00975 0.0227273 0 0
6788 0.21175 0.772727 0.0098 0.0227273 0 0
6789 0.2119 0.772727 0.00975 0.0227273 0 0
6790 0.21175 0.795455 0.0097 0.0227273 0 0
6791 0.21175 0.795455 0.0097 0.0227273 0 0
6792 0.2119 0.795455 0.0097 0.0227273 0 0
6793 0.21195 0.795455 0.00965 0.0454545 0 0
6794 0.21195 0.795455 0.00965 0.0454545 0 0
6795 0.2118 0.795455 0.00965 0.0454545 0 0
6796 0.21195 0.795455 0.0096 0.0454545 0 0
6797 0.2119 0.795455 0.00965 0.0454545 0 0
6798 0.21205 0.795455 0.00965 0.0454545 0 0
6799 0.21235 0.795455 0.0096 0.0454545 0 0
6800 0.21275 0.795455 0.00955 0.0454545 0 0
6801 0.213 0.795455 0.00955 0.0454545 0 0
6802 0.21325 0.795455 0.0096 0.0454545 0 0
6803 0.21295 0.818182 0.00955 0.0454545 0 0
6804 0.2131 0.818182 0.00955 0.0454545 0 0
6805 0.2131 0.818182 0.00955 0.0454545 0 0
6806 0.2132 0.818182 0.00955 0.0454545 0 0
6807 0.21295 0.818182 0.0096 0.0454545 0 0
6808 0.21295 0.818182 0.00955 0.0454545 0 0
6809 0.21325 0.818182 0.00955 0.0454545 0 0
6810 0.21335 0.818182 0.00945 0.0454545 0 0
6811 0.2136 0.818182 0.0095 0.0454545 0 0
6812 0.21385 0.818182 0.00955 0.0454545 0 0
6813 0.21365 0.818182 0.00965 0.0454545 0 0
6814 0.2137 0.818182 0.0097 0.0454545 0 0
6815 0.2138 0.795455 0.00975 0.0454545 0 0
6816 0.2141 0.795455 0.00975 0.0454545 0 0
6817 0.2141 0.795455 0.00975 0.0454545 0 0
6818 0.21385 0.795455 0.00975 0.0454545 0 0
6819 0.2135 0.795455 0.00975 0.0454545 0 0
6820 0.21365 0.795455 0.00975 0.0454545 0 0
6821 0.21345 0.795455 0.00985 0.0454545 0 0
6822 0.2134 0.795455 0.00985 0.0454545 0 0
6823 0.2133 0.795455 0.00985 0.0454545 0 0
6824 0.21335 0.795455 0.0099 0.0454545 0 0
6825 0.21335 0.795455 0.00995 0.0454545 0 0
6826 0.2132 0.795455 0.00995 0.0454545 0 0
6827 0.21325 0.795455 0.01005 0.0454545 0 0
6828 0.213 0.795455 0.01005 0.0454545 0 0
6829 0.2129 0.772727 0.01015 0.0454545 0 0
6830 0.21275 0.772727 0.01015 0.0454545 0 0
6831 0.2126 0.772727 0.01005 0.0454545 0 0
6832 0.21265 0.772727 0.01 0.0454545 0 0
6833 0.2128 0.75 0.01005 0.0454545 0 0
6834 0.21295 0.75 0.01 0.0454545 0 0
6835 0.213 0.75 0.01 0.0454545 0 0
6836 0.2128 0.75 0.00995 0.0454545 0 0
6837 0.21265 0.75 0.00995 0.0454545 0 0
6838 0.2126 0.727273 0.00995 0.0454545 0 0
6839 0.21265 0.727273 0.00995 0.0454545 0 0
6840 0.21265 0.727273 0.00995 0.0454545 0 0
6841 0.2127 0.727273 0.0099 0.0454545 0 0
6842 0.21255 0.727273 0.00995 0.0454545 0 0
6843 0.21265 0.727273 0.00995 0.0454545 0 0
6844 0.21275 0.704545 0.00995 0.0454545 0 0
6845 0.2125 0.704545 0.0099 0.0454545 0 0
6846 0.21255 0.727273 0.00985 0.0454545 0 0
6847 0.2126 0.704545 0.00995 0.0454545 0 0
6848 0.2123 0.704545 0.00995 0.0454545 0 0
6849 0.21225 0.727273 0.01 0.0454545 0 0
6850 0.2124 0.727273 0.01 0.0454545 0 0
6851 0.21225 0.727273 0.01 0.0454545 0 0
6852 0.21215 0.727273 0.00995 0.0454545 0 0
6853 0.21215 0.727273 0.0099 0.0454545 0 0
6854 0.2121 0.727273 0.0099 0.0454545 0 0
6855 0.212 0.727273 0.0099 0.0454545 0 0
6856 0.21195 0.727273 0.0099 0.0454545 0 0
6857 0.21185 0.704545 0.0099 0.0681818 0 0
6858 0.2121 0.704545 0.00995 0.0681818 0 0
6859 0.2121 0.704545 0.00995 0.0681818 0 0
6860 0.2123 0.704545 0.00995 0.0681818 0 0
6861 0.21235 0.704545 0.01 0.0681818 0 0
6862 0.21245 0.704545 0.01005 0.0681818 0 0
6863 0.21245 0.704545 0.01 0.0681818 0 0
6864 0.2125 0.681818 0.01 0.0681818 0 0
6865 0.21295 0.681818 0.0099 0.0681818 0 0
6866 0.2128 0.681818 0.00985 0.0681818 0 0
6867 0.21275 0.704545 0.0099 0.0681818 0 0
6868 0.21245 0.704545 0.0099 0.0681818 0 0
6869 0.2124 0.727273 0.0099 0.0681818 0 0
6870 0.21255 0.727273 0.0099 0.0681818 0 0
6871 0.2122 0.75 0.00985 0.0681818 0 0
6872 0.2119 0.75 0.00985 0.0681818 0 0
6873 0.21205 0.75 0.0098 0.0681818 0 0
6874 0.21235 0.75 0.0098 0.0681818 0 0
6875 0.2121 0.75 0.00995 0.0681818 0 0
6876 0.21245 0.75 0.0099 0.0681818 0 0
6877 0.21265 0.75 0.00985 0.0681818 0 0
6878 0.2133 0.75 0.00985 0.0681818 0 0
6879 0.2132 0.75 0.00985 0.0681818 0 0
6880 0.2128 0.75 0.00995 0.0681818 0 0
6881 0.2126 0.75 0.01005 0.0681818 0 0
6882 0.21245 0.75 0.01005 0.0681818 0 0
6883 0.2124 0.75 0.0101 0.0681818 0 0
6884 0.21225 0.75 0.0101 0.0681818 0 0
6885 0.21215 0.75 0.0101 0.0681818 0 0
6886 0.21195 0.75 0.0101 0.0681818 0 0
6887 0.21195 0.75 0.0101 0.0681818 0 0
6888 0.2118 0.75 0.0101 0.0681818 0 0
6889 0.2121 0.75 0.0101 0.0681818 0 0
6890 0.212 0.75 0.0101 0.0681818 0 0
6891 0.21185 0.75 0.01005 0.0681818 0 0
6892 0.2116 0.75 0.01 0.0681818 0 0
6893 0.2119 0.75 0.01005 0.0681818 0 0
6894 0.21215 0.75 0.01 0.0681818 0 0
6895 0.2119 0.75 0.01005 0.0681818 0 0
6896 0.2117 0.75 0.01005 0.0681818 0 0
6897 0.21175 0.75 0.00995 0.0681818 0 0
6898 0.21205 0.75 0.0099 0.0681818 0 0
6899 0.21215 0.75 0.00985 0.0681818 0 0
6900 0.2124 0.75 0.00985 0.0681818 0 0
6901 0.21215 0.75 0.0099 0.0681818 0 0
6902 0.21255 0.75 0.01005 0.0681818 0 0
6903 0.21255 0.75 0.01005 0.0681818 0 0
6904 0.2124 0.75 0.01005 0.0681818 0 0
6905 0.2125 0.75 0.01005 0.0681818 0 0
6906 0.21245 0.75 0.01005 0.0681818 0 0
6907 0.2126 0.704545 0.0101 0.0909091 0 0
6908 0.2125 0.704545 0.0101 0.0909091 0 0
6909 0.21265 0.704545 0.01005 0.0909091 0 0
6910 0.21275 0.727273 0.00995 0.0681818 0 0
6911 0.21295 0.727273 0.01005 0.0681818 0 0
6912 0.21345 0.727273 0.0101 0.0681818 0 0
6913 0.21365 0.727273 0.01015 0.0681818 0 0
6914 0.2136 0.75 0.0103 0.0681818 0 0
6915 0.21365 0.75 0.01045 0.0681818 0 0
6916 0.2135 0.75 0.01055 0.0681818 0 0
6917 0.21345 0.75 0.01055 0.0909091 0 0
6918 0.2133 0.772727 0.0105 0.0909091 0 0
6919 0.2133 0.772727 0.0105 0.0909091 0 0
6920 0.21345 0.772727 0.0105 0.0909091 0 0
6921 0.2135 0.795455 0.01045 0.0681818 0 0
6922 0.2134 0.795455 0.0105 0.0681818 0 0
6923 0.21325 0.795455 0.01045 0.0681818 0 0
6924 0.21335 0.795455 0.0105 0.0681818 0 0
6925 0.21315 0.795455 0.01055 0.0681818 0 0
6926 0.21315 0.795455 0.01055 0.0681818 0 0
6927 0.2126 0.795455 0.01065 0.0681818 0 0
6928 0.21295 0.795455 0.01065 0.0681818 0 0
6929 0.21295 0.795455 0.01065 0.0681818 0 0
6930 0.213 0.795455 0.01065 0.0681818 0 0
6931 0.2127 0.795455 0.01065 0.0681818 0 0
6932 0.2132 0.795455 0.0107 0.0681818 0 0
6933 0.21325 0.795455 0.01085 0.0681818 0 0
6934 0.21355 0.772727 0.011 0.0681818 0 0
6935 0.2136 0.75 0.01105 0.0681818 0 0
6936 0.2135 0.75 0.0111 0.0681818 0 0
6937 0.2135 0.75 0.0111 0.0681818 0 0
6938 0.2134 0.75 0.0111 0.0681818 0 0
6939 0.2131 0.75 0.0111 0.0681818 0 0
6940 0.21295 0.75 0.0111 0.0681818 0 0
6941 0.21295 0.75 0.0111 0.0681818 0 0
6942 0.21275 0.75 0.01115 0.0681818 0 0
6943 0.2128 0.75 0.01115 0.0681818 0 0
6944 0.21295 0.727273 0.0111 0.0681818 0 0
6945 0.2127 0.727273 0.0111 0.0681818 0 0
6946 0.21245 0.727273 0.0111 0.0681818 0 0
6947 0.21245 0.727273 0.011 0.0681818 0 0
6948 0.2125 0.727273 0.0109 0.0681818 0 0
6949 0.21235 0.727273 0.01085 0.0681818 0 0
6950 0.212 0.727273 0.01095 0.0681818 0 0
6951 0.2119 0.727273 0.01095 0.0681818 0 0
6952 0.21185 0.727273 0.01095 0.0681818 0 0
6953 0.2118 0.727273 0.01095 0.0681818 0 0
6954 0.21175 0.75 0.01095 0.0681818 0 0
6955 0.2117 0.75 0.011 0.0681818 0 0
6956 0.2119 0.772727 0.011 0.0681818 0 0
6957 0.21215 0.772727 0.011 0.0681818 0 0
6958 0.2123 0.772727 0.01095 0.0681818 0 0
6959 0.2124 0.772727 0.01095 0.0681818 0 0
6960 0.2128 0.772727 0.0109 0.0681818 0 0
6961 0.21275 0.772727 0.01095 0.0681818 0 0
6962 0.2126 0.772727 0.01095 0.0681818 0 0
6963 0.2126 0.772727 0.0109 0.0681818 0 0
6964 0.2125 0.772727 0.0108 0.0681818 0 0
6965 0.2128 0.772727 0.0108 0.0681818 0 0
6966 0.21265 0.772727 0.0108 0.0681818 0 0
6967 0.21255 0.75 0.01085 0.0681818 0 0
6968 0.2125 0.75 0.01085 0.0681818 0 0
6969 0.2126 0.75 0.0109 0.0681818 0 0
6970 0.21255 0.727273 0.01085 0.0681818 0 0
6971 0.2125 0.727273 0.01085 0.0681818 0 0
6972 0.2124 0.727273 0.0108 0.0681818 0 0
6973 0.21215 0.727273 0.0109 0.0681818 0 0
6974 0.2121 0.727273 0.011 0.0681818 0 0
6975 0.2123 0.704545 0.01095 0.0909091 0 0
6976 0.2122 0.704545 0.01095 0.0909091 0 0
6977 0.2123 0.704545 0.01095 0.0909091 0 0
6978 0.21255 0.704545 0.01095 0.0909091 0 0
6979 0.2126 0.704545 0.01095 0.0909091 0 0
6980 0.21275 0.704545 0.0109 0.0909091 0 0
6981 0.21305 0.704545 0.01085 0.0909091 0 0
6982 0.2132 0.704545 0.0108 0.0909091 0 0
6983 0.21285 0.704545 0.01085 0.0909091 0 0
6984 0.213 0.727273 0.01085 0.0909091 0 0
6985 0.21335 0.727273 0.0108 0.0909091 0 0
6986 0.21325 0.727273 0.0108 0.0909091 0 0
6987 0.2135 0.727273 0.0108 0.0909091 0 0
6988 0.2132 0.727273 0.0108 0.0909091 0 0
6989 0.2133 0.727273 0.01085 0.0909091 0 0
6990 0.2133 0.727273 0.01095 0.0909091 0 0
6991 0.21345 0.727273 0.011 0.0909091 0 0
6992 0.2136 0.727273 0.01095 0.0909091 0 0
6993 0.21365 0.727273 0.011 0.0909091 0 0
6994 0.2135 0.727273 0.01105 0.0909091 0 0
6995 0.2134 0.727273 0.01095 0.0909091 0 0
6996 0.2133 0.727273 0.01095 0.0909091 0 0
6997 0.2134 0.727273 0.0109 0.0909091 0 0
6998 0.2132 0.727273 0.01095 0.0909091 0 0
6999 0.2133 0.727273 0.01085 0.0909091 0 0
7000 0.2133 0.727273 0.0108 0.0909091 0 0
7001 0.21355 0.727273 0.0108 0.0909091 0 0
7002 0.2138 0.727273 0.01085 0.0909091 0 0
7003 0.2138 0.727273 0.01085 0.0909091 0 0
7004 0.21385 0.727273 0.0108 0.0909091 0 0
7005 0.21375 0.727273 0.0108 0.0909091 0 0
7006 0.2135 0.727273 0.0109 0.0909091 0 0
7007 0.2137 0.727273 0.0109 0.0909091 0 0
7008 0.2133 0.704545 0.01095 0.0909091 0 0
7009 0.21325 0.704545 0.01095 0.0909091 0 0
7010 0.21315 0.727273 0.011 0.0909091 0 0
7011 0.21305 0.727273 0.01105 0.0909091 0 0
7012 0.21305 0.727273 0.0111 0.0909091 0 0
7013 0.21305 0.727273 0.01105 0.0909091 0 0
7014 0.2133 0.704545 0.011 0.0909091 0 0
7015 0.2135 0.704545 0.01095 0.0909091 0 0
7016 0.21345 0.704545 0.01095 0.0909091 0 0
7017 0.21335 0.704545 0.01095 0.0909091 0 0
7018 0.21345 0.704545 0.011 0.0909091 0 0
7019 0.21335 0.681818 0.01095 0.0909091 0 0
7020 0.21355 0.681818 0.0109 0.0909091 0 0
7021 0.21345 0.681818 0.011 0.0909091 0 0
7022 0.2135 0.681818 0.011 0.0909091 0 0
7023 0.21345 0.681818 0.011 0.0909091 0 0
7024 0.2133 0.659091 0.01095 0.0909091 0 0
7025 0.21325 0.659091 0.01105 0.0909091 0 0
7026 0.21335 0.659091 0.011 0.0909091 0 0
7027 0.21335 0.659091 0.01095 0.0909091 0 0
7028 0.2133 0.659091 0.01095 0.0909091 0 0
7029 0.21365 0.659091 0.01095 0.0909091 0 0
7030 0.21305 0.659091 0.01085 0.0909091 0 0
7031 0.2132 0.659091 0.0109 0.0909091 0 0
7032 0.2131 0.659091 0.011 0.0909091 0 0
7033 0.21295 0.659091 0.01095 0.0909091 0 0
7034 0.21285 0.659091 0.01105 0.0909091 0 0
7035 0.21295 0.659091 0.0111 0.0909091 0 0
7036 0.2131 0.659091 0.0111 0.0909091 0 0
7037 0.21275 0.659091 0.0111 0.0909091 0 0
7038 0.2125 0.659091 0.01105 0.0909091 0 0
7039 0.21245 0.659091 0.01105 0.0909091 0 0
7040 0.2121 0.659091 0.011 0.0909091 0 0
7041 0.2124 0.636364 0.01105 0.0909091 0 0
7042 0.2127 0.636364 0.0111 0.0909091 0 0
7043 0.21295 0.636364 0.011 0.0909091 0 0
7044 0.21305 0.659091 0.011 0.0681818 0 0
7045 0.2132 0.681818 0.011 0.0681818 0 0
7046 0.21345 0.681818 0.01095 0.0681818 0 0
7047 0.21365 0.681818 0.01095 0.0681818 0 0
7048 0.21395 0.704545 0.011 0.0681818 0 0
7049 0.2143 0.704545 0.011 0.0681818 0 0
7050 0.21415 0.704545 0.011 0.0681818 0 0
7051 0.2143 0.704545 0.0109 0.0681818 0 0
7052 0.2144 0.704545 0.0109 0.0681818 0 0
7053 0.2147 0.704545 0.0109 0.0681818 0 0
7054 0.21435 0.704545 0.011 0.0681818 0 0
7055 0.21435 0.704545 0.011 0.0681818 0 0
7056 0.21455 0.704545 0.011 0.0681818 0 0
7057 0.21445 0.681818 0.011 0.0681818 0 0
7058 0.2151 0.704545 0.011 0.0681818 0 0
7059 0.2151 0.681818 0.0111 0.0681818 0 0
7060 0.21515 0.704545 0.0111 0.0681818 0 0
7061 0.21495 0.681818 0.0112 0.0681818 0 0
7062 0.21505 0.681818 0.0112 0.0681818 0 0
7063 0.21505 0.681818 0.01115 0.0681818 0 0
7064 0.21495 0.681818 0.01115 0.0681818 0 0
7065 0.2149 0.681818 0.0111 0.0681818 0 0
7066 0.21475 0.681818 0.01105 0.0681818 0 0
7067 0.21445 0.681818 0.01105 0.0681818 0 0
7068 0.21445 0.681818 0.01105 0.0681818 0 0
7069 0.21435 0.681818 0.0111 0.0681818 0 0
7070 0.2146 0.681818 0.01105 0.0681818 0 0
7071 0.2147 0.681818 0.011 0.0681818 0 0
7072 0.2148 0.681818 0.011 0.0681818 0 0
7073 0.21475 0.681818 0.01105 0.0681818 0 0
7074 0.21465 0.681818 0.01105 0.0454545 0 0
7075 0.21485 0.704545 0.01115 0.0454545 0 0
7076 0.21455 0.704545 0.01115 0.0454545 0 0
7077 0.21485 0.727273 0.0112 0.0227273 0 0
7078 0.21485 0.727273 0.01115 0.0227273 0 0
7079 0.21465 0.727273 0.01115 0.0227273 0 0
7080 0.2145 0.727273 0.01115 0.0227273 0 0
7081 0.21445 0.727273 0.01115 0.0227273 0 0
7082 0.21435 0.727273 0.01115 0.0227273 0 0
7083 0.214 0.727273 0.01115 0.0227273 0 0
7084 0.2138 0.75 0.01115 0.0227273 0 0
7085 0.21365 0.772727 0.01115 0.0227273 0 0
7086 0.2136 0.772727 0.01115 0.0227273 0 0
7087 0.2137 0.772727 0.0111 0.0227273 0 0
7088 0.214 0.772727 0.01115 0.0227273 0 0
7089 0.21425 0.772727 0.0111 0.0227273 0 0
7090 0.214 0.772727 0.0111 0.0227273 0 0
7091 0.214 0.772727 0.01115 0.0227273 0 0
7092 0.21415 0.772727 0.0112 0.0227273 0 0
7093 0.2142 0.772727 0.01115 0.0227273 0 0
7094 0.2142 0.772727 0.0112 0.0227273 0 0
7095 0.21415 0.772727 0.01115 0.0227273 0 0
7096 0.21425 0.772727 0.01115 0.0227273 0 0
7097 0.21445 0.772727 0.01115 0.0227273 0 0
7098 0.21455 0.772727 0.0111 0.0227273 0 0
7099 0.2143 0.772727 0.01115 0.0227273 0 0
7100 0.2141 0.772727 0.01105 0.0227273 0 0
7101 0.2141 0.795455 0.01105 0.0227273 0 0
7102 0.21415 0.795455 0.01105 0.0227273 0 0
7103 0.21415 0.795455 0.01105 0.0227273 0 0
7104 0.21395 0.795455 0.0111 0.0227273 0 0
7105 0.214 0.772727 0.01105 0.0227273 0 0
7106 0.21405 0.772727 0.01105 0.0227273 0 0
7107 0.21415 0.772727 0.01105 0.0227273 0 0
7108 0.21395 0.772727 0.01105 0.0227273 0 0
7109 0.21425 0.772727 0.01095 0.0227273 0 0
7110 0.2142 0.772727 0.0109 0.0227273 0 0
7111 0.2142 0.772727 0.0109 0.0227273 0 0
7112 0.21435 0.772727 0.0109 0.0227273 0 0
7113 0.2148 0.772727 0.0109 0.0227273 0 0
7114 0.21465 0.795455 0.01085 0.0227273 0 0
7115 0.21415 0.795455 0.01085 0.0227273 0 0
7116 0.21425 0.795455 0.01085 0.0227273 0 0
7117 0.21415 0.795455 0.0108 0.0227273 0 0
7118 0.21395 0.772727 0.0108 0.0227273 0 0
7119 0.21385 0.772727 0.0108 0.0227273 0 0
7120 0.21375 0.772727 0.0108 0.0227273 0 0
7121 0.21345 0.772727 0.01075 0.0227273 0 0
7122 0.21345 0.772727 0.0107 0.0227273 0 0
7123 0.2133 0.772727 0.0107 0.0227273 0 0
7124 0.21345 0.772727 0.01065 0.0227273 0 0
7125 0.2133 0.772727 0.01075 0.0227273 0 0
7126 0.2137 0.772727 0.0108 0.0227273 0 0
7127 0.2137 0.772727 0.01075 0.0227273 0 0
7128 0.21415 0.772727 0.01075 0.0227273 0 0
7129 0.21385 0.772727 0.01075 0.0227273 0 0
7130 0.21375 0.772727 0.0107 0.0227273 0 0
7131 0.2135 0.772727 0.0108 0.0227273 0 0
7132 0.2135 0.772727 0.01075 0.0227273 0 0
7133 0.21335 0.772727 0.01075 0.0227273 0 0
7134 0.21285 0.795455 0.01075 0.0227273 0 0
7135 0.21295 0.795455 0.0108 0.0227273 0 0
7136 0.21295 0.795455 0.01075 0.0227273 0 0
7137 0.2129 0.795455 0.01075 0.0227273 0 0
7138 0.2133 0.795455 0.0107 0.0227273 0 0
7139 0.21335 0.795455 0.0106 0.0227273 0 0
7140 0.213 0.795455 0.0106 0.0227273 0 0
7141 0.2127 0.795455 0.0106 0.0227273 0 0
7142 0.21265 0.795455 0.01065 0.0227273 0 0
7143 0.2123 0.795455 0.01065 0.0227273 0 0
7144 0.21245 0.795455 0.01065 0.0227273 0 0
7145 0.2122 0.795455 0.01065 0.0227273 0 0
7146 0.21215 0.795455 0.0106 0.0227273 0 0
7147 0.2122 0.795455 0.0106 0.0227273 0 0
7148 0.2122 0.795455 0.0107 0.0227273 0 0
7149 0.2121 0.795455 0.0107 0.0227273 0 0
7150 0.21235 0.795455 0.0107 0.0227273 0 0
7151 0.21215 0.772727 0.01075 0.0227273 0 0
7152 0.21225 0.772727 0.01075 0.0227273 0 0
7153 0.21225 0.772727 0.0107 0.0227273 0 0
7154 0.21235 0.772727 0.0107 0.0227273 0 0
7155 0.2124 0.772727 0.0108 0.0227273 0 0
7156 0.21265 0.772727 0.0108 0.0227273 0 0
7157 0.2125 0.772727 0.01085 0.0227273 0 0
7158 0.2125 0.772727 0.01085 0.0227273 0 0
7159 0.21225 0.772727 0.01095 0.0227273 0 0
7160 0.2124 0.772727 0.01095 0.0227273 0 0
7161 0.21235 0.772727 0.01095 0.0227273 0 0
7162 0.2124 0.772727 0.01095 0.0227273 0 0
7163 0.2126 0.75 0.011 0.0227273 0 0
7164 0.21255 0.75 0.01105 0.0227273 0 0
7165 0.21265 0.75 0.01105 0.0227273 0 0
7166 0.2128 0.75 0.01105 0.0227273 0 0
7167 0.2129 0.75 0.01105 0.0227273 0 0
7168 0.21325 0.772727 0.0109 0.0227273 0 0
7169 0.21315 0.772727 0.01085 0.0227273 0 0
7170 0.2131 0.772727 0.0109 0.0227273 0 0
7171 0.21325 0.772727 0.01085 0.0227273 0 0
7172 0.213 0.772727 0.01075 0.0227273 0 0
7173 0.2126 0.795455 0.0107 0.0227273 0 0
7174 0.2127 0.795455 0.0107 0.0227273 0 0
7175 0.2129 0.795455 0.0107 0.0227273 0 0
7176 0.21255 0.795455 0.01065 0.0227273 0 0
7177 0.21265 0.795455 0.01075 0.0227273 0 0
7178 0.2126 0.795455 0.01075 0.0227273 0 0
7179 0.2126 0.795455 0.01075 0.0227273 0 0
7180 0.213 0.795455 0.0107 0.0227273 0 0
7181 0.2129 0.795455 0.0107 0.0227273 0 0
7182 0.21295 0.795455 0.0107 0.0227273 0 0
7183 0.21285 0.818182 0.0107 0.0227273 0 0
7184 0.2129 0.818182 0.0107 0.0227273 0 0
7185 0.21325 0.818182 0.0107 0.0227273 0 0
7186 0.2132 0.818182 0.01065 0.0227273 0 0
7187 0.21355 0.818182 0.0106 0.0227273 0 0
7188 0.2134 0.818182 0.0106 0.0227273 0 0
7189 0.21335 0.818182 0.0106 0.0227273 0 0
7190 0.2135 0.818182 0.0106 0.0227273 0 0
7191 0.2137 0.818182 0.0106 0.0227273 0 0
7192 0.2135 0.818182 0.0106 0.0227273 0 0
7193 0.21355 0.818182 0.01055 0.0227273 0 0
7194 0.21375 0.818182 0.0106 0.0227273 0 0
7195 0.2137 0.818182 0.0106 0.0227273 0 0
7196 0.2142 0.795455 0.0105 0.0227273 0 0
7197 0.2142 0.795455 0.0105 0.0227273 0 0
7198 0.21425 0.795455 0.01045 0.0227273 0 0
7199 0.2143 0.795455 0.01045 0.0227273 0 0
7200 0.2145 0.795455 0.01045 0.0227273 0 0
7201 0.21455 0.795455 0.0104 0.0227273 0 0
7202 0.2147 0.795455 0.01035 0.0227273 0 0
7203 0.2146 0.795455 0.01035 0.0227273 0 0
7204 0.21465 0.795455 0.01045 0.0227273 0 0
7205 0.2145 0.795455 0.01045 0.0227273 0 0
7206 0.21455 0.795455 0.0105 0.0227273 0 0
7207 0.21485 0.795455 0.0105 0.0227273 0 0
7208 0.2146 0.795455 0.01045 0.0227273 0 0
7209 0.2145 0.795455 0.01045 0.0227273 0 0
7210 0.2147 0.818182 0.01045 0.0227273 0 0
7211 0.2146 0.818182 0.0105 0.0227273 0 0
7212 0.2146 0.818182 0.0105 0.0227273 0 0
7213 0.2144 0.840909 0.01045 0.0227273 0 0
7214 0.21445 0.863636 0.01045 0.0227273 0 0
7215 0.2142 0.863636 0.01045 0.0227273 0 0
7216 0.2141 0.863636 0.01045 0.0227273 0 0
7217 0.2143 0.863636 0.0104 0.0227273 0 0
7218 0.21395 0.863636 0.01045 0.0227273 0 0
7219 0.2137 0.863636 0.0104 0.0227273 0 0
7220 0.214 0.863636 0.01035 0.0227273 0 0
7221 0.21385 0.863636 0.0103 0.0227273 0 0
7222 0.21385 0.863636 0.01025 0.0227273 0 0
7223 0.21385 0.863636 0.01015 0.0227273 0 0
7224 0.2135 0.863636 0.0101 0.0227273 0 0
7225 0.2136 0.863636 0.0101 0.0227273 0 0
7226 0.214 0.863636 0.01005 0.0227273 0 0
7227 0.21435 0.863636 0.0101 0.0227273 0 0
7228 0.21415 0.863636 0.0101 0.0227273 0 0
7229 0.21435 0.863636 0.0101 0.0227273 0 0
7230 0.2143 0.863636 0.01015 0.0227273 0 0
7231 0.2143 0.840909 0.0102 0.0227273 0 0
7232 0.21455 0.840909 0.0102 0.0227273 0 0
7233 0.2144 0.863636 0.0102 0.0227273 0 0
7234 0.2142 0.863636 0.01015 0.0227273 0 0
7235 0.21425 0.863636 0.0102 0.0227273 0 0
7236 0.214 0.863636 0.0104 0.0227273 0 0
7237 0.2138 0.840909 0.0104 0.0227273 0 0
7238 0.2133 0.840909 0.0104 0.0227273 0 0
7239 0.21315 0.840909 0.0104 0.0227273 0 0
7240 0.21345 0.840909 0.0104 0.0227273 0 0
7241 0.2132 0.840909 0.01045 0.0227273 0 0
7242 0.2129 0.840909 0.0105 0.0227273 0 0
7243 0.21265 0.840909 0.01045 0.0227273 0 0
7244 0.21265 0.840909 0.0105 0.0227273 0 0
7245 0.21315 0.840909 0.01055 0.0227273 0 0
7246 0.213 0.840909 0.0106 0.0227273 0 0
7247 0.21315 0.840909 0.0107 0.0227273 0 0
7248 0.2132 0.840909 0.0107 0.0227273 0 0
7249 0.21325 0.840909 0.0107 0.0227273 0 0
7250 0.2134 0.840909 0.01065 0 0 0
7251 0.21355 0.840909 0.0105 0 0 0
7252 0.2136 0.840909 0.01035 0 0 0
7253 0.21395 0.863636 0.01035 0 0 0
7254 0.2142 0.863636 0.0103 0 0 0
7255 0.2143 0.863636 0.0103 0 0 0
7256 0.2142 0.863636 0.0103 0 0 0
7257 0.2144 0.863636 0.01025 0 0 0
7258 0.2146 0.863636 0.01025 0 0 0
7259 0.2147 0.863636 0.0103 0 0 0
7260 0.2144 0.863636 0.01035 0 0 0
7261 0.2146 0.863636 0.01035 0 0 0
7262 0.21455 0.863636 0.01025 0 0 0
7263 0.21445 0.863636 0.0103 0 0 0
7264 0.21455 0.863636 0.0103 0 0 0
7265 0.2148 0.863636 0.01025 0 0 0
7266 0.2148 0.840909 0.01015 0 0 0
7267 0.2148 0.840909 0.0101 0 0 0
7268 0.21485 0.840909 0.01015 0 0 0
7269 0.21495 0.840909 0.01015 0 0 0
7270 0.2151 0.840909 0.0101 0 0 0
7271 0.21485 0.840909 0.0101 0 0 0
7272 0.21495 0.840909 0.0101 0 0 0
7273 0.21495 0.818182 0.0101 0 0 0
7274 0.21485 0.818182 0.01005 0 0 0
7275 0.2146 0.818182 0.00995 0 0 0
7276 0.21435 0.818182 0.00985 0 0 0
7277 0.2141 0.840909 0.00985 0 0 0
7278 0.214 0.840909 0.0099 0 0 0
7279 0.21415 0.840909 0.0099 0 0 0
7280 0.21395 0.840909 0.0099 0 0 0
7281 0.214 0.840909 0.0099 0 0 0
7282 0.21395 0.840909 0.0099 0 0 0
7283 0.2142 0.840909 0.0098 0 0 0
7284 0.21385 0.840909 0.00975 0 0 0
7285 0.2135 0.840909 0.00975 0 0 0
7286 0.2134 0.840909 0.0098 0 0 0
7287 0.21325 0.840909 0.0097 0 0 0
7288 0.21355 0.863636 0.0097 0 0 0
7289 0.21355 0.863636 0.00975 0 0 0
7290 0.21345 0.863636 0.00975 0 0 0
7291 0.2135 0.863636 0.00985 0 0 0
7292 0.21325 0.863636 0.00995 0 0 0
7293 0.2132 0.863636 0.01 0 0 0
7294 0.2133 0.863636 0.01 0 0 0
7295 0.21315 0.840909 0.00995 0.0227273 0 0
7296 0.2132 0.840909 0.01 0.0227273 0 0
7297 0.2133 0.840909 0.01 0.0227273 0 0
7298 0.2134 0.840909 0.01005 0.0227273 0 0
7299 0.21315 0.840909 0.01005 0.0227273 0 0
7300 0.21305 0.840909 0.01005 0.0227273 0 0
7301 0.2129 0.840909 0.01 0.0227273 0 0
7302 0.213 0.840909 0.00995 0.0227273 0 0
7303 0.21315 0.863636 0.00995 0.0227273 0 0
7304 0.21295 0.863636 0.0099 0.0227273 0 0
7305 0.21315 0.863636 0.00975 0.0227273 0 0
7306 0.2126 0.863636 0.00975 0.0227273 0 0
7307 0.21285 0.863636 0.00975 0.0227273 0 0
7308 0.2129 0.863636 0.00975 0.0227273 0 0
7309 0.2126 0.863636 0.00975 0.0227273 0 0
7310 0.2127 0.863636 0.0097 0.0227273 0 0
7311 0.2127 0.863636 0.0097 0.0227273 0 0
7312 0.21295 0.863636 0.00975 0.0227273 0 0
7313 0.21295 0.863636 0.0097 0.0227273 0 0
7314 0.213 0.886364 0.0097 0.0227273 0 0
7315 0.21325 0.863636 0.0097 0.0227273 0 0
7316 0.2135 0.863636 0.0097 0.0227273 0 0
7317 0.21355 0.863636 0.0097 0.0227273 0 0
7318 0.2135 0.863636 0.00965 0.0227273 0 0
7319 0.21325 0.863636 0.0097 0.0227273 0 0
7320 0.21305 0.863636 0.00975 0.0227273 0 0
7321 0.2132 0.863636 0.0097 0.0227273 0 0
7322 0.213 0.863636 0.0097 0.0227273 0 0
7323 0.2129 0.840909 0.0097 0.0227273 0 0
7324 0.2129 0.840909 0.0097 0.0227273 0 0
7325 0.213 0.840909 0.00965 0.0227273 0 0
7326 0.213 0.840909 0.0096 0.0227273 0 0
7327 0.2128 0.863636 0.00965 0.0227273 0 0
7328 0.21325 0.863636 0.0097 0.0227273 0 0
7329 0.21305 0.863636 0.0097 0.0227273 0 0
7330 0.21315 0.863636 0.0097 0.0227273 0 0
7331 0.21325 0.863636 0.0097 0.0227273 0 0
7332 0.21325 0.863636 0.0097 0.0227273 0 0
7333 0.21325 0.863636 0.0097 0.0227273 0 0
7334 0.2133 0.863636 0.0097 0.0227273 0 0
7335 0.21305 0.863636 0.0097 0.0227273 0 0
7336 0.21285 0.863636 0.0097 0.0227273 0 0
7337 0.21285 0.863636 0.00975 0.0227273 0 0
7338 0.21305 0.863636 0.0097 0.0227273 0 0
7339 0.213 0.863636 0.0097 0.0227273 0 0
7340 0.21315 0.863636 0.0097 0.0227273 0 0
7341 0.213 0.863636 0.0097 0.0227273 0 0
7342 0.21325 0.863636 0.00965 0.0227273 0 0
7343 0.2133 0.863636 0.00965 0.0227273 0 0
7344 0.21355 0.863636 0.0096 0.0227273 0 0
7345 0.2139 0.863636 0.00965 0.0227273 0 0
7346 0.21375 0.863636 0.00975 0.0227273 0 0
7347 0.2136 0.863636 0.0097 0.0227273 0 0
7348 0.21375 0.863636 0.0097 0.0227273 0 0
7349 0.21375 0.863636 0.00975 0.0227273 0 0
7350 0.2137 0.863636 0.00975 0.0227273 0 0
7351 0.21335 0.863636 0.0098 0.0227273 0 0
7352 0.21335 0.840909 0.00965 0.0227273 0 0
7353 0.2133 0.818182 0.0097 0.0227273 0 0
7354 0.2131 0.818182 0.0097 0.0227273 0 0
7355 0.21295 0.818182 0.00975 0.0227273 0 0
7356 0.2129 0.818182 0.00975 0.0227273 0 0
7357 0.2126 0.818182 0.0098 0.0227273 0 0
7358 0.21255 0.818182 0.00985 0.0227273 0 0
7359 0.21265 0.818182 0.0098 0.0227273 0 0
7360 0.2124 0.818182 0.00985 0.0227273 0 0
7361 0.21255 0.818182 0.00985 0.0227273 0 0
7362 0.2126 0.818182 0.0099 0.0227273 0 0
7363 0.2127 0.818182 0.00985 0.0227273 0 0
7364 0.2127 0.818182 0.0097 0.0227273 0 0
7365 0.2128 0.818182 0.0097 0.0227273 0 0
7366 0.2128 0.818182 0.00975 0.0227273 0 0
7367 0.21305 0.818182 0.00975 0.0227273 0 0
7368 0.213 0.818182 0.0097 0.0227273 0 0
7369 0.2132 0.818182 0.0096 0.0227273 0 0
7370 0.2136 0.818182 0.0096 0.0227273 0 0
7371 0.2133 0.772727 0.00955 0.0227273 0 0
7372 0.2131 0.772727 0.00945 0.0227273 0 0
7373 0.21325 0.772727 0.00945 0.0454545 0 0
7374 0.21285 0.772727 0.00945 0.0454545 0 0
7375 0.2128 0.75 0.00945 0.0454545 0 0
7376 0.21255 0.772727 0.0095 0.0454545 0 0
7377 0.21255 0.772727 0.00945 0.0454545 0 0
7378 0.21245 0.772727 0.0095 0.0454545 0 0
7379 0.21265 0.772727 0.00955 0.0454545 0 0
7380 0.21275 0.772727 0.0095 0.0454545 0 0
7381 0.2126 0.772727 0.0095 0.0454545 0 0
7382 0.21245 0.772727 0.0095 0.0454545 0 0
7383 0.2127 0.772727 0.0095 0.0454545 0 0
7384 0.2126 0.772727 0.00945 0.0454545 0 0
7385 0.21225 0.772727 0.0094 0.0454545 0 0
7386 0.2124 0.772727 0.0093 0.0454545 0 0
7387 0.2122 0.772727 0.0094 0.0454545 0 0
7388 0.2121 0.772727 0.00935 0.0454545 0 0
7389 0.21185 0.772727 0.0093 0.0454545 0 0
7390 0.21205 0.772727 0.00935 0.0454545 0 0
7391 0.212 0.772727 0.0095 0.0454545 0 0
7392 0.2121 0.75 0.00945 0.0454545 0 0
7393 0.2122 0.75 0.0094 0.0454545 0 0
7394 0.2123 0.75 0.00925 0.0454545 0 0
7395 0.21225 0.75 0.0093 0.0454545 0 0
7396 0.2119 0.75 0.00925 0.0454545 0 0
7397 0.21205 0.75 0.0092 0.0454545 0 0
7398 0.212 0.727273 0.00925 0.0681818 0 0
7399 0.212 0.727273 0.00925 0.0681818 0 0
7400 0.2124 0.727273 0.00915 0.0681818 0 0
7401 0.21245 0.727273 0.0091 0.0681818 0 0
7402 0.2124 0.727273 0.0091 0.0681818 0 0
7403 0.21205 0.727273 0.0091 0.0681818 0 0
7404 0.2122 0.727273 0.00905 0.0681818 0 0
7405 0.21225 0.727273 0.00905 0.0681818 0 0
7406 0.2125 0.727273 0.00905 0.0681818 0 0
7407 0.2123 0.75 0.00905 0.0681818 0 0
7408 0.21225 0.75 0.00905 0.0681818 0 0
7409 0.2127 0.75 0.00905 0.0681818 0 0
7410 0.2129 0.75 0.00905 0.0681818 0 0
7411 0.21255 0.772727 0.009 0.0681818 0 0
7412 0.21235 0.75 0.00895 0.0681818 0 0
7413 0.21245 0.75 0.00895 0.0681818 0 0
7414 0.2124 0.727273 0.00895 0.0681818 0 0
7415 0.2126 0.727273 0.00895 0.0681818 0 0
7416 0.2123 0.727273 0.00895 0.0681818 0 0
7417 0.21215 0.727273 0.00895 0.0681818 0 0
7418 0.2122 0.727273 0.00895 0.0681818 0 0
7419 0.21215 0.727273 0.00895 0.0681818 0 0
7420 0.2123 0.727273 0.0089 0.0681818 0 0
7421 0.21225 0.727273 0.0089 0.0681818 0 0
7422 0.2125 0.727273 0.00895 0.0681818 0 0
7423 0.21265 0.75 0.009 0.0681818 0 0
7424 0.2129 0.75 0.009 0.0681818 0 0
7425 0.21305 0.75 0.009 0.0681818 0 0
7426 0.21295 0.75 0.00905 0.0681818 0 0
7427 0.21275 0.75 0.009 0.0681818 0 0
7428 0.2128 0.75 0.009 0.0681818 0 0
7429 0.21305 0.75 0.009 0.0681818 0 0
7430 0.2132 0.75 0.00895 0.0681818 0 0
7431 0.2134 0.75 0.009 0.0681818 0 0
7432 0.2132 0.75 0.009 0.0681818 0 0
7433 0.213 0.75 0.009 0.0681818 0 0
7434 0.213 0.75 0.009 0.0681818 0 0
7435 0.2126 0.75 0.009 0.0681818 0 0
7436 0.2125 0.75 0.009 0.0681818 0 0
7437 0.2121 0.75 0.009 0.0681818 0 0
7438 0.2124 0.75 0.00895 0.0681818 0 0
7439 0.2126 0.75 0.00895 0.0681818 0 0
7440 0.2126 0.75 0.00895 0.0681818 0 0
7441 0.21235 0.75 0.009 0.0681818 0 0
7442 0.21205 0.75 0.009 0.0681818 0 0
7443 0.2121 0.75 0.009 0.0681818 0 0
7444 0.21225 0.772727 0.0091 0.0681818 0 0
7445 0.21255 0.772727 0.00915 0.0681818 0 0
7446 0.21245 0.772727 0.00915 0.0681818 0 0
7447 0.2123 0.772727 0.0092 0.0681818 0 0
7448 0.2125 0.795455 0.0092 0.0681818 0 0
7449 0.2122 0.795455 0.00915 0.0681818 0 0
7450 0.21245 0.795455 0.00915 0.0681818 0 0
7451 0.2122 0.795455 0.0091 0.0681818 0 0
7452 0.21215 0.772727 0.00915 0.0681818 0 0
7453 0.212 0.772727 0.0091 0.0681818 0 0
7454 0.2116 0.772727 0.00915 0.0681818 0 0
7455 0.21165 0.772727 0.00905 0.0681818 0 0
7456 0.212 0.772727 0.00905 0.0681818 0 0
7457 0.2119 0.772727 0.0091 0.0681818 0 0
7458 0.2119 0.772727 0.00905 0.0681818 0 0
7459 0.21205 0.772727 0.00905 0.0681818 0 0
7460 0.21235 0.772727 0.009 0.0681818 0 0
7461 0.21215 0.772727 0.00905 0.0681818 0 0
7462 0.21225 0.772727 0.00905 0.0681818 0 0
7463 0.2117 0.772727 0.0091 0.0681818 0 0
7464 0.21155 0.772727 0.0091 0.0681818 0 0
7465 0.2115 0.772727 0.00905 0.0681818 0 0
7466 0.2116 0.772727 0.00915 0.0681818 0 0
7467 0.21125 0.772727 0.00925 0.0681818 0 0
7468 0.21105 0.772727 0.00925 0.0681818 0 0
7469 0.21065 0.772727 0.00925 0.0681818 0 0
7470 0.21065 0.772727 0.00925 0.0681818 0 0
7471 0.2106 0.772727 0.0093 0.0681818 0 0
7472 0.2101 0.772727 0.0093 0.0681818 0 0
7473 0.20995 0.75 0.0093 0.0681818 0 0
7474 0.21 0.75 0.00925 0.0681818 0 0
7475 0.2099 0.75 0.00925 0.0681818 0 0
7476 0.20975 0.75 0.0093 0.0681818 0 0
7477 0.2095 0.75 0.00925 0.0681818 0 0
7478 0.20975 0.75 0.00925 0.0681818 0 0
7479 0.20965 0.75 0.00935 0.0681818 0 0
7480 0.20925 0.75 0.0094 0.0681818 0 0
7481 0.20875 0.75 0.00935 0.0681818 0 0
7482 0.2085 0.75 0.00935 0.0681818 0 0
7483 0.20855 0.75 0.00945 0.0681818 0 0
7484 0.20835 0.75 0.00935 0.0681818 0 0
7485 0.20825 0.75 0.00935 0.0681818 0 0
7486 0.20835 0.75 0.0093 0.0681818 0 0
7487 0.2083 0.75 0.0093 0.0681818 0 0
7488 0.20795 0.75 0.0093 0.0681818 0 0
7489 0.208 0.772727 0.00935 0.0681818 0 0
7490 0.2078 0.772727 0.00945 0.0681818 0 0
7491 0.20775 0.772727 0.0095 0.0681818 0 0
7492 0.2081 0.772727 0.0094 0.0681818 0 0
7493 0.208 0.772727 0.00945 0.0681818 0 0
7494 0.2083 0.795455 0.0094 0.0681818 0 0
7495 0.20825 0.818182 0.00935 0.0681818 0 0
7496 0.2084 0.818182 0.0094 0.0681818 0 0
7497 0.20885 0.795455 0.00945 0.0681818 0 0
7498 0.20865 0.772727 0.00945 0.0681818 0 0
7499 0.20865 0.772727 0.00945 0.0681818 0 0
7500 0.20885 0.75 0.00945 0.0681818 0 0
7501 0.2089 0.75 0.0095 0.0681818 0 0
7502 0.20905 0.75 0.0095 0.0681818 0 0
7503 0.2091 0.772727 0.0095 0.0681818 0 0
7504 0.2091 0.795455 0.00955 0.0681818 0 0
7505 0.20915 0.795455 0.0096 0.0681818 0 0
7506 0.20945 0.795455 0.0096 0.0681818 0 0
7507 0.2093 0.795455 0.0097 0.0681818 0 0
7508 0.2094 0.795455 0.00965 0.0681818 0 0
7509 0.2095 0.795455 0.00965 0.0681818 0 0
7510 0.20915 0.795455 0.0096 0.0681818 0 0
7511 0.20955 0.795455 0.00955 0.0681818 0 0
7512 0.20955 0.795455 0.0096 0.0681818 0 0
7513 0.20965 0.772727 0.0097 0.0681818 0 0
7514 0.2097 0.772727 0.00975 0.0681818 0 0
7515 0.2098 0.772727 0.00975 0.0681818 0 0
7516 0.2099 0.772727 0.00975 0.0681818 0 0
7517 0.20985 0.772727 0.00985 0.0681818 0 0
7518 0.20985 0.772727 0.00985 0.0681818 0 0
7519 0.2096 0.772727 0.0099 0.0681818 0 0
7520 0.2099 0.772727 0.0099 0.0681818 0 0
7521 0.2102 0.772727 0.0098 0.0681818 0 0
7522 0.2102 0.772727 0.00985 0.0681818 0 0
7523 0.21025 0.772727 0.0098 0.0681818 0 0
7524 0.2102 0.772727 0.0097 0.0681818 0 0
7525 0.21005 0.772727 0.0097 0.0681818 0 0
7526 0.20995 0.772727 0.0097 0.0681818 0 0
7527 0.2102 0.772727 0.0097 0.0681818 0 0
7528 0.21065 0.772727 0.00965 0.0681818 0 0
7529 0.2108 0.795455 0.0096 0.0454545 0 0
7530 0.2109 0.818182 0.00955 0.0454545 0 0
7531 0.21115 0.818182 0.00955 0.0454545 0 0
7532 0.2113 0.840909 0.00955 0.0227273 0 0
7533 0.2112 0.840909 0.00955 0.0227273 0 0
7534 0.21095 0.818182 0.0096 0.0454545 0 0
7535 0.21085 0.818182 0.00955 0.0454545 0 0
7536 0.21055 0.818182 0.0096 0.0454545 0 0
7537 0.21085 0.818182 0.0096 0.0454545 0 0
7538 0.21085 0.818182 0.0096 0.0454545 0 0
7539 0.21065 0.818182 0.0096 0.0454545 0 0
7540 0.2106 0.818182 0.00965 0.0454545 0 0
7541 0.2104 0.818182 0.00965 0.0454545 0 0
7542 0.2107 0.795455 0.00965 0.0454545 0 0
7543 0.21035 0.795455 0.0096 0.0454545 0 0
7544 0.20985 0.795455 0.0096 0.0454545 0 0
7545 0.21015 0.795455 0.00955 0.0454545 0 0
7546 0.2104 0.795455 0.00955 0.0454545 0 0
7547 0.21025 0.795455 0.00965 0.0454545 0 0
7548 0.2101 0.795455 0.0096 0.0454545 0 0
7549 0.21015 0.795455 0.00955 0.0454545 0 0
7550 0.2102 0.795455 0.00955 0.0454545 0 0
7551 0.2101 0.795455 0.00955 0.0454545 0 0
7552 0.21005 0.795455 0.0096 0.0454545 0 0
7553 0.21015 0.795455 0.0095 0.0454545 0 0
7554 0.21025 0.795455 0.00945 0.0454545 0 0
7555 0.20985 0.818182 0.00945 0.0454545 0 0
7556 0.20965 0.818182 0.00935 0.0454545 0 0
7557 0.2096 0.818182 0.00935 0.0454545 0 0
7558 0.2096 0.818182 0.00925 0.0454545 0 0
7559 0.20965 0.818182 0.0093 0.0454545 0 0
7560 0.2096 0.818182 0.0093 0.0454545 0 0
7561 0.20965 0.818182 0.00925 0.0454545 0 0
7562 0.2099 0.818182 0.0093 0.0454545 0 0
7563 0.21005 0.818182 0.0093 0.0454545 0 0
7564 0.21 0.818182 0.00925 0.0454545 0 0
7565 0.20985 0.818182 0.0093 0.0454545 0 0
7566 0.20955 0.818182 0.00935 0.0454545 0 0
7567 0.2096 0.818182 0.0093 0.0454545 0 0
7568 0.2093 0.818182 0.00925 0.0454545 0 0
7569 0.20915 0.818182 0.0092 0.0454545 0 0
7570 0.2091 0.818182 0.00925 0.0454545 0 0
7571 0.2093 0.818182 0.00925 0.0454545 0 0
7572 0.20965 0.818182 0.00925 0.0454545 0 0
7573 0.20975 0.818182 0.00935 0.0454545 0 0
7574 0.2099 0.818182 0.0094 0.0454545 0 0
7575 0.20995 0.818182 0.0094 0.0454545 0 0
7576 0.21 0.795455 0.00945 0.0454545 0 0
7577 0.20975 0.795455 0.00935 0.0454545 0 0
7578 0.2101 0.795455 0.00935 0.0454545 0 0
7579 0.21035 0.795455 0.0093 0.0454545 0 0
7580 0.2104 0.795455 0.0093 0.0454545 0 0
7581 0.21045 0.795455 0.0093 0.0454545 0 0
7582 0.21055 0.795455 0.0093 0.0454545 0 0
7583 0.2106 0.795455 0.0093 0.0454545 0 0
7584 0.2108 0.795455 0.0093 0.0454545 0 0
7585 0.2109 0.795455 0.00925 0.0454545 0 0
7586 0.211 0.795455 0.00925 0.0454545 0 0
7587 0.21115 0.795455 0.0094 0.0454545 0 0
7588 0.21165 0.795455 0.0094 0.0454545 0 0
7589 0.2117 0.795455 0.0094 0.0454545 0 0
7590 0.2116 0.795455 0.0094 0.0454545 0 0
7591 0.2118 0.795455 0.00945 0.0454545 0 0
7592 0.2124 0.795455 0.00945 0.0454545 0 0
7593 0.2125 0.772727 0.00955 0.0454545 0 0
7594 0.21275 0.772727 0.0097 0.0454545 0 0
7595 0.2126 0.772727 0.00975 0.0454545 0 0
7596 0.2126 0.772727 0.00965 0.0454545 0 0
7597 0.21245 0.772727 0.00965 0.0454545 0 0
7598 0.21235 0.75 0.0097 0.0454545 0 0
7599 0.21215 0.75 0.00965 0.0454545 0 0
7600 0.2122 0.75 0.0097 0.0454545 0 0
7601 0.21205 0.75 0.00975 0.0454545 0 0
7602 0.212 0.75 0.0098 0.0454545 0 0
7603 0.2119 0.75 0.0097 0.0454545 0 0
7604 0.21185 0.75 0.0097 0.0454545 0 0
7605 0.2119 0.727273 0.0097 0.0681818 0 0
7606 0.21195 0.75 0.00965 0.0681818 0 0
7607 0.21185 0.75 0.00965 0.0681818 0 0
7608 0.2116 0.75 0.00965 0.0681818 0 0
7609 0.2113 0.75 0.00965 0.0681818 0 0
7610 0.2114 0.75 0.00955 0.0681818 0 0
7611 0.2115 0.75 0.00955 0.0681818 0 0
7612 0.2117 0.75 0.00955 0.0681818 0 0
7613 0.21155 0.75 0.00955 0.0681818 0 0
7614 0.21175 0.75 0.0096 0.0681818 0 0
7615 0.2119 0.75 0.0097 0.0681818 0 0
7616 0.212 0.75 0.0097 0.0681818 0 0
7617 0.2118 0.75 0.0097 0.0681818 0 0
7618 0.2119 0.75 0.0097 0.0681818 0 0
7619 0.2118 0.75 0.0097 0.0681818 0 0
7620 0.2117 0.75 0.0097 0.0681818 0 0
7621 0.2115 0.75 0.00975 0.0681818 0 0
7622 0.21135 0.75 0.00975 0.0681818 0 0
7623 0.2112 0.75 0.00975 0.0681818 0 0
7624 0.2109 0.75 0.00975 0.0681818 0 0
7625 0.2111 0.75 0.0098 0.0681818 0 0
7626 0.21135 0.75 0.00985 0.0681818 0 0
7627 0.21125 0.75 0.00985 0.0681818 0 0
7628 0.211 0.75 0.0099 0.0681818 0 0
7629 0.211 0.75 0.00985 0.0681818 0 0
7630 0.21115 0.75 0.0098 0.0681818 0 0
7631 0.21115 0.75 0.0098 0.0681818 0 0
7632 0.21105 0.75 0.0099 0.0681818 0 0
7633 0.2108 0.75 0.0099 0.0681818 0 0
7634 0.2106 0.75 0.01 0.0681818 0 0
7635 0.21035 0.727273 0.01 0.0681818 0 0
7636 0.2103 0.727273 0.01 0.0681818 0 0
7637 0.2104 0.727273 0.01 0.0681818 0 0
7638 0.21045 0.727273 0.01 0.0681818 0 0
7639 0.2105 0.727273 0.00995 0.0681818 0 0
7640 0.21035 0.727273 0.00995 0.0681818 0 0
7641 0.21015 0.727273 0.0099 0.0681818 0 0
7642 0.21 0.727273 0.01 0.0681818 0 0
7643 0.2099 0.727273 0.01 0.0681818 0 0
7644 0.21005 0.727273 0.01 0.0681818 0 0
7645 0.20975 0.727273 0.01 0.0681818 0 0
7646 0.20955 0.727273 0.01005 0.0681818 0 0
7647 0.20965 0.727273 0.01015 0.0681818 0 0
7648 0.20945 0.727273 0.01015 0.0681818 0 0
7649 0.2097 0.727273 0.01025 0.0681818 0 0
7650 0.20965 0.704545 0.01015 0.0681818 0 0
7651 0.2103 0.681818 0.01015 0.0681818 0 0
7652 0.21065 0.681818 0.01015 0.0681818 0 0
7653 0.2105 0.681818 0.0101 0.0681818 0 0
7654 0.21045 0.681818 0.01015 0.0681818 0 0
7655 0.21025 0.681818 0.01015 0.0681818 0 0
7656 0.21015 0.681818 0.01015 0.0681818 0 0
7657 0.21015 0.681818 0.0102 0.0681818 0 0
7658 0.2102 0.681818 0.0102 0.0681818 0 0
7659 0.21025 0.681818 0.0101 0.0681818 0 0
7660 0.21 0.681818 0.01015 0.0681818 0 0
7661 0.21025 0.681818 0.01015 0.0681818 0 0
7662 0.21025 0.681818 0.0102 0.0681818 0 0
7663 0.2103 0.681818 0.0102 0.0681818 0 0
7664 0.21035 0.681818 0.0102 0.0681818 0 0
7665 0.21045 0.681818 0.0102 0.0681818 0 0
7666 0.2103 0.681818 0.0102 0.0681818 0 0
7667 0.21065 0.681818 0.0102 0.0681818 0 0
7668 0.21075 0.681818 0.0102 0.0681818 0 0
7669 0.2109 0.681818 0.0102 0.0681818 0 0
7670 0.21065 0.681818 0.01015 0.0681818 0 0
7671 0.21025 0.681818 0.0101 0.0681818 0 0
7672 0.21035 0.681818 0.0101 0.0681818 0 0
7673 0.21005 0.681818 0.01005 0.0681818 0 0
7674 0.20965 0.681818 0.01005 0.0681818 0 0
7675 0.20955 0.681818 0.0101 0.0681818 0 0
7676 0.20965 0.681818 0.0101 0.0681818 0 0
7677 0.20975 0.681818 0.0101 0.0681818 0 0
7678 0.20995 0.681818 0.0101 0.0681818 0 0
7679 0.20965 0.681818 0.0101 0.0681818 0 0
7680 0.2097 0.681818 0.0101 0.0681818 0 0
7681 0.2095 0.681818 0.01015 0.0681818 0 0
7682 0.2093 0.681818 0.0101 0.0681818 0 0
7683 0.20945 0.704545 0.01015 0.0681818 0 0
7684 0.2098 0.704545 0.0101 0.0681818 0 0
7685 0.2097 0.704545 0.0101 0.0681818 0 0
7686 0.2098 0.704545 0.0101 0.0681818 0 0
7687 0.2099 0.704545 0.0102 0.0681818 0 0
7688 0.20955 0.704545 0.0103 0.0681818 0 0
7689 0.20995 0.704545 0.01025 0.0681818 0 0
7690 0.2098 0.704545 0.01025 0.0681818 0 0
7691 0.2099 0.704545 0.01025 0.0681818 0 0
7692 0.20985 0.704545 0.0103 0.0681818 0 0
7693 0.20965 0.704545 0.0103 0.0681818 0 0
7694 0.20925 0.704545 0.0103 0.0681818 0 0
7695 0.20935 0.704545 0.0103 0.0681818 0 0
7696 0.20925 0.727273 0.0103 0.0681818 0 0
7697 0.20915 0.727273 0.01025 0.0681818 0 0
7698 0.20955 0.727273 0.01025 0.0681818 0 0
7699 0.2094 0.727273 0.0102 0.0681818 0 0
7700 0.2093 0.727273 0.0102 0.0681818 0 0
7701 0.2092 0.727273 0.01025 0.0681818 0 0
7702 0.20905 0.727273 0.01035 0.0681818 0 0
7703 0.2089 0.727273 0.01035 0.0681818 0 0
7704 0.20865 0.727273 0.01035 0.0681818 0 0
7705 0.20865 0.727273 0.0104 0.0681818 0 0
7706 0.20865 0.727273 0.01045 0.0681818 0 0
7707 0.2084 0.727273 0.01045 0.0681818 0 0
7708 0.2084 0.75 0.01055 0.0681818 0 0
7709 0.20825 0.75 0.01055 0.0681818 0 0
7710 0.2079 0.727273 0.0106 0.0909091 0 0
7711 0.20825 0.727273 0.01075 0.0909091 0 0
7712 0.2081 0.727273 0.01075 0.0909091 0 0
7713 0.208 0.727273 0.0107 0.0909091 0 0
7714 0.2081 0.727273 0.01075 0.0909091 0 0
7715 0.20845 0.727273 0.01075 0.0909091 0 0
7716 0.2086 0.727273 0.01085 0.0909091 0 0
7717 0.20875 0.727273 0.0108 0.0909091 0 0
7718 0.2088 0.727273 0.01075 0.0909091 0 0
7719 0.20835 0.727273 0.0108 0.0909091 0 0
7720 0.2083 0.727273 0.0108 0.0909091 0 0
7721 0.20805 0.727273 0.01075 0.0909091 0 0
7722 0.208 0.75 0.01065 0.0909091 0 0
7723 0.2077 0.75 0.01065 0.0909091 0 0
7724 0.2076 0.75 0.0107 0.0909091 0 0
7725 0.20755 0.75 0.0107 0.0909091 0 0
7726 0.2075 0.75 0.01075 0.0909091 0 0
7727 0.2076 0.75 0.0107 0.0909091 0 0
7728 0.2076 0.75 0.01085 0.0909091 0 0
7729 0.20755 0.75 0.0109 0.0909091 0 0
7730 0.20745 0.75 0.0109 0.0909091 0 0
7731 0.20725 0.75 0.0108 0.0909091 0 0
7732 0.20735 0.75 0.01085 0.0909091 0 0
7733 0.207 0.772727 0.01085 0.0909091 0 0
7734 0.2067 0.772727 0.0108 0.0909091 0 0
7735 0.2069 0.772727 0.01075 0.0909091 0 0
7736 0.20695 0.772727 0.01075 0.0909091 0 0
7737 0.20705 0.772727 0.01075 0.0909091 0 0
7738 0.20705 0.772727 0.0107 0.0909091 0 0
7739 0.20685 0.772727 0.0107 0.0909091 0 0
7740 0.20705 0.772727 0.01065 0.0909091 0 0
7741 0.20695 0.772727 0.01065 0.0909091 0 0
7742 0.20665 0.772727 0.01065 0.0909091 0 0
7743 0.2065 0.772727 0.01055 0.0909091 0 0
7744 0.20645 0.772727 0.01055 0.0909091 0 0
7745 0.20645 0.75 0.0106 0.0909091 0 0
7746 0.2065 0.75 0.0106 0.0909091 0 0
7747 0.20615 0.75 0.01065 0.0909091 0 0
7748 0.2059 0.75 0.01065 0.0909091 0 0
7749 0.20555 0.75 0.01065 0.0909091 0 0
7750 0.20555 0.75 0.01065 0.0909091 0 0
7751 0.20505 0.75 0.0106 0.0909091 0 0
7752 0.2052 0.75 0.01055 0.0909091 0 0
7753 0.205 0.75 0.01055 0.0909091 0 0
7754 0.20505 0.75 0.0105 0.0909091 0 0
7755 0.2048 0.75 0.01055 0.0909091 0 0
7756 0.20455 0.75 0.01065 0.0909091 0 0
7757 0.20455 0.727273 0.01075 0.0909091 0 0
7758 0.20495 0.727273 0.01075 0.0909091 0 0
7759 0.2049 0.727273 0.01075 0.0909091 0 0
7760 0.204 0.727273 0.0108 0.0909091 0 0
7761 0.20405 0.727273 0.0108 0.0909091 0 0
7762 0.2042 0.727273 0.0108 0.0909091 0 0
7763 0.20425 0.727273 0.01075 0.0909091 0 0
7764 0.20455 0.727273 0.0107 0.0909091 0 0
7765 0.20475 0.727273 0.01065 0.0909091 0 0
7766 0.20465 0.727273 0.0107 0.0909091 0 0
7767 0.205 0.727273 0.0107 0.0909091 0 0
7768 0.20525 0.727273 0.0107 0.0909091 0 0
7769 0.20515 0.727273 0.01065 0.0909091 0 0
7770 0.2053 0.727273 0.0107 0.0909091 0 0
7771 0.20555 0.727273 0.0107 0.0909091 0 0
7772 0.2054 0.704545 0.01065 0.0909091 0 0
7773 0.2052 0.727273 0.01065 0.0909091 0 0
7774 0.20495 0.727273 0.01065 0.0909091 0 0
7775 0.20515 0.727273 0.01065 0.0909091 0 0
7776 0.20565 0.704545 0.01065 0.0909091 0 0
7777 0.20585 0.704545 0.01065 0.0681818 0 0
7778 0.2059 0.704545 0.01065 0.0681818 0 0
7779 0.2058 0.704545 0.01065 0.0681818 0 0
7780 0.2057 0.704545 0.01065 0.0681818 0 0
7781 0.2055 0.704545 0.01065 0.0681818 0 0
7782 0.20555 0.704545 0.01065 0.0681818 0 0
7783 0.2055 0.704545 0.01065 0.0681818 0 0
7784 0.2054 0.704545 0.01075 0.0681818 0 0
7785 0.2053 0.704545 0.01075 0.0681818 0 0
7786 0.2055 0.704545 0.0107 0.0681818 0 0
7787 0.20525 0.704545 0.0107 0.0681818 0 0
7788 0.2054 0.704545 0.01065 0.0681818 0 0
7789 0.20545 0.704545 0.01065 0.0681818 0 0
7790 0.2054 0.681818 0.01065 0.0681818 0 0
7791 0.2057 0.681818 0.0106 0.0681818 0 0
7792 0.20575 0.681818 0.01065 0.0681818 0 0
7793 0.20565 0.659091 0.0106 0.0681818 0 0
7794 0.2054 0.659091 0.0106 0.0681818 0 0
7795 0.20555 0.659091 0.01055 0.0681818 0 0
7796 0.20515 0.659091 0.0106 0.0681818 0 0
7797 0.20505 0.659091 0.01065 0.0681818 0 0
7798 0.20505 0.659091 0.01065 0.0681818 0 0
7799 0.20495 0.659091 0.01065 0.0681818 0 0
7800 0.2048 0.659091 0.01065 0.0681818 0 0
7801 0.20495 0.636364 0.01075 0.0681818 0 0
7802 0.20515 0.636364 0.01075 0.0681818 0 0
7803 0.20505 0.636364 0.01075 0.0681818 0 0
7804 0.2049 0.613636 0.01075 0.0681818 0 0
7805 0.2048 0.613636 0.0108 0.0681818 0 0
7806 0.20485 0.613636 0.01085 0.0681818 0 0
7807 0.20455 0.613636 0.0109 0.0681818 0 0
7808 0.20425 0.613636 0.0109 0.0681818 0 0
7809 0.20425 0.613636 0.01095 0.0681818 0 0
7810 0.2045 0.613636 0.011 0.0681818 0 0
7811 0.2045 0.613636 0.01105 0.0681818 0 0
7812 0.20455 0.636364 0.011 0.0681818 0 0
7813 0.20485 0.636364 0.01105 0.0681818 0 0
7814 0.205 0.636364 0.01105 0.0681818 0 0
7815 0.20505 0.636364 0.011 0.0681818 0 0
7816 0.2052 0.636364 0.011 0.0681818 0 0
7817 0.20525 0.636364 0.01095 0.0454545 0 0
7818 0.2054 0.636364 0.01095 0.0454545 0 0
7819 0.20545 0.636364 0.0109 0.0454545 0 0
7820 0.2058 0.636364 0.01095 0.0454545 0 0
7821 0.20555 0.636364 0.01095 0.0454545 0 0
7822 0.20525 0.636364 0.01095 0.0454545 0 0
7823 0.2052 0.636364 0.01095 0.0454545 0 0
7824 0.20515 0.659091 0.0109 0.0454545 0 0
7825 0.20545 0.659091 0.0109 0.0454545 0 0
7826 0.20545 0.659091 0.01085 0.0454545 0 0
7827 0.2052 0.659091 0.01085 0.0454545 0 0
7828 0.2051 0.659091 0.0108 0.0454545 0 0
7829 0.20535 0.659091 0.01075 0.0454545 0 0
7830 0.20535 0.659091 0.01075 0.0454545 0 0
7831 0.2052 0.659091 0.0108 0.0454545 0 0
7832 0.20505 0.659091 0.01085 0.0454545 0 0
7833 0.205 0.659091 0.01075 0.0454545 0 0
7834 0.20475 0.659091 0.01075 0.0454545 0 0
7835 0.2049 0.659091 0.01075 0.0454545 0 0
7836 0.20505 0.659091 0.01075 0.0454545 0 0
7837 0.20495 0.659091 0.0107 0.0454545 0 0
7838 0.2052 0.659091 0.0107 0.0454545 0 0
7839 0.2052 0.659091 0.01075 0.0454545 0 0
7840 0.2051 0.681818 0.01075 0.0454545 0 0
7841 0.20515 0.681818 0.0107 0.0454545 0 0
7842 0.205 0.681818 0.0107 0.0454545 0 0
7843 0.2052 0.681818 0.01065 0.0454545 0 0
7844 0.20535 0.681818 0.01065 0.0454545 0 0
7845 0.20535 0.681818 0.0106 0.0454545 0 0
7846 0.2055 0.681818 0.01065 0.0454545 0 0
7847 0.2053 0.681818 0.0106 0.0454545 0 0
7848 0.20535 0.681818 0.01075 0.0454545 0 0
7849 0.2053 0.681818 0.01075 0.0454545 0 0
7850 0.20545 0.681818 0.01075 0.0454545 0 0
7851 0.2055 0.681818 0.0108 0.0454545 0 0
7852 0.2053 0.681818 0.0109 0.0454545 0 0
7853 0.20525 0.636364 0.01085 0.0454545 0 0
7854 0.20495 0.659091 0.0108 0.0227273 0 0
7855 0.20495 0.659091 0.0108 0.0227273 0 0
7856 0.20505 0.659091 0.0108 0.0227273 0 0
7857 0.20495 0.659091 0.0108 0.0227273 0 0
7858 0.205 0.659091 0.01075 0.0227273 0 0
7859 0.20485 0.681818 0.0107 0.0227273 0 0
7860 0.20475 0.681818 0.0107 0.0227273 0 0
7861 0.2051 0.681818 0.0107 0.0227273 0 0
7862 0.20535 0.681818 0.01075 0.0227273 0 0
7863 0.2053 0.681818 0.01075 0.0227273 0 0
7864 0.20535 0.681818 0.0108 0.0227273 0 0
7865 0.20565 0.681818 0.0107 0.0227273 0 0
7866 0.2056 0.681818 0.01075 0.0227273 0 0
7867 0.20555 0.681818 0.0107 0.0227273 0 0
7868 0.2059 0.681818 0.0107 0.0227273 0 0
7869 0.2058 0.681818 0.01075 0.0227273 0 0
7870 0.2056 0.681818 0.01075 0.0227273 0 0
7871 0.20575 0.659091 0.0107 0.0454545 0 0
7872 0.2054 0.659091 0.0107 0.0454545 0 0
7873 0.20555 0.659091 0.01065 0.0454545 0 0
7874 0.20515 0.659091 0.0107 0.0454545 0 0
7875 0.20515 0.681818 0.0107 0.0454545 0 0
7876 0.20505 0.659091 0.0107 0.0454545 0 0
7877 0.20505 0.659091 0.0108 0.0454545 0 0
7878 0.2054 0.659091 0.01085 0.0454545 0 0
7879 0.20545 0.659091 0.0108 0.0454545 0 0
7880 0.2056 0.659091 0.0109 0.0454545 0 0
7881 0.20545 0.659091 0.0109 0.0454545 0 0
7882 0.2057 0.659091 0.0108 0.0454545 0 0
7883 0.2056 0.659091 0.01085 0.0454545 0 0
7884 0.20565 0.659091 0.01085 0.0454545 0 0
7885 0.20575 0.659091 0.0109 0.0454545 0 0
7886 0.2058 0.659091 0.0109 0.0454545 0 0
7887 0.206 0.681818 0.01085 0.0454545 0 0
7888 0.2065 0.681818 0.0109 0.0454545 0 0
7889 0.20635 0.636364 0.01095 0.0454545 0 0
7890 0.20685 0.636364 0.0109 0.0454545 0 0
7891 0.20725 0.636364 0.0109 0.0454545 0 0
7892 0.20745 0.636364 0.0109 0.0454545 0 0
7893 0.20715 0.613636 0.01085 0.0454545 0 0
7894 0.2072 0.613636 0.01085 0.0454545 0 0
7895 0.2076 0.613636 0.0109 0.0454545 0 0
7896 0.2078 0.613636 0.0109 0.0454545 0 0
7897 0.20805 0.613636 0.01075 0.0454545 0 0
7898 0.2079 0.613636 0.0108 0.0454545 0 0
7899 0.20785 0.613636 0.0108 0.0454545 0 0
7900 0.2081 0.613636 0.0108 0.0454545 0 0
7901 0.20825 0.613636 0.0109 0.0454545 0 0
7902 0.20795 0.613636 0.0108 0.0454545 0 0
7903 0.20795 0.613636 0.01085 0.0454545 0 0
7904 0.2078 0.613636 0.0108 0.0454545 0 0
7905 0.20775 0.613636 0.01085 0.0681818 0 0
7906 0.20775 0.636364 0.01085 0.0681818 0 0
7907 0.2078 0.636364 0.0109 0.0681818 0 0
7908 0.2077 0.636364 0.01085 0.0681818 0 0
7909 0.2078 0.636364 0.0109 0.0681818 0 0
7910 0.2077 0.636364 0.011 0.0681818 0 0
7911 0.20775 0.636364 0.011 0.0681818 0 0
7912 0.20795 0.636364 0.011 0.0681818 0 0
7913 0.20785 0.636364 0.01105 0.0681818 0 0
7914 0.2081 0.636364 0.01105 0.0681818 0 0
7915 0.2081 0.636364 0.01105 0.0681818 0 0
7916 0.2081 0.636364 0.0111 0.0681818 0 0
7917 0.20795 0.636364 0.0112 0.0681818 0 0
7918 0.208 0.636364 0.01115 0.0681818 0 0
7919 0.208 0.636364 0.01115 0.0681818 0 0
7920 0.2078 0.636364 0.01115 0.0681818 0 0
7921 0.2076 0.636364 0.01115 0.0681818 0 0
7922 0.20765 0.636364 0.0111 0.0681818 0 0
7923 0.2079 0.636364 0.0111 0.0681818 0 0
7924 0.20755 0.636364 0.0111 0.0681818 0 0
7925 0.20775 0.636364 0.0111 0.0681818 0 0
7926 0.2078 0.613636 0.0111 0.0681818 0 0
7927 0.2077 0.613636 0.0111 0.0681818 0 0
7928 0.20755 0.613636 0.0111 0.0681818 0 0
7929 0.20755 0.613636 0.0111 0.0681818 0 0
7930 0.20735 0.613636 0.01115 0.0681818 0 0
7931 0.2076 0.613636 0.0112 0.0681818 0 0
7932 0.20765 0.613636 0.01125 0.0681818 0 0
7933 0.20775 0.613636 0.0113 0.0681818 0 0
7934 0.2079 0.636364 0.01135 0.0681818 0 0
7935 0.208 0.636364 0.0114 0.0681818 0 0
7936 0.2084 0.636364 0.0114 0.0681818 0 0
7937 0.20815 0.636364 0.01135 0.0681818 0 0
7938 0.20835 0.613636 0.01135 0.0681818 0 0
7939 0.20815 0.613636 0.01135 0.0681818 0 0
7940 0.2081 0.613636 0.01135 0.0681818 0 0
7941 0.2081 0.613636 0.0114 0.0681818 0 0
7942 0.208 0.613636 0.0115 0.0681818 0 0
7943 0.2081 0.613636 0.01155 0.0681818 0 0
7944 0.20815 0.613636 0.0115 0.0681818 0 0
7945 0.20815 0.636364 0.01155 0.0681818 0 0
7946 0.2081 0.636364 0.01155 0.0681818 0 0
7947 0.20825 0.636364 0.01155 0.0681818 0 0
7948 0.20805 0.636364 0.0115 0.0681818 0 0
7949 0.208 0.636364 0.01145 0.0681818 0 0
7950 0.208 0.636364 0.01135 0.0681818 0 0
7951 0.20815 0.659091 0.0114 0.0681818 0 0
7952 0.20855 0.659091 0.0113 0.0681818 0 0
7953 0.20845 0.659091 0.0113 0.0681818 0 0
7954 0.2088 0.659091 0.01135 0.0681818 0 0
7955 0.2086 0.659091 0.01135 0.0681818 0 0
7956 0.20845 0.659091 0.01135 0.0681818 0 0
7957 0.2085 0.659091 0.0114 0.0681818 0 0
7958 0.2081 0.659091 0.0114 0.0681818 0 0
7959 0.2085 0.659091 0.01135 0.0681818 0 0
7960 0.2085 0.659091 0.01125 0.0681818 0 0
7961 0.20865 0.659091 0.0113 0.0681818 0 0
7962 0.2087 0.659091 0.0113 0.0681818 0 0
7963 0.2088 0.659091 0.01135 0.0681818 0 0
7964 0.2088 0.659091 0.0113 0.0681818 0 0
7965 0.2088 0.659091 0.0113 0.0681818 0 0
7966 0.20885 0.659091 0.01135 0.0681818 0 0
7967 0.2089 0.659091 0.01135 0.0681818 0 0
7968 0.2086 0.659091 0.0114 0.0681818 0 0
7969 0.2086 0.659091 0.0114 0.0681818 0 0
7970 0.2083 0.659091 0.01145 0.0681818 0 0
7971 0.2085 0.659091 0.0115 0.0909091 0 0
7972 0.2082 0.659091 0.0115 0.0909091 0 0
7973 0.20835 0.659091 0.0115 0.0909091 0 0
7974 0.20825 0.659091 0.0115 0.0909091 0 0
7975 0.20835 0.659091 0.0115 0.0909091 0 0
7976 0.2082 0.659091 0.0114 0.0909091 0 0
7977 0.2082 0.659091 0.0114 0.0909091 0 0
7978 0.20805 0.659091 0.0115 0.0909091 0 0
7979 0.20835 0.659091 0.01145 0.0909091 0 0
7980 0.2087 0.681818 0.0115 0.113636 0 0
7981 0.20885 0.681818 0.0115 0.113636 0 0
7982 0.20875 0.681818 0.01145 0.113636 0 0
7983 0.2088 0.659091 0.0115 0.113636 0 0
7984 0.209 0.659091 0.01165 0.113636 0 0
7985 0.20895 0.659091 0.01175 0.113636 0 0
7986 0.209 0.681818 0.0117 0.113636 0 0
7987 0.209 0.681818 0.0117 0.113636 0 0
7988 0.20925 0.681818 0.0117 0.113636 0 0
7989 0.20925 0.681818 0.01175 0.113636 0 0
7990 0.20915 0.659091 0.01175 0.113636 0 0
7991 0.2092 0.704545 0.01165 0.113636 0 0
7992 0.20915 0.704545 0.01165 0.113636 0 0
7993 0.20905 0.704545 0.01165 0.113636 0 0
7994 0.20905 0.704545 0.01165 0.113636 0 0
7995 0.20905 0.704545 0.01165 0.113636 0 0
7996 0.2091 0.704545 0.0116 0.113636 0 0
7997 0.20915 0.704545 0.0117 0.113636 0 0
7998 0.20885 0.704545 0.0117 0.113636 0 0
7999 0.2088 0.704545 0.01165 0.113636 0 0
8000 0.20875 0.704545 0.0116 0.113636 0 0
8001 0.2092 0.704545 0.01165 0.113636 0 0
8002 0.2093 0.704545 0.01155 0.113636 0 0
8003 0.20935 0.704545 0.01155 0.113636 0 0
8004 0.2093 0.704545 0.01155 0.113636 0 0
8005 0.2093 0.704545 0.01155 0.113636 0 0
8006 0.20975 0.727273 0.0116 0.113636 0 0
8007 0.21015 0.704545 0.0116 0.113636 0 0
8008 0.2103 0.704545 0.0116 0.113636 0 0
8009 0.21015 0.75 0.0117 0.0909091 0 0
8010 0.2103 0.75 0.01175 0.0909091 0 0
8011 0.21025 0.75 0.0117 0.0909091 0 0
8012 0.2103 0.75 0.01175 0.0909091 0 0
8013 0.2105 0.727273 0.0118 0.0909091 0 0
8014 0.2106 0.727273 0.01185 0.0909091 0 0
8015 0.21035 0.727273 0.01185 0.0909091 0 0
8016 0.2105 0.727273 0.0118 0.0909091 0 0
8017 0.2107 0.727273 0.01185 0.0909091 0 0
8018 0.2107 0.727273 0.01185 0.0909091 0 0
8019 0.21065 0.727273 0.01185 0.0909091 0 0
8020 0.21095 0.727273 0.01185 0.0909091 0 0
8021 0.2108 0.75 0.0117 0.0909091 0 0
8022 0.21095 0.75 0.0117 0.0909091 0 0
8023 0.2109 0.75 0.01165 0.0909091 0 0
8024 0.21075 0.75 0.01155 0.0909091 0 0
8025 0.2108 0.75 0.01165 0.0909091 0 0
8026 0.2108 0.75 0.0117 0.0909091 0 0
8027 0.21095 0.75 0.0117 0.0909091 0 0
8028 0.21095 0.75 0.0117 0.0909091 0 0
8029 0.2109 0.75 0.01175 0.0909091 0 0
8030 0.2111 0.75 0.0118 0.0909091 0 0
8031 0.21115 0.75 0.01185 0.0909091 0 0
8032 0.2111 0.75 0.01185 0.0909091 0 0
8033 0.2111 0.75 0.01185 0.0909091 0 0
8034 0.21075 0.75 0.0119 0.0909091 0 0
8035 0.21075 0.75 0.01185 0.0909091 0 0
8036 0.2109 0.75 0.01185 0.0909091 0 0
8037 0.21115 0.75 0.01185 0.0909091 0 0
8038 0.21135 0.727273 0.01185 0.0909091 0 0
8039 0.2111 0.727273 0.01185 0.0909091 0 0
8040 0.21175 0.727273 0.01175 0.0909091 0 0
8041 0.2119 0.727273 0.01175 0.0909091 0 0
8042 0.21215 0.727273 0.0118 0.0909091 0 0
8043 0.21205 0.727273 0.01195 0.0909091 0 0
8044 0.2123 0.727273 0.01205 0.0909091 0 0
8045 0.21235 0.727273 0.01205 0.0909091 0 0
8046 0.2125 0.727273 0.012 0.0909091 0 0
8047 0.21275 0.727273 0.01195 0.0909091 0 0
8048 0.2129 0.727273 0.0119 0.0909091 0 0
8049 0.21295 0.727273 0.0119 0.0909091 0 0
8050 0.21325 0.727273 0.0119 0.0909091 0 0
8051 0.2129 0.727273 0.01185 0.0909091 0 0
8052 0.2129 0.727273 0.01185 0.0909091 0 0
8053 0.213 0.727273 0.01185 0.0909091 0 0
8054 0.21315 0.727273 0.0119 0.0909091 0 0
8055 0.213 0.727273 0.0119 0.0909091 0 0
8056 0.21325 0.727273 0.01195 0.0909091 0 0
8057 0.2132 0.727273 0.01195 0.0909091 0 0
8058 0.21315 0.727273 0.01195 0.0909091 0 0
8059 0.2133 0.727273 0.0119 0.0909091 0 0
8060 0.2132 0.727273 0.01195 0.0909091 0 0
8061 0.21345 0.727273 0.01195 0.0909091 0 0
8062 0.2137 0.704545 0.01205 0.0909091 0 0
8063 0.2142 0.704545 0.0121 0.0909091 0 0
8064 0.21415 0.704545 0.0122 0.0909091 0 0
8065 0.2144 0.704545 0.01215 0.0909091 0 0
8066 0.21465 0.704545 0.0122 0.0909091 0 0
8067 0.2148 0.681818 0.01215 0.113636 0 0
8068 0.21455 0.681818 0.01215 0.113636 0 0
8069 0.2144 0.681818 0.01215 0.0909091 0 0
8070 0.21425 0.681818 0.01215 0.0909091 0 0
8071 0.2142 0.704545 0.0122 0.0909091 0 0
8072 0.2141 0.704545 0.01215 0.0909091 0 0
8073 0.2143 0.704545 0.0121 0.0909091 0 0
8074 0.21445 0.704545 0.0121 0.0909091 0 0
8075 0.2142 0.681818 0.01215 0.0909091 0 0
8076 0.21435 0.681818 0.01215 0.0909091 0 0
8077 0.21425 0.681818 0.0121 0.0909091 0 0
8078 0.2139 0.681818 0.01225 0.0909091 0 0
8079 0.2141 0.704545 0.01235 0.0909091 0 0
8080 0.21385 0.704545 0.01235 0.0909091 0 0
8081 0.21425 0.704545 0.0124 0.0909091 0 0
8082 0.214 0.704545 0.01245 0.0909091 0 0
8083 0.2138 0.704545 0.01245 0.0909091 0 0
8084 0.2137 0.704545 0.0125 0.0909091 0 0
8085 0.21375 0.704545 0.01255 0.0909091 0 0
8086 0.2138 0.704545 0.01255 0.113636 0 0
8087 0.214 0.704545 0.01255 0.113636 0 0
8088 0.21395 0.704545 0.0126 0.113636 0 0
8089 0.2135 0.704545 0.01265 0.113636 0 0
8090 0.21345 0.704545 0.01265 0.113636 0 0
8091 0.21365 0.704545 0.01265 0.113636 0 0
8092 0.21345 0.704545 0.01265 0.113636 0 0
8093 0.21365 0.704545 0.0126 0.113636 0 0
8094 0.2135 0.704545 0.0126 0.113636 0 0
8095 0.21335 0.704545 0.0126 0.113636 0 0
8096 0.2136 0.704545 0.0126 0.113636 0 0
8097 0.21335 0.704545 0.0126 0.113636 0 0
8098 0.21315 0.704545 0.0126 0.113636 0 0
8099 0.21295 0.704545 0.01265 0.113636 0 0
8100 0.21295 0.704545 0.0127 0.113636 0 0
8101 0.213 0.704545 0.01275 0.113636 0 0
8102 0.21285 0.704545 0.01265 0.113636 0 0
8103 0.21295 0.704545 0.0126 0.113636 0 0
8104 0.213 0.681818 0.0127 0.113636 0 0
8105 0.21305 0.681818 0.01265 0.113636 0 0
8106 0.2129 0.681818 0.01265 0.113636 0 0
8107 0.2128 0.681818 0.01275 0.113636 0 0
8108 0.21245 0.681818 0.0128 0.113636 0 0
8109 0.21245 0.681818 0.01285 0.113636 0 0
8110 0.21255 0.681818 0.01285 0.113636 0 0
8111 0.21275 0.681818 0.0128 0.113636 0 0
8112 0.2126 0.681818 0.0126 0.113636 0 0
8113 0.21265 0.681818 0.0126 0.113636 0 0
8114 0.2128 0.681818 0.0126 0.113636 0 0
8115 0.2127 0.704545 0.01265 0.113636 0 0
8116 0.21255 0.704545 0.0127 0.113636 0 0
8117 0.2123 0.681818 0.0127 0.113636 0 0
8118 0.21235 0.681818 0.01275 0.113636 0 0
8119 0.21215 0.681818 0.0127 0.113636 0 0
8120 0.21225 0.681818 0.01265 0.113636 0 0
8121 0.21185 0.681818 0.01265 0.113636 0 0
8122 0.2119 0.681818 0.01265 0.113636 0 0
8123 0.2119 0.681818 0.01265 0.113636 0 0
8124 0.212 0.681818 0.01265 0.113636 0 0
8125 0.212 0.681818 0.01275 0.113636 0 0
8126 0.21205 0.681818 0.0127 0.113636 0 0
8127 0.21185 0.681818 0.0126 0.113636 0 0
8128 0.212 0.681818 0.01255 0.113636 0 0
8129 0.21195 0.681818 0.01255 0.113636 0 0
8130 0.21225 0.681818 0.0125 0.113636 0 0
8131 0.21225 0.681818 0.01245 0.113636 0 0
8132 0.212 0.681818 0.01245 0.113636 0 0
8133 0.21195 0.681818 0.01255 0.113636 0 0
8134 0.2118 0.659091 0.01255 0.136364 0 0
8135 0.21165 0.659091 0.01265 0.136364 0 0
8136 0.21125 0.659091 0.0126 0.136364 0 0
8137 0.2114 0.659091 0.01265 0.136364 0 0
8138 0.21155 0.636364 0.0127 0.136364 0 0
8139 0.21125 0.659091 0.01265 0.113636 0 0
8140 0.21115 0.659091 0.0127 0.113636 0 0
8141 0.21115 0.659091 0.01265 0.113636 0 0
8142 0.211 0.659091 0.01265 0.113636 0 0
8143 0.21075 0.659091 0.0126 0.113636 0 0
8144 0.2106 0.659091 0.0126 0.113636 0 0
8145 0.21085 0.659091 0.0126 0.113636 0 0
8146 0.211 0.659091 0.01255 0.113636 0 0
8147 0.21085 0.659091 0.0125 0.113636 0 0
8148 0.21095 0.659091 0.0125 0.113636 0 0
8149 0.21115 0.659091 0.0125 0.113636 0 0
8150 0.2113 0.659091 0.0125 0.113636 0 0
8151 0.21105 0.659091 0.01245 0.113636 0 0
8152 0.21105 0.659091 0.0124 0.113636 0 0
8153 0.21125 0.681818 0.01235 0.0909091 0 0
8154 0.2112 0.727273 0.01235 0.0909091 0 0
8155 0.21165 0.727273 0.0124 0.0909091 0 0
8156 0.21155 0.727273 0.01235 0.0909091 0 0
8157 0.2111 0.727273 0.0123 0.0909091 0 0
8158 0.2111 0.727273 0.01225 0.0909091 0 0
8159 0.2111 0.727273 0.01225 0.0909091 0 0
8160 0.21115 0.727273 0.0123 0.0909091 0 0
8161 0.21115 0.727273 0.0123 0.0909091 0 0
8162 0.2113 0.727273 0.01225 0.0909091 0 0
8163 0.21105 0.727273 0.01225 0.0909091 0 0
8164 0.2113 0.727273 0.0123 0.0909091 0 0
8165 0.2114 0.727273 0.0122 0.0909091 0 0
8166 0.2116 0.704545 0.0122 0.0909091 0 0
8167 0.2116 0.704545 0.01225 0.0909091 0 0
8168 0.2116 0.704545 0.0123 0.0909091 0 0
8169 0.21165 0.704545 0.01235 0.0909091 0 0
8170 0.2116 0.704545 0.0124 0.0909091 0 0
8171 0.2114 0.704545 0.01255 0.0909091 0 0
8172 0.21135 0.704545 0.01255 0.0909091 0 0
8173 0.21135 0.704545 0.01255 0.0909091 0 0
8174 0.2113 0.704545 0.01255 0.0909091 0 0
8175 0.2114 0.704545 0.01255 0.0909091 0 0
8176 0.2117 0.704545 0.01255 0.0909091 0 0
8177 0.21165 0.704545 0.01255 0.0909091 0 0
8178 0.21155 0.704545 0.0126 0.0909091 0 0
8179 0.21145 0.704545 0.0126 0.0909091 0 0
8180 0.21185 0.704545 0.01275 0.0909091 0 0
8181 0.21175 0.704545 0.01275 0.0909091 0 0
8182 0.21195 0.704545 0.0128 0.0909091 0 0
8183 0.2121 0.704545 0.01285 0.0909091 0 0
8184 0.21235 0.704545 0.0129 0.0909091 0 0
8185 0.2123 0.681818 0.01285 0.0909091 0 0
8186 0.21215 0.681818 0.01285 0.0909091 0 0
8187 0.21245 0.681818 0.0128 0.0909091 0 0
8188 0.21245 0.704545 0.01295 0.0909091 0 0
8189 0.21235 0.681818 0.01295 0.0909091 0 0
8190 0.21245 0.681818 0.0129 0.0909091 0 0
8191 0.2124 0.681818 0.013 0.0909091 0 0
8192 0.21255 0.681818 0.01305 0.0909091 0 0
8193 0.2125 0.681818 0.01295 0.0909091 0 0
8194 0.2125 0.681818 0.0129 0.0909091 0 0
8195 0.21245 0.681818 0.01285 0.0909091 0 0
8196 0.21215 0.681818 0.01285 0.0909091 0 0
8197 0.2123 0.659091 0.01285 0.0909091 0 0
8198 0.21245 0.659091 0.01285 0.0909091 0 0
8199 0.2124 0.659091 0.01285 0.0909091 0 0
8200 0.2125 0.659091 0.0129 0.0909091 0 0
8201 0.21225 0.659091 0.013 0.0909091 0 0
8202 0.21165 0.659091 0.01295 0.0909091 0 0
8203 0.211 0.659091 0.0129 0.0909091 0 0
8204 0.2113 0.659091 0.0129 0.0909091 0 0
8205 0.21105 0.659091 0.01295 0.0909091 0 0
8206 0.21085 0.659091 0.01305 0.0909091 0 0
8207 0.2109 0.659091 0.01305 0.0909091 0 0
8208 0.21075 0.659091 0.01305 0.0909091 0 0
8209 0.2104 0.681818 0.013 0.0909091 0 0
8210 0.2102 0.681818 0.0131 0.0909091 0 0
8211 0.20985 0.681818 0.0131 0.0909091 0 0
8212 0.2097 0.704545 0.01305 0.0909091 0 0
8213 0.2096 0.704545 0.01305 0.0909091 0 0
8214 0.20975 0.704545 0.0131 0.0909091 0 0
8215 0.20965 0.704545 0.0131 0.0909091 0 0
8216 0.2096 0.704545 0.0131 0.0909091 0 0
8217 0.2094 0.704545 0.01315 0.0909091 0 0
8218 0.2093 0.704545 0.0131 0.0909091 0 0
8219 0.2091 0.704545 0.0132 0.0909091 0 0
8220 0.20915 0.704545 0.0131 0.0909091 0 0
8221 0.20905 0.681818 0.0131 0.0909091 0 0
8222 0.20895 0.681818 0.01315 0.0909091 0 0
8223 0.20905 0.681818 0.013 0.0909091 0 0
8224 0.20915 0.681818 0.013 0.0909091 0 0
8225 0.2089 0.681818 0.013 0.0909091 0 0
8226 0.20895 0.681818 0.0131 0.0909091 0 0
8227 0.20925 0.681818 0.01315 0.0909091 0 0
8228 0.2092 0.681818 0.01315 0.0909091 0 0
8229 0.20895 0.681818 0.0132 0.0681818 0 0
8230 0.2091 0.681818 0.0132 0.0681818 0 0
8231 0.2091 0.681818 0.0131 0.0681818 0 0
8232 0.20895 0.681818 0.0132 0.0681818 0 0
8233 0.2091 0.681818 0.0132 0.0681818 0 0
8234 0.2095 0.681818 0.01325 0.0681818 0 0
8235 0.2097 0.681818 0.0132 0.0681818 0 0
8236 0.20975 0.681818 0.0132 0.0681818 0 0
8237 0.2097 0.681818 0.0132 0.0681818 0 0
8238 0.20955 0.681818 0.01325 0.0681818 0 0
8239 0.20935 0.681818 0.01325 0.0681818 0 0
8240 0.2092 0.681818 0.0132 0.0681818 0 0
8241 0.20915 0.681818 0.0132 0.0681818 0 0
8242 0.20875 0.681818 0.0131 0.0681818 0 0
8243 0.2086 0.681818 0.01315 0.0681818 0 0
8244 0.2085 0.681818 0.0132 0.0681818 0 0
8245 0.20855 0.681818 0.0133 0.0681818 0 0
8246 0.20845 0.681818 0.0133 0.0681818 0 0
8247 0.20845 0.681818 0.01325 0.0681818 0 0
8248 0.2082 0.681818 0.01325 0.0681818 0 0
8249 0.2083 0.681818 0.0132 0.0681818 0 0
8250 0.20825 0.681818 0.0132 0.0681818 0 0
8251 0.2081 0.681818 0.01315 0.0681818 0 0
8252 0.20805 0.681818 0.01315 0.0681818 0 0
8253 0.20825 0.681818 0.0132 0.0681818 0 0
8254 0.20855 0.681818 0.0132 0.0681818 0 0
8255 0.2082 0.704545 0.0133 0.0681818 0 0
8256 0.2082 0.704545 0.01335 0.0681818 0 0
8257 0.2081 0.727273 0.0134 0.0681818 0 0
8258 0.2085 0.727273 0.01335 0.0681818 0 0
8259 0.20805 0.727273 0.0134 0.0681818 0 0
8260 0.208 0.727273 0.0134 0.0681818 0 0
8261 0.2085 0.727273 0.01345 0.0681818 0 0
8262 0.2085 0.727273 0.0135 0.0681818 0 0
8263 0.2087 0.727273 0.01355 0.0681818 0 0
8264 0.20865 0.727273 0.0136 0.0681818 0 0
8265 0.20855 0.727273 0.0136 0.0681818 0 0
8266 0.2085 0.727273 0.01365 0.0681818 0 0
8267 0.20875 0.727273 0.0136 0.0681818 0 0
8268 0.2088 0.727273 0.01365 0.0681818 0 0
8269 0.2086 0.727273 0.0137 0.0681818 0 0
8270 0.2085 0.727273 0.0138 0.0681818 0 0
8271 0.2083 0.727273 0.0138 0.0681818 0 0
8272 0.20805 0.727273 0.01385 0.0681818 0 0
8273 0.20805 0.727273 0.0138 0.0681818 0 0
8274 0.20835 0.727273 0.01385 0.0681818 0 0
8275 0.20835 0.727273 0.01385 0.0681818 0 0
8276 0.2079 0.727273 0.0138 0.0681818 0 0
8277 0.20785 0.727273 0.01375 0.0681818 0 0
8278 0.2077 0.727273 0.01375 0.0681818 0 0
8279 0.20775 0.727273 0.01365 0.0681818 0 0
8280 0.20805 0.727273 0.0136 0.0681818 0 0
8281 0.2079 0.727273 0.0136 0.0681818 0 0
8282 0.2081 0.704545 0.0137 0.0681818 0 0
8283 0.2083 0.704545 0.01365 0.0681818 0 0
8284 0.20845 0.704545 0.0136 0.0681818 0 0
8285 0.20845 0.704545 0.01355 0.0681818 0 0
8286 0.2085 0.704545 0.0135 0.0681818 0 0
8287 0.20845 0.704545 0.0134 0.0681818 0 0
8288 0.2084 0.704545 0.0134 0.0681818 0 0
8289 0.2088 0.704545 0.0134 0.0681818 0 0
8290 0.2087 0.704545 0.0134 0.0681818 0 0
8291 0.2088 0.704545 0.0134 0.0681818 0 0
8292 0.20875 0.704545 0.0134 0.0681818 0 0
8293 0.2085 0.704545 0.01345 0.0681818 0 0
8294 0.20875 0.704545 0.01345 0.0681818 0 0
8295 0.20855 0.704545 0.01345 0.0681818 0 0
8296 0.2086 0.704545 0.01345 0.0681818 0 0
8297 0.2088 0.704545 0.01335 0.0681818 0 0
8298 0.20895 0.704545 0.01335 0.0681818 0 0
8299 0.2088 0.704545 0.0133 0.0681818 0 0
8300 0.20845 0.704545 0.01325 0.0681818 0 0
8301 0.20865 0.704545 0.0132 0.0681818 0 0
8302 0.2087 0.704545 0.01325 0.0681818 0 0
8303 0.2085 0.704545 0.0133 0.0681818 0 0
8304 0.20875 0.704545 0.0133 0.0681818 0 0
8305 0.20875 0.704545 0.01335 0.0681818 0 0
8306 0.20885 0.727273 0.01335 0.0681818 0 0
8307 0.20865 0.727273 0.01325 0.0681818 0 0
8308 0.2083 0.727273 0.0133 0.0681818 0 0
8309 0.20855 0.727273 0.01335 0.0681818 0 0
8310 0.2083 0.727273 0.01335 0.0681818 0 0
8311 0.2081 0.727273 0.0134 0.0681818 0 0
8312 0.208 0.727273 0.0134 0.0681818 0 0
8313 0.208 0.727273 0.01345 0.0681818 0 0
8314 0.20805 0.704545 0.01345 0.0681818 0 0
8315 0.20805 0.704545 0.01345 0.0681818 0 0
8316 0.20825 0.704545 0.01345 0.0681818 0 0
8317 0.20815 0.704545 0.01345 0.0681818 0 0
8318 0.2084 0.704545 0.01345 0.0681818 0 0
8319 0.20855 0.704545 0.01345 0.0681818 0 0
8320 0.2083 0.704545 0.01345 0.0681818 0 0
8321 0.2082 0.704545 0.01345 0.0681818 0 0
8322 0.20795 0.727273 0.0136 0.0454545 0 0
8323 0.2078 0.727273 0.0136 0.0454545 0 0
8324 0.2077 0.727273 0.01365 0.0454545 0 0
8325 0.2076 0.727273 0.01365 0.0454545 0 0
8326 0.2079 0.727273 0.01365 0.0454545 0 0
8327 0.20775 0.727273 0.0137 0.0454545 0 0
8328 0.2074 0.727273 0.0137 0.0454545 0 0
8329 0.20775 0.727273 0.0137 0.0454545 0 0
8330 0.20745 0.727273 0.0137 0.0454545 0 0
8331 0.2074 0.727273 0.01365 0.0454545 0 0
8332 0.2074 0.727273 0.0136 0.0454545 0 0
8333 0.2075 0.727273 0.0136 0.0454545 0 0
8334 0.20725 0.727273 0.0136 0.0454545 0 0
8335 0.20715 0.727273 0.01355 0.0454545 0 0
8336 0.20715 0.727273 0.01355 0.0454545 0 0
8337 0.2075 0.727273 0.0136 0.0454545 0 0
8338 0.20775 0.75 0.0136 0.0454545 0 0
8339 0.20785 0.75 0.01365 0.0454545 0 0
8340 0.20765 0.75 0.01355 0.0454545 0 0
8341 0.2077 0.75 0.0136 0.0454545 0 0
8342 0.20785 0.75 0.0136 0.0454545 0 0
8343 0.2081 0.75 0.0136 0.0227273 0 0
8344 0.2081 0.75 0.01355 0.0227273 0 0
8345 0.20815 0.772727 0.0136 0.0227273 0 0
8346 0.2081 0.772727 0.0136 0.0227273 0 0
8347 0.20815 0.772727 0.0136 0.0227273 0 0
8348 0.2082 0.772727 0.01355 0.0227273 0 0
8349 0.20845 0.75 0.01365 0.0227273 0 0
8350 0.20865 0.75 0.0137 0.0227273 0 0
8351 0.20865 0.75 0.0137 0.0227273 0 0
8352 0.2083 0.75 0.01375 0.0227273 0 0
8353 0.2081 0.75 0.01385 0.0227273 0 0
8354 0.208 0.75 0.01395 0.0227273 0 0
8355 0.2078 0.75 0.01395 0.0227273 0 0
8356 0.2076 0.772727 0.0139 0.0227273 0 0
8357 0.20745 0.772727 0.0139 0.0227273 0 0
8358 0.2074 0.772727 0.0139 0.0227273 0 0
8359 0.20745 0.772727 0.0139 0.0227273 0 0
8360 0.20725 0.772727 0.0139 0.0227273 0 0
8361 0.20705 0.772727 0.0139 0.0227273 0 0
8362 0.2067 0.772727 0.0139 0.0227273 0 0
8363 0.2065 0.772727 0.0139 0.0227273 0 0
8364 0.2063 0.772727 0.01385 0.0227273 0 0
8365 0.2062 0.772727 0.01375 0.0227273 0 0
8366 0.2061 0.772727 0.01375 0.0227273 0 0
8367 0.20605 0.772727 0.01365 0.0227273 0 0
8368 0.2062 0.772727 0.01365 0.0227273 0 0
8369 0.20585 0.772727 0.01365 0.0227273 0 0
8370 0.20565 0.772727 0.01365 0.0227273 0 0
8371 0.20575 0.772727 0.0135 0.0227273 0 0
8372 0.2053 0.772727 0.0134 0.0227273 0 0
8373 0.20535 0.772727 0.01335 0.0227273 0 0
8374 0.20545 0.772727 0.0134 0.0227273 0 0
8375 0.20575 0.772727 0.01335 0.0227273 0 0
8376 0.20585 0.772727 0.01325 0.0227273 0 0
8377 0.20615 0.772727 0.01315 0.0227273 0 0
8378 0.2058 0.772727 0.0132 0.0227273 0 0
8379 0.20575 0.772727 0.0132 0.0227273 0 0
8380 0.2058 0.795455 0.01325 0.0227273 0 0
8381 0.20565 0.795455 0.01325 0.0227273 0 0
8382 0.2054 0.795455 0.01325 0.0227273 0 0
8383 0.20525 0.795455 0.01325 0.0227273 0 0
8384 0.20525 0.795455 0.0132 0.0227273 0 0
8385 0.2055 0.795455 0.0132 0.0227273 0 0
8386 0.20535 0.795455 0.0132 0.0227273 0 0
8387 0.20505 0.772727 0.0132 0.0454545 0 0
8388 0.20485 0.772727 0.0131 0.0454545 0 0
8389 0.205 0.772727 0.0131 0.0454545 0 0
8390 0.2053 0.772727 0.01305 0.0454545 0 0
8391 0.20505 0.772727 0.01295 0.0454545 0 0
8392 0.2053 0.772727 0.01295 0.0454545 0 0
8393 0.20495 0.772727 0.0129 0.0454545 0 0
8394 0.2048 0.772727 0.01295 0.0454545 0 0
8395 0.2048 0.772727 0.01295 0.0454545 0 0
8396 0.205 0.772727 0.0128 0.0454545 0 0
8397 0.20475 0.75 0.0127 0.0454545 0 0
8398 0.20485 0.75 0.0126 0.0454545 0 0
8399 0.2049 0.75 0.01265 0.0454545 0 0
8400 0.20485 0.75 0.01265 0.0454545 0 0
8401 0.2049 0.75 0.01265 0.0454545 0 0
8402 0.20495 0.75 0.01265 0.0454545 0 0
8403 0.205 0.75 0.01265 0.0454545 0 0
8404 0.20515 0.75 0.0126 0.0454545 0 0
8405 0.2052 0.75 0.01265 0.0454545 0 0
8406 0.20525 0.75 0.0126 0.0454545 0 0
8407 0.20525 0.75 0.01255 0.0454545 0 0
8408 0.20515 0.75 0.01255 0.0454545 0 0
8409 0.2052 0.75 0.01255 0.0454545 0 0
8410 0.2056 0.75 0.01255 0.0454545 0 0
8411 0.20525 0.75 0.0126 0.0454545 0 0
8412 0.2053 0.772727 0.0125 0.0227273 0 0
8413 0.2051 0.772727 0.01245 0.0227273 0 0
8414 0.20535 0.772727 0.0124 0.0227273 0 0
8415 0.205 0.772727 0.01235 0.0227273 0 0
8416 0.20475 0.772727 0.01235 0.0227273 0 0
8417 0.2044 0.772727 0.0123 0.0227273 0 0
8418 0.2044 0.772727 0.01235 0.0227273 0 0
8419 0.2044 0.795455 0.01225 0.0227273 0 0
8420 0.20435 0.795455 0.0122 0.0227273 0 0
8421 0.2046 0.795455 0.01215 0.0227273 0 0
8422 0.20455 0.795455 0.01205 0.0227273 0 0
8423 0.2043 0.795455 0.0121 0.0227273 0 0
8424 0.2045 0.795455 0.0121 0.0227273 0 0
8425 0.20425 0.795455 0.0121 0.0227273 0 0
8426 0.20405 0.795455 0.0121 0.0227273 0 0
8427 0.2038 0.795455 0.0122 0.0227273 0 0
8428 0.2038 0.795455 0.0122 0.0227273 0 0
8429 0.20385 0.818182 0.0122 0.0227273 0 0
8430 0.2037 0.818182 0.0122 0.0227273 0 0
8431 0.20355 0.818182 0.01225 0.0227273 0 0
8432 0.20375 0.818182 0.01215 0.0227273 0 0
8433 0.20365 0.818182 0.01215 0.0227273 0 0
8434 0.2039 0.818182 0.0122 0.0227273 0 0
8435 0.20395 0.818182 0.01225 0.0227273 0 0
8436 0.2044 0.818182 0.01225 0.0227273 0 0
8437 0.2044 0.818182 0.01225 0.0227273 0 0
8438 0.20455 0.818182 0.01235 0.0227273 0 0
8439 0.20495 0.818182 0.0122 0.0227273 0 0
8440 0.2052 0.818182 0.0122 0.0227273 0 0
8441 0.2051 0.818182 0.0122 0.0227273 0 0
8442 0.20535 0.818182 0.01225 0.0227273 0 0
8443 0.20565 0.818182 0.0122 0.0227273 0 0
8444 0.2056 0.818182 0.01215 0.0227273 0 0
8445 0.2054 0.840909 0.01225 0.0227273 0 0
8446 0.2056 0.840909 0.0122 0.0227273 0 0
8447 0.206 0.840909 0.01215 0.0227273 0 0
8448 0.20615 0.840909 0.01205 0.0227273 0 0
8449 0.20605 0.840909 0.01205 0.0227273 0 0
8450 0.2061 0.840909 0.01205 0.0227273 0 0
8451 0.2063 0.840909 0.0121 0.0227273 0 0
8452 0.2062 0.840909 0.0121 0.0227273 0 0
8453 0.20645 0.840909 0.01205 0.0227273 0 0
8454 0.207 0.840909 0.012 0.0227273 0 0
8455 0.20725 0.840909 0.01185 0.0227273 0 0
8456 0.2071 0.840909 0.01185 0.0227273 0 0
8457 0.20695 0.840909 0.01185 0.0227273 0 0
8458 0.20705 0.840909 0.0118 0.0227273 0 0
8459 0.207 0.840909 0.0117 0.0227273 0 0
8460 0.20685 0.840909 0.01165 0.0227273 0 0
8461 0.20695 0.840909 0.0116 0.0227273 0 0
8462 0.2072 0.818182 0.0116 0.0227273 0 0
8463 0.20715 0.818182 0.0116 0.0227273 0 0
8464 0.20725 0.818182 0.01155 0.0227273 0 0
8465 0.20725 0.818182 0.01155 0.0227273 0 0
8466 0.20695 0.818182 0.0115 0.0227273 0 0
8467 0.2067 0.818182 0.0115 0.0227273 0 0
8468 0.2069 0.818182 0.0115 0.0227273 0 0
8469 0.20695 0.818182 0.0115 0.0227273 0 0
8470 0.2072 0.818182 0.01145 0.0227273 0 0
8471 0.2072 0.818182 0.01145 0.0227273 0 0
8472 0.20745 0.818182 0.01145 0.0227273 0 0
8473 0.2073 0.818182 0.0115 0.0227273 0 0
8474 0.2072 0.818182 0.01145 0.0227273 0 0
8475 0.20685 0.818182 0.0114 0.0227273 0 0
8476 0.20665 0.818182 0.0114 0.0227273 0 0
8477 0.2065 0.818182 0.0114 0.0227273 0 0
8478 0.2063 0.818182 0.0114 0.0227273 0 0
8479 0.20615 0.818182 0.01135 0.0454545 0 0
8480 0.2062 0.818182 0.01135 0.0454545 0 0
8481 0.20635 0.818182 0.0114 0.0454545 0 0
8482 0.2064 0.795455 0.01145 0.0454545 0 0
8483 0.2065 0.795455 0.0115 0.0454545 0 0
8484 0.20665 0.795455 0.01145 0.0454545 0 0
8485 0.20665 0.795455 0.0114 0.0454545 0 0
8486 0.2067 0.795455 0.0114 0.0454545 0 0
8487 0.20715 0.795455 0.01135 0.0454545 0 0
8488 0.20735 0.795455 0.01135 0.0454545 0 0
8489 0.20725 0.795455 0.0113 0.0454545 0 0
8490 0.20715 0.795455 0.0114 0.0454545 0 0
8491 0.2069 0.795455 0.0114 0.0454545 0 0
8492 0.2068 0.795455 0.01135 0.0454545 0 0
8493 0.2064 0.795455 0.0113 0.0454545 0 0
8494 0.20635 0.795455 0.0113 0.0454545 0 0
8495 0.2062 0.818182 0.0113 0.0454545 0 0
8496 0.20615 0.818182 0.0112 0.0454545 0 0
8497 0.20605 0.818182 0.0112 0.0454545 0 0
8498 0.206 0.818182 0.0112 0.0454545 0 0
8499 0.2063 0.818182 0.0112 0.0454545 0 0
8500 0.20605 0.818182 0.01125 0.0454545 0 0
8501 0.2061 0.795455 0.01125 0.0454545 0 0
8502 0.20585 0.795455 0.0113 0.0454545 0 0
8503 0.20585 0.795455 0.01125 0.0454545 0 0
8504 0.206 0.795455 0.0113 0.0454545 0 0
8505 0.2061 0.795455 0.0113 0.0454545 0 0
8506 0.20605 0.772727 0.0113 0.0454545 0 0
8507 0.20635 0.772727 0.0113 0.0454545 0 0
8508 0.2062 0.772727 0.01125 0.0454545 0 0
8509 0.20575 0.772727 0.01125 0.0454545 0 0
8510 0.20605 0.772727 0.0113 0.0454545 0 0
8511 0.20605 0.772727 0.01135 0.0454545 0 0
8512 0.2062 0.772727 0.01135 0.0454545 0 0
8513 0.2061 0.772727 0.01135 0.0454545 0 0
8514 0.2062 0.772727 0.0113 0.0454545 0 0
8515 0.20595 0.772727 0.01135 0.0454545 0 0
8516 0.20585 0.772727 0.01135 0.0454545 0 0
8517 0.20605 0.772727 0.0113 0.0454545 0 0
8518 0.20605 0.772727 0.0113 0.0454545 0 0
8519 0.20585 0.772727 0.01125 0.0454545 0 0
8520 0.2058 0.772727 0.0112 0.0454545 0 0
8521 0.20585 0.772727 0.0113 0.0454545 0 0
8522 0.20595 0.772727 0.01135 0.0454545 0 0
8523 0.20605 0.772727 0.0114 0.0454545 0 0
8524 0.2059 0.772727 0.0115 0.0454545 0 0
8525 0.2061 0.772727 0.0115 0.0454545 0 0
8526 0.20585 0.772727 0.0115 0.0454545 0 0
8527 0.20585 0.772727 0.01135 0.0454545 0 0
8528 0.2059 0.75 0.0113 0.0454545 0 0
8529 0.206 0.772727 0.0113 0.0454545 0 0
8530 0.20585 0.75 0.01125 0.0681818 0 0
8531 0.2058 0.75 0.01115 0.0681818 0 0
8532 0.20595 0.75 0.0111 0.0681818 0 0
8533 0.2061 0.75 0.0111 0.0681818 0 0
8534 0.206 0.75 0.01105 0.0681818 0 0
8535 0.206 0.75 0.011 0.0681818 0 0
8536 0.20585 0.75 0.01095 0.0681818 0 0
8537 0.20595 0.75 0.0109 0.0681818 0 0
8538 0.2059 0.75 0.01085 0.0681818 0 0
8539 0.20625 0.75 0.01085 0.0681818 0 0
8540 0.20625 0.75 0.01085 0.0681818 0 0
8541 0.20605 0.75 0.0109 0.0681818 0 0
8542 0.20585 0.75 0.0109 0.0681818 0 0
8543 0.206 0.75 0.0108 0.0681818 0 0
8544 0.20575 0.75 0.0108 0.0681818 0 0
8545 0.20545 0.772727 0.0107 0.0681818 0 0
8546 0.20545 0.772727 0.0107 0.0681818 0 0
8547 0.20545 0.772727 0.01075 0.0681818 0 0
8548 0.2054 0.772727 0.01075 0.0681818 0 0
8549 0.20605 0.772727 0.0108 0.0681818 0 0
8550 0.20655 0.772727 0.01075 0.0681818 0 0
8551 0.20675 0.772727 0.01075 0.0681818 0 0
8552 0.20685 0.772727 0.01085 0.0681818 0 0
8553 0.2068 0.772727 0.01075 0.0681818 0 0
8554 0.20685 0.772727 0.01075 0.0681818 0 0
8555 0.2069 0.75 0.01075 0.0681818 0 0
8556 0.20695 0.75 0.01075 0.0681818 0 0
8557 0.2072 0.795455 0.01085 0.0681818 0 0
8558 0.2071 0.818182 0.01095 0.0681818 0 0
8559 0.2069 0.818182 0.0109 0.0681818 0 0
8560 0.20645 0.818182 0.01085 0.0681818 0 0
8561 0.20645 0.818182 0.0108 0.0681818 0 0
8562 0.20645 0.818182 0.0108 0.0681818 0 0
8563 0.20655 0.818182 0.0108 0.0681818 0 0
8564 0.2065 0.818182 0.01085 0.0681818 0 0
8565 0.2065 0.818182 0.01085 0.0681818 0 0
8566 0.2064 0.795455 0.0109 0.0681818 0 0
8567 0.20655 0.818182 0.0109 0.0681818 0 0
8568 0.20655 0.818182 0.0109 0.0681818 0 0
8569 0.20645 0.818182 0.0109 0.0681818 0 0
8570 0.2064 0.818182 0.01095 0.0681818 0 0
8571 0.2064 0.818182 0.0109 0.0681818 0 0
8572 0.20645 0.818182 0.0109 0.0681818 0 0
8573 0.2063 0.818182 0.0108 0.0681818 0 0
8574 0.2062 0.818182 0.0108 0.0681818 0 0
8575 0.2062 0.818182 0.0108 0.0681818 0 0
8576 0.20615 0.818182 0.01075 0.0681818 0 0
8577 0.2059 0.818182 0.01075 0.0681818 0 0
8578 0.20585 0.818182 0.01075 0.0681818 0 0
8579 0.2056 0.818182 0.0108 0.0681818 0 0
8580 0.20525 0.818182 0.0108 0.0681818 0 0
8581 0.20565 0.818182 0.0108 0.0681818 0 0
8582 0.20575 0.818182 0.0108 0.0681818 0 0
8583 0.2058 0.818182 0.0108 0.0681818 0 0
8584 0.2058 0.818182 0.0107 0.0681818 0 0
8585 0.20605 0.818182 0.0106 0.0681818 0 0
8586 0.20625 0.818182 0.01055 0.0681818 0 0
8587 0.20625 0.818182 0.01055 0.0681818 0 0
8588 0.20645 0.818182 0.0105 0.0681818 0 0
8589 0.20645 0.795455 0.0104 0.0681818 0 0
8590 0.2065 0.795455 0.0104 0.0681818 0 0
8591 0.2068 0.795455 0.0104 0.0681818 0 0
8592 0.20705 0.795455 0.0105 0.0681818 0 0
8593 0.20705 0.795455 0.01045 0.0681818 0 0
8594 0.2073 0.772727 0.01045 0.0681818 0 0
8595 0.20745 0.772727 0.0104 0.0681818 0 0
8596 0.2076 0.772727 0.0104 0.0681818 0 0
8597 0.20785 0.772727 0.0104 0.0681818 0 0
8598 0.2078 0.772727 0.01045 0.0681818 0 0
8599 0.2073 0.772727 0.01045 0.0681818 0 0
8600 0.20745 0.772727 0.01045 0.0681818 0 0
8601 0.20765 0.772727 0.0105 0.0681818 0 0
8602 0.2076 0.772727 0.0105 0.0681818 0 0
8603 0.20745 0.75 0.0105 0.0681818 0 0
8604 0.20765 0.75 0.0105 0.0681818 0 0
8605 0.20755 0.75 0.0105 0.0681818 0 0
8606 0.20745 0.727273 0.01045 0.0681818 0 0
8607 0.2077 0.727273 0.0104 0.0681818 0 0
8608 0.20775 0.727273 0.0104 0.0681818 0 0
8609 0.20765 0.727273 0.01045 0.0681818 0 0
8610 0.2081 0.727273 0.01055 0.0681818 0 0
8611 0.20775 0.727273 0.0106 0.0681818 0 0
8612 0.2081 0.727273 0.01065 0.0681818 0 0
8613 0.20815 0.727273 0.01065 0.0681818 0 0
8614 0.2081 0.727273 0.01065 0.0681818 0 0
8615 0.208 0.727273 0.01065 0.0681818 0 0
8616 0.20805 0.727273 0.01065 0.0681818 0 0
8617 0.20805 0.727273 0.0106 0.0681818 0 0
8618 0.20835 0.727273 0.01055 0.0681818 0 0
8619 0.2084 0.727273 0.01055 0.0681818 0 0
8620 0.2085 0.727273 0.01055 0.0681818 0 0
8621 0.20855 0.727273 0.0105 0.0681818 0 0
8622 0.2084 0.727273 0.01045 0.0681818 0 0
8623 0.20855 0.727273 0.01045 0.0681818 0 0
8624 0.2087 0.727273 0.01035 0.0681818 0 0
8625 0.20855 0.704545 0.0103 0.0681818 0 0
8626 0.20915 0.704545 0.01035 0.0681818 0 0
8627 0.20935 0.704545 0.01025 0.0681818 0 0
8628 0.2095 0.704545 0.01025 0.0681818 0 0
8629 0.2094 0.704545 0.01025 0.0681818 0 0
8630 0.20955 0.681818 0.0102 0.0681818 0 0
8631 0.20935 0.681818 0.0102 0.0681818 0 0
8632 0.20935 0.681818 0.0102 0.0681818 0 0
8633 0.20965 0.681818 0.0102 0.0681818 0 0
8634 0.20955 0.681818 0.01025 0.0681818 0 0
8635 0.2095 0.681818 0.0102 0.0681818 0 0
8636 0.2094 0.681818 0.0102 0.0681818 0 0
8637 0.2094 0.681818 0.0103 0.0681818 0 0
8638 0.20905 0.681818 0.0103 0.0681818 0 0
8639 0.20895 0.681818 0.0102 0.0681818 0 0
8640 0.2093 0.681818 0.0101 0.0681818 0 0
8641 0.2093 0.681818 0.0101 0.0681818 0 0
8642 0.20935 0.681818 0.0101 0.0681818 0 0
8643 0.2094 0.681818 0.01005 0.0681818 0 0
8644 0.2097 0.704545 0.01005 0.0681818 0 0
8645 0.2095 0.704545 0.01005 0.0681818 0 0
8646 0.20975 0.681818 0.00995 0.0681818 0 0
8647 0.2097 0.704545 0.01005 0.0681818 0 0
8648 0.20985 0.727273 0.00995 0.0681818 0 0
8649 0.2097 0.704545 0.00995 0.0681818 0 0
8650 0.20945 0.704545 0.00995 0.0681818 0 0
8651 0.2094 0.704545 0.01 0.0681818 0 0
8652 0.20975 0.704545 0.01 0.0681818 0 0
8653 0.20995 0.704545 0.0101 0.0681818 0 0
8654 0.21 0.704545 0.01005 0.0681818 0 0
8655 0.21005 0.704545 0.01 0.0681818 0 0
8656 0.21 0.704545 0.00995 0.0681818 0 0
8657 0.20985 0.704545 0.01 0.0681818 0 0
8658 0.2099 0.704545 0.01 0.0681818 0 0
8659 0.2096 0.704545 0.01005 0.0681818 0 0
8660 0.20955 0.704545 0.0101 0.0681818 0 0
8661 0.20945 0.704545 0.01025 0.0681818 0 0
8662 0.2097 0.704545 0.01025 0.0681818 0 0
8663 0.20975 0.704545 0.01025 0.0681818 0 0
8664 0.2098 0.704545 0.0103 0.0681818 0 0
8665 0.20985 0.704545 0.0103 0.0681818 0 0
8666 0.2094 0.704545 0.0103 0.0681818 0 0
8667 0.20955 0.704545 0.01025 0.0681818 0 0
8668 0.2094 0.704545 0.01035 0.0681818 0 0
8669 0.20985 0.704545 0.0104 0.0681818 0 0
8670 0.21 0.704545 0.0104 0.0681818 0 0
8671 0.21025 0.704545 0.0103 0.0681818 0 0
8672 0.2102 0.704545 0.01025 0.0681818 0 0
8673 0.2102 0.704545 0.01025 0.0681818 0 0
8674 0.21025 0.704545 0.01015 0.0681818 0 0
8675 0.21045 0.704545 0.01015 0.0681818 0 0
8676 0.2106 0.727273 0.0101 0.0681818 0 0
8677 0.2104 0.727273 0.01005 0.0681818 0 0
8678 0.21035 0.727273 0.0101 0.0681818 0 0
8679 0.2101 0.727273 0.0101 0.0681818 0 0
8680 0.2102 0.727273 0.0101 0.0681818 0 0
8681 0.21035 0.727273 0.01005 0.0681818 0 0
8682 0.21045 0.727273 0.01005 0.0681818 0 0
8683 0.2103 0.727273 0.01015 0.0681818 0 0
8684 0.21015 0.727273 0.0102 0.0681818 0 0
8685 0.2103 0.727273 0.0102 0.0681818 0 0
8686 0.21025 0.75 0.0102 0.0681818 0 0
8687 0.2104 0.75 0.0102 0.0681818 0 0
8688 0.2103 0.75 0.0103 0.0681818 0 0
8689 0.21015 0.75 0.01025 0.0681818 0 0
8690 0.21055 0.75 0.0103 0.0681818 0 0
8691 0.2104 0.75 0.01025 0.0681818 0 0
8692 0.21045 0.75 0.0102 0.0681818 0 0
8693 0.2105 0.772727 0.0102 0.0681818 0 0
8694 0.21045 0.772727 0.01025 0.0681818 0 0
8695 0.2105 0.772727 0.0103 0.0681818 0 0
8696 0.2106 0.772727 0.0103 0.0681818 0 0
8697 0.2108 0.772727 0.01025 0.0681818 0 0
8698 0.21095 0.75 0.01025 0.0681818 0 0
8699 0.21085 0.75 0.01025 0.0681818 0 0
8700 0.21085 0.75 0.01025 0.0681818 0 0
8701 0.21085 0.75 0.01015 0.0681818 0 0
8702 0.21095 0.75 0.0101 0.0681818 0 0
8703 0.211 0.75 0.01015 0.0681818 0 0
8704 0.2112 0.75 0.01025 0.0681818 0 0
8705 0.2112 0.75 0.0103 0.0681818 0 0
8706 0.2111 0.75 0.0103 0.0681818 0 0
8707 0.21115 0.75 0.0103 0.0681818 0 0
8708 0.2117 0.75 0.0103 0.0681818 0 0
8709 0.21145 0.75 0.0103 0.0681818 0 0
8710 0.2116 0.75 0.01025 0.0681818 0 0
8711 0.21155 0.75 0.0102 0.0681818 0 0
8712 0.2117 0.772727 0.0102 0.0681818 0 0
8713 0.21165 0.772727 0.01025 0.0681818 0 0
8714 0.2119 0.772727 0.01025 0.0681818 0 0
8715 0.21185 0.772727 0.01035 0.0681818 0 0
8716 0.21185 0.772727 0.0104 0.0681818 0 0
8717 0.2116 0.772727 0.01035 0.0681818 0 0
8718 0.2112 0.772727 0.01035 0.0681818 0 0
8719 0.21135 0.772727 0.01035 0.0681818 0 0
8720 0.21155 0.772727 0.01035 0.0681818 0 0
8721 0.2114 0.772727 0.01035 0.0681818 0 0
8722 0.2116 0.772727 0.0103 0.0681818 0 0
8723 0.2114 0.772727 0.0103 0.0681818 0 0
8724 0.21135 0.772727 0.0103 0.0681818 0 0
8725 0.2115 0.772727 0.0102 0.0681818 0 0
8726 0.21135 0.75 0.01015 0.0909091 0 0
8727 0.21115 0.75 0.01015 0.0909091 0 0
8728 0.2111 0.772727 0.01025 0.0909091 0 0
8729 0.2112 0.772727 0.0102 0.0909091 0 0
8730 0.21115 0.772727 0.0102 0.0909091 0 0
8731 0.211 0.772727 0.01015 0.0909091 0 0
8732 0.211 0.772727 0.0101 0.0909091 0 0
8733 0.2112 0.772727 0.01015 0.0909091 0 0
8734 0.21115 0.75 0.0101 0.0909091 0 0
8735 0.2111 0.75 0.0101 0.0909091 0 0
8736 0.21075 0.75 0.01015 0.0909091 0 0
8737 0.2107 0.75 0.01015 0.0909091 0 0
8738 0.211 0.75 0.0101 0.0909091 0 0
8739 0.2112 0.75 0.0101 0.0909091 0 0
8740 0.21125 0.75 0.0102 0.0909091 0 0
8741 0.21165 0.75 0.01025 0.0909091 0 0
8742 0.21165 0.75 0.01025 0.0909091 0 0
8743 0.2118 0.75 0.01025 0.0909091 0 0
8744 0.21195 0.75 0.01025 0.0909091 0 0
8745 0.21155 0.75 0.01035 0.0909091 0 0
8746 0.2115 0.75 0.0103 0.0909091 0 0
8747 0.21165 0.75 0.01035 0.0909091 0 0
8748 0.21185 0.75 0.0104 0.0909091 0 0
8749 0.21155 0.75 0.0104 0.0909091 0 0
8750 0.21135 0.75 0.0104 0.0909091 0 0
8751 0.2113 0.75 0.0104 0.0909091 0 0
8752 0.21115 0.772727 0.0104 0.0681818 0 0
8753 0.2116 0.772727 0.0104 0.0681818 0 0
8754 0.2115 0.772727 0.0105 0.0681818 0 0
8755 0.2113 0.75 0.01055 0.0681818 0 0
8756 0.21125 0.75 0.0105 0.0681818 0 0
8757 0.2114 0.75 0.0104 0.0681818 0 0
8758 0.2113 0.75 0.01035 0.0681818 0 0
8759 0.21155 0.75 0.01035 0.0681818 0 0
8760 0.21155 0.75 0.01025 0.0681818 0 0
8761 0.2115 0.75 0.0102 0.0681818 0 0
8762 0.2114 0.75 0.01025 0.0681818 0 0
8763 0.2113 0.75 0.0103 0.0681818 0 0
8764 0.21145 0.727273 0.01035 0.0681818 0 0
8765 0.2114 0.727273 0.0104 0.0681818 0 0
8766 0.2112 0.727273 0.01035 0.0681818 0 0
8767 0.21095 0.727273 0.0104 0.0681818 0 0
8768 0.211 0.727273 0.0104 0.0681818 0 0
8769 0.2111 0.727273 0.0104 0.0681818 0 0
8770 0.21125 0.727273 0.0104 0.0681818 0 0
8771 0.2112 0.727273 0.0103 0.0681818 0 0
8772 0.21115 0.727273 0.0103 0.0681818 0 0
8773 0.2111 0.727273 0.0103 0.0681818 0 0
8774 0.2113 0.727273 0.01025 0.0681818 0 0
8775 0.211 0.727273 0.0102 0.0681818 0 0
8776 0.2109 0.727273 0.0102 0.0681818 0 0
8777 0.21125 0.727273 0.0102 0.0681818 0 0
8778 0.2111 0.727273 0.0102 0.0681818 0 0
8779 0.21095 0.727273 0.0102 0.0681818 0 0
8780 0.21065 0.727273 0.0102 0.0681818 0 0
8781 0.21045 0.75 0.01015 0.0681818 0 0
8782 0.21065 0.75 0.0101 0.0681818 0 0
8783 0.2106 0.75 0.0101 0.0681818 0 0
8784 0.2108 0.75 0.01015 0.0681818 0 0
8785 0.2106 0.75 0.0101 0.0681818 0 0
8786 0.2104 0.75 0.0101 0.0681818 0 0
8787 0.2102 0.75 0.01 0.0681818 0 0
8788 0.21045 0.75 0.01 0.0681818 0 0
8789 0.2109 0.772727 0.01 0.0454545 0 0
8790 0.2105 0.772727 0.01 0.0454545 0 0
8791 0.2105 0.772727 0.01 0.0454545 0 0
8792 0.21035 0.772727 0.0098 0.0454545 0 0
8793 0.21055 0.772727 0.0098 0.0454545 0 0
8794 0.2105 0.772727 0.0099 0.0454545 0 0
8795 0.21045 0.772727 0.0099 0.0454545 0 0
8796 0.21045 0.772727 0.0099 0.0454545 0 0
8797 0.21065 0.772727 0.00995 0.0454545 0 0
8798 0.21105 0.772727 0.00995 0.0454545 0 0
8799 0.2106 0.772727 0.00995 0.0454545 0 0
8800 0.21065 0.772727 0.01 0.0454545 0 0
8801 0.21065 0.772727 0.01 0.0454545 0 0
8802 0.21065 0.772727 0.01 0.0454545 0 0
8803 0.21035 0.772727 0.00995 0.0454545 0 0
8804 0.2102 0.772727 0.01 0.0454545 0 0
8805 0.2103 0.772727 0.01 0.0454545 0 0
8806 0.2104 0.772727 0.01 0.0454545 0 0
8807 0.20985 0.772727 0.01005 0.0454545 0 0
8808 0.2098 0.772727 0.01005 0.0454545 0 0
8809 0.20945 0.772727 0.01005 0.0454545 0 0
8810 0.2092 0.772727 0.01005 0.0454545 0 0
8811 0.209 0.772727 0.01005 0.0454545 0 0
8812 0.2089 0.75 0.01005 0.0681818 0 0
8813 0.2089 0.75 0.01005 0.0681818 0 0
8814 0.2092 0.75 0.0101 0.0681818 0 0
8815 0.2089 0.75 0.01 0.0681818 0 0
8816 0.2091 0.75 0.01 0.0681818 0 0
8817 0.2085 0.75 0.01005 0.0681818 0 0
8818 0.2082 0.75 0.0101 0.0681818 0 0
8819 0.2082 0.75 0.0101 0.0681818 0 0
8820 0.208 0.727273 0.01015 0.0681818 0 0
8821 0.20855 0.727273 0.01015 0.0681818 0 0
8822 0.2084 0.727273 0.01015 0.0681818 0 0
8823 0.20845 0.727273 0.01015 0.0681818 0 0
8824 0.20835 0.727273 0.01015 0.0681818 0 0
8825 0.20825 0.727273 0.0102 0.0681818 0 0
8826 0.2081 0.727273 0.01005 0.0681818 0 0
8827 0.2084 0.75 0.01005 0.0681818 0 0
8828 0.20855 0.75 0.00995 0.0681818 0 0
8829 0.2087 0.75 0.0099 0.0681818 0 0
8830 0.2085 0.75 0.00985 0.0681818 0 0
8831 0.2084 0.75 0.0099 0.0681818 0 0
8832 0.20805 0.75 0.00985 0.0681818 0 0
8833 0.2079 0.75 0.00985 0.0681818 0 0
8834 0.2078 0.75 0.0098 0.0681818 0 0
8835 0.2078 0.75 0.00975 0.0681818 0 0
8836 0.2078 0.75 0.00975 0.0681818 0 0
8837 0.20805 0.75 0.0097 0.0681818 0 0
8838 0.2083 0.772727 0.00965 0.0681818 0 0
8839 0.20855 0.75 0.00965 0.0681818 0 0
8840 0.2085 0.75 0.00965 0.0681818 0 0
8841 0.20865 0.75 0.00965 0.0681818 0 0
8842 0.2084 0.75 0.0097 0.0681818 0 0
8843 0.20825 0.75 0.0097 0.0681818 0 0
8844 0.20805 0.75 0.0097 0.0681818 0 0
8845 0.20805 0.75 0.0097 0.0681818 0 0
8846 0.20815 0.75 0.0097 0.0681818 0 0
8847 0.20795 0.727273 0.00975 0.0681818 0 0
8848 0.2082 0.727273 0.0096 0.0681818 0 0
8849 0.2081 0.727273 0.0096 0.0681818 0 0
8850 0.2084 0.727273 0.0096 0.0681818 0 0
8851 0.20865 0.727273 0.0096 0.0681818 0 0
8852 0.2086 0.727273 0.0096 0.0681818 0 0
8853 0.2086 0.727273 0.00965 0.0681818 0 0
8854 0.2089 0.727273 0.00975 0.0681818 0 0
8855 0.2088 0.727273 0.00965 0.0681818 0 0
8856 0.2085 0.704545 0.00965 0.0681818 0 0
8857 0.20915 0.704545 0.00965 0.0681818 0 0
8858 0.20905 0.704545 0.0096 0.0681818 0 0
8859 0.209 0.704545 0.00955 0.0681818 0 0
8860 0.20895 0.704545 0.0095 0.0681818 0 0
8861 0.2088 0.681818 0.0095 0.0681818 0 0
8862 0.20865 0.659091 0.0095 0.0681818 0 0
8863 0.2089 0.659091 0.0095 0.0681818 0 0
8864 0.20885 0.636364 0.0095 0.0681818 0 0
8865 0.20835 0.636364 0.0095 0.0681818 0 0
8866 0.2086 0.636364 0.0096 0.0454545 0 0
8867 0.2087 0.636364 0.0096 0.0454545 0 0
8868 0.20865 0.636364 0.0096 0.0454545 0 0
8869 0.20825 0.636364 0.00955 0.0454545 0 0
8870 0.20815 0.636364 0.0096 0.0454545 0 0
8871 0.2079 0.636364 0.0096 0.0454545 0 0
8872 0.2078 0.636364 0.00965 0.0454545 0 0
8873 0.20775 0.636364 0.00965 0.0454545 0 0
8874 0.20795 0.636364 0.00965 0.0454545 0 0
8875 0.20805 0.636364 0.0097 0.0454545 0 0
8876 0.2081 0.636364 0.00965 0.0454545 0 0
8877 0.20825 0.613636 0.0097 0.0454545 0 0
8878 0.2084 0.613636 0.0097 0.0454545 0 0
8879 0.20835 0.613636 0.00965 0.0454545 0 0
8880 0.2085 0.613636 0.0097 0.0454545 0 0
8881 0.2084 0.613636 0.0097 0.0454545 0 0
8882 0.20855 0.590909 0.0097 0.0454545 0 0
8883 0.2084 0.613636 0.00975 0.0454545 0 0
8884 0.20835 0.613636 0.00975 0.0454545 0 0
8885 0.2082 0.613636 0.00975 0.0454545 0 0
8886 0.20845 0.613636 0.00975 0.0454545 0 0
8887 0.2085 0.613636 0.00975 0.0454545 0 0
8888 0.2084 0.590909 0.00975 0.0454545 0 0
8889 0.20865 0.590909 0.0098 0.0454545 0 0
8890 0.20835 0.590909 0.00975 0.0454545 0 0
8891 0.2082 0.590909 0.00985 0.0454545 0 0
8892 0.208 0.590909 0.00985 0.0454545 0 0
8893 0.20795 0.613636 0.0098 0.0454545 0 0
8894 0.2078 0.613636 0.00985 0.0454545 0 0
8895 0.20795 0.613636 0.0099 0.0454545 0 0
8896 0.2081 0.636364 0.00985 0.0454545 0 0
8897 0.20825 0.659091 0.00985 0.0227273 0 0
8898 0.20795 0.659091 0.0099 0.0227273 0 0
8899 0.2081 0.681818 0.0099 0.0227273 0 0
8900 0.2082 0.659091 0.00995 0.0227273 0 0
8901 0.20825 0.659091 0.00995 0.0227273 0 0
8902 0.2082 0.659091 0.0099 0.0227273 0 0
8903 0.2087 0.659091 0.0099 0.0227273 0 0
8904 0.20875 0.681818 0.00995 0.0227273 0 0
8905 0.209 0.681818 0.00995 0.0227273 0 0
8906 0.2091 0.681818 0.0098 0.0227273 0 0
8907 0.20905 0.681818 0.0098 0.0227273 0 0
8908 0.2087 0.681818 0.0098 0.0227273 0 0
8909 0.20905 0.681818 0.0098 0.0227273 0 0
8910 0.209 0.681818 0.0098 0.0227273 0 0
8911 0.2089 0.681818 0.00975 0.0227273 0 0
8912 0.20915 0.681818 0.00975 0.0454545 0 0
8913 0.20905 0.659091 0.0098 0.0454545 0 0
8914 0.2091 0.659091 0.0098 0.0454545 0 0
8915 0.2092 0.659091 0.0098 0.0454545 0 0
8916 0.20925 0.659091 0.0098 0.0454545 0 0
8917 0.2092 0.659091 0.0099 0.0454545 0 0
8918 0.2096 0.659091 0.00995 0.0454545 0 0
8919 0.20925 0.659091 0.0099 0.0454545 0 0
8920 0.20935 0.659091 0.00995 0.0454545 0 0
8921 0.20925 0.659091 0.00995 0.0454545 0 0
8922 0.2091 0.659091 0.00995 0.0454545 0 0
8923 0.20935 0.659091 0.00995 0.0454545 0 0
8924 0.2095 0.659091 0.00995 0.0454545 0 0
8925 0.20985 0.659091 0.00995 0.0454545 0 0
8926 0.20985 0.659091 0.0099 0.0454545 0 0
8927 0.2097 0.659091 0.0099 0.0454545 0 0
8928 0.20985 0.659091 0.00985 0.0454545 0 0
8929 0.20985 0.659091 0.0098 0.0454545 0 0
8930 0.2099 0.659091 0.0098 0.0454545 0 0
8931 0.21 0.659091 0.0098 0.0454545 0 0
8932 0.2101 0.681818 0.0098 0.0454545 0 0
8933 0.2102 0.681818 0.00985 0.0454545 0 0
8934 0.2103 0.681818 0.0098 0.0454545 0 0
8935 0.21 0.659091 0.00975 0.0454545 0 0
8936 0.20995 0.659091 0.00975 0.0454545 0 0
8937 0.2102 0.636364 0.0098 0.0454545 0 0
8938 0.2103 0.636364 0.0098 0.0454545 0 0
8939 0.21025 0.636364 0.0098 0.0454545 0 0
8940 0.21035 0.636364 0.00985 0.0454545 0 0
8941 0.21045 0.613636 0.0099 0.0454545 0 0
8942 0.21065 0.613636 0.0099 0.0454545 0 0
8943 0.2107 0.613636 0.0099 0.0454545 0 0
8944 0.2109 0.636364 0.00995 0.0227273 0 0
8945 0.21125 0.636364 0.01 0.0227273 0 0
8946 0.21145 0.659091 0.01005 0.0227273 0 0
8947 0.2114 0.659091 0.01005 0.0227273 0 0
8948 0.21125 0.659091 0.01 0.0227273 0 0
8949 0.2113 0.659091 0.01 0.0227273 0 0
8950 0.2112 0.659091 0.01 0.0227273 0 0
8951 0.2113 0.659091 0.01 0.0227273 0 0
8952 0.21145 0.659091 0.00995 0.0227273 0 0
8953 0.21125 0.659091 0.00985 0.0227273 0 0
8954 0.21125 0.659091 0.0098 0.0227273 0 0
8955 0.21125 0.659091 0.0098 0.0227273 0 0
8956 0.2109 0.681818 0.00985 0.0227273 0 0
8957 0.21065 0.681818 0.00995 0.0227273 0 0
8958 0.21055 0.681818 0.0099 0.0227273 0 0
8959 0.21055 0.681818 0.0099 0.0227273 0 0
8960 0.2108 0.681818 0.00985 0.0227273 0 0
8961 0.21085 0.659091 0.0098 0.0227273 0 0
8962 0.21095 0.659091 0.0099 0.0227273 0 0
8963 0.21055 0.659091 0.00995 0.0227273 0 0
8964 0.2107 0.681818 0.00995 0.0227273 0 0
8965 0.2107 0.681818 0.00995 0.0227273 0 0
8966 0.2104 0.681818 0.01005 0.0227273 0 0
8967 0.2104 0.681818 0.01005 0.0227273 0 0
8968 0.21015 0.681818 0.0101 0.0227273 0 0
8969 0.2103 0.681818 0.0102 0.0227273 0 0
8970 0.21025 0.704545 0.0102 0.0227273 0 0
8971 0.21025 0.704545 0.0102 0.0227273 0 0
8972 0.21025 0.704545 0.0102 0.0227273 0 0
8973 0.21015 0.704545 0.0102 0.0227273 0 0
8974 0.21025 0.704545 0.0102 0.0227273 0 0
8975 0.21055 0.704545 0.01015 0.0227273 0 0
8976 0.2105 0.704545 0.01005 0.0227273 0 0
8977 0.21055 0.681818 0.0101 0.0227273 0 0
8978 0.21045 0.681818 0.0101 0.0227273 0 0
8979 0.2105 0.681818 0.0102 0.0227273 0 0
8980 0.211 0.681818 0.0101 0.0227273 0 0
8981 0.2107 0.704545 0.01005 0.0227273 0 0
8982 0.2108 0.704545 0.01005 0.0227273 0 0
8983 0.2107 0.704545 0.0101 0.0227273 0 0
8984 0.21085 0.727273 0.0101 0.0227273 0 0
8985 0.2107 0.704545 0.01015 0.0227273 0 0
8986 0.21095 0.704545 0.0102 0.0227273 0 0
8987 0.21105 0.704545 0.0102 0.0227273 0 0
8988 0.21125 0.704545 0.0102 0.0227273 0 0
8989 0.21085 0.704545 0.01015 0.0227273 0 0
8990 0.2107 0.704545 0.01015 0.0227273 0 0
8991 0.2107 0.704545 0.01015 0.0227273 0 0
8992 0.21055 0.704545 0.0101 0.0227273 0 0
8993 0.21055 0.727273 0.0101 0.0227273 0 0
8994 0.21065 0.727273 0.0101 0.0227273 0 0
8995 0.2106 0.727273 0.0101 0.0227273 0 0
8996 0.21065 0.727273 0.01005 0.0227273 0 0
8997 0.2111 0.727273 0.01 0.0227273 0 0
8998 0.2109 0.704545 0.01 0.0227273 0 0
8999 0.21085 0.727273 0.0101 0.0227273 0 0
9000 0.2111 0.727273 0.0101 0.0227273 0 0
9001 0.2108 0.727273 0.0102 0.0227273 0 0
9002 0.21085 0.727273 0.01015 0.0227273 0 0
9003 0.2109 0.727273 0.0101 0.0227273 0 0
9004 0.21105 0.75 0.0101 0.0227273 0 0
9005 0.21085 0.75 0.01015 0.0227273 0 0
9006 0.21075 0.75 0.01015 0.0227273 0 0
9007 0.21075 0.75 0.01015 0.0227273 0 0
9008 0.2106 0.75 0.0101 0.0227273 0 0
9009 0.21055 0.75 0.0101 0.0227273 0 0
9010 0.2106 0.75 0.0101 0.0227273 0 0
9011 0.21045 0.75 0.01005 0.0227273 0 0
9012 0.21045 0.75 0.01 0.0227273 0 0
9013 0.2106 0.727273 0.01005 0.0227273 0 0
9014 0.21065 0.727273 0.01005 0.0227273 0 0
9015 0.21055 0.727273 0.01005 0.0227273 0 0
9016 0.21055 0.727273 0.01 0.0227273 0 0
9017 0.21075 0.727273 0.01 0.0227273 0 0
9018 0.2106 0.727273 0.01005 0.0227273 0 0
9019 0.21045 0.727273 0.01015 0.0227273 0 0
9020 0.2103 0.727273 0.01015 0.0227273 0 0
9021 0.2102 0.727273 0.0101 0.0227273 0 0
9022 0.2103 0.727273 0.01005 0.0227273 0 0
9023 0.2103 0.727273 0.0099 0.0227273 0 0
9024 0.21035 0.727273 0.00985 0.0227273 0 0
9025 0.21025 0.727273 0.0099 0.0227273 0 0
9026 0.2102 0.727273 0.0099 0.0227273 0 0
9027 0.2104 0.727273 0.0099 0.0227273 0 0
9028 0.2104 0.727273 0.00995 0.0227273 0 0
9029 0.21025 0.727273 0.01 0.0227273 0 0
9030 0.21035 0.727273 0.00995 0.0227273 0 0
9031 0.21035 0.727273 0.01005 0.0227273 0 0
9032 0.21005 0.727273 0.01005 0.0227273 0 0
9033 0.21015 0.727273 0.0101 0.0227273 0 0
9034 0.2103 0.727273 0.01 0.0227273 0 0
9035 0.2104 0.727273 0.01 0.0227273 0 0
9036 0.2101 0.727273 0.01 0.0227273 0 0
9037 0.21025 0.75 0.01005 0.0227273 0 0
9038 0.2103 0.75 0.01005 0.0227273 0 0
9039 0.21025 0.772727 0.0099 0.0227273 0 0
9040 0.2102 0.772727 0.00985 0.0227273 0 0
9041 0.21035 0.772727 0.00985 0.0227273 0 0
9042 0.21045 0.772727 0.0099 0.0227273 0 0
9043 0.2104 0.772727 0.0099 0.0227273 0 0
9044 0.21025 0.772727 0.0099 0.0227273 0 0
9045 0.21065 0.772727 0.00985 0.0227273 0 0
9046 0.21065 0.772727 0.00985 0.0227273 0 0
9047 0.21055 0.772727 0.00985 0.0227273 0 0
9048 0.21055 0.772727 0.0098 0.0227273 0 0
9049 0.2102 0.795455 0.00975 0 0 0
9050 0.21075 0.818182 0.00975 0 0 0
9051 0.211 0.818182 0.00975 0 0 0
9052 0.2111 0.818182 0.0097 0 0 0
9053 0.2111 0.818182 0.00975 0 0 0
9054 0.21145 0.818182 0.0097 0 0 0
9055 0.2112 0.818182 0.00965 0 0 0
9056 0.2111 0.818182 0.00955 0 0 0
9057 0.21095 0.818182 0.00955 0 0 0
9058 0.211 0.818182 0.0095 0 0 0
9059 0.2109 0.818182 0.0096 0 0 0
9060 0.21095 0.818182 0.0096 0 0 0
9061 0.21095 0.840909 0.0096 0 0 0
9062 0.2111 0.840909 0.00965 0 0 0
9063 0.21095 0.863636 0.00965 0 0 0
9064 0.21115 0.863636 0.0096 0 0 0
9065 0.21145 0.863636 0.0096 0 0 0
9066 0.2115 0.863636 0.0096 0 0 0
9067 0.2116 0.863636 0.00965 0 0 0
9068 0.21145 0.863636 0.00965 0 0 0
9069 0.21115 0.863636 0.00965 0 0 0
9070 0.21105 0.863636 0.0097 0 0 0
9071 0.21085 0.863636 0.0097 0 0 0
9072 0.21115 0.863636 0.0097 0 0 0
9073 0.2113 0.863636 0.0097 0 0 0
9074 0.21155 0.863636 0.00975 0 0 0
9075 0.2116 0.863636 0.0097 0 0 0
9076 0.21175 0.863636 0.0097 0 0 0
9077 0.21195 0.863636 0.00975 0 0 0
9078 0.2122 0.863636 0.0098 0 0 0
9079 0.21235 0.840909 0.0098 0 0 0
9080 0.2127 0.863636 0.00975 0 0 0
9081 0.2124 0.863636 0.0097 0 0 0
9082 0.2126 0.840909 0.00975 0 0 0
9083 0.21255 0.840909 0.00975 0 0 0
9084 0.21255 0.840909 0.00975 0 0 0
9085 0.2126 0.840909 0.0097 0 0 0
9086 0.2125 0.840909 0.0097 0 0 0
9087 0.2121 0.840909 0.00965 0 0 0
9088 0.2121 0.840909 0.00965 0 0 0
9089 0.2124 0.840909 0.00965 0 0 0
9090 0.21235 0.840909 0.0096 0 0 0
9091 0.21235 0.840909 0.0096 0 0 0
9092 0.2123 0.840909 0.00955 0 0 0
9093 0.2123 0.840909 0.00955 0 0 0
9094 0.21235 0.840909 0.0096 0 0 0
9095 0.21215 0.840909 0.00965 0 0 0
9096 0.2122 0.840909 0.00965 0 0 0
9097 0.21225 0.840909 0.00955 0 0 0
9098 0.21235 0.840909 0.0096 0 0 0
9099 0.21245 0.840909 0.0095 0 0 0
9100 0.2125 0.840909 0.0095 0 0 0
9101 0.2129 0.863636 0.0094 0 0 0
9102 0.21295 0.863636 0.0094 0 0 0
9103 0.21315 0.863636 0.0094 0 0 0
9104 0.21325 0.886364 0.00935 0 0 0
9105 0.21355 0.886364 0.0094 0 0 0
9106 0.2133 0.886364 0.0094 0 0 0
9107 0.2134 0.886364 0.00935 0 0 0
9108 0.21315 0.886364 0.00935 0 0 0
9109 0.2128 0.886364 0.00935 0 0 0
9110 0.21285 0.886364 0.00925 0 0 0
9111 0.21285 0.886364 0.0092 0 0 0
9112 0.21325 0.886364 0.0091 0 0 0
9113 0.2131 0.886364 0.0092 0 0 0
9114 0.21315 0.886364 0.00935 0 0 0
9115 0.21305 0.886364 0.00935 0 0 0
9116 0.21325 0.863636 0.00935 0 0 0
9117 0.2132 0.863636 0.00935 0 0 0
9118 0.2133 0.863636 0.00935 0 0 0
9119 0.21345 0.863636 0.00935 0 0 0
9120 0.2132 0.863636 0.0094 0 0 0
9121 0.2132 0.863636 0.00945 0 0 0
9122 0.2131 0.863636 0.00945 0 0 0
9123 0.2132 0.863636 0.0095 0 0 0
9124 0.21355 0.863636 0.0095 0 0 0
9125 0.21365 0.863636 0.0095 0 0 0
9126 0.2135 0.863636 0.0095 0 0 0
9127 0.2133 0.863636 0.00945 0 0 0
9128 0.2136 0.863636 0.00945 0 0 0
9129 0.21335 0.863636 0.0095 0 0 0
9130 0.2134 0.886364 0.00945 0 0 0
9131 0.21325 0.909091 0.0094 0 0 0
9132 0.21315 0.909091 0.0094 0 0 0
9133 0.21315 0.909091 0.00945 0 0 0
9134 0.2133 0.909091 0.0094 0 0 0
9135 0.2134 0.909091 0.0094 0 0 0
9136 0.2133 0.909091 0.0094 0 0 0
9137 0.2137 0.909091 0.0094 0 0 0
9138 0.21375 0.909091 0.0094 0 0 0
9139 0.2138 0.909091 0.0094 0 0 0
9140 0.21365 0.909091 0.00935 0 0 0
9141 0.2138 0.909091 0.00945 0 0 0
9142 0.21365 0.909091 0.00945 0 0 0
9143 0.2136 0.909091 0.0094 0 0 0
9144 0.21375 0.909091 0.0094 0 0 0
9145 0.21395 0.909091 0.00945 0 0 0
9146 0.2139 0.909091 0.0095 0 0 0
9147 0.2138 0.886364 0.00945 0 0 0
9148 0.21385 0.886364 0.00945 0 0 0
9149 0.21415 0.886364 0.00945 0 0 0
9150 0.21445 0.886364 0.00945 0 0 0
9151 0.214 0.886364 0.00945 0 0 0
9152 0.2137 0.863636 0.0095 0 0 0
9153 0.2139 0.863636 0.0095 0 0 0
9154 0.21415 0.863636 0.00935 0 0 0
9155 0.21415 0.863636 0.00935 0 0 0
9156 0.2142 0.863636 0.00935 0 0 0
9157 0.2143 0.863636 0.00935 0 0 0
9158 0.21405 0.863636 0.00935 0 0 0
9159 0.2144 0.863636 0.00935 0 0 0
9160 0.2141 0.863636 0.00935 0 0 0
9161 0.2143 0.863636 0.00935 0 0 0
9162 0.2145 0.863636 0.0093 0 0 0
9163 0.21455 0.863636 0.00935 0 0 0
9164 0.2148 0.840909 0.00935 0 0 0
9165 0.2148 0.840909 0.00935 0 0 0
9166 0.2147 0.840909 0.00925 0 0 0
9167 0.2145 0.818182 0.00935 0 0 0
9168 0.21435 0.818182 0.0093 0 0 0
9169 0.21465 0.818182 0.0093 0 0 0
9170 0.21475 0.840909 0.0093 0 0 0
9171 0.2144 0.840909 0.0093 0 0 0
9172 0.21415 0.840909 0.00925 0 0 0
9173 0.2142 0.840909 0.00925 0 0 0
9174 0.2144 0.863636 0.00915 0 0 0
9175 0.21445 0.863636 0.00915 0 0 0
9176 0.21445 0.863636 0.0092 0 0 0
9177 0.2148 0.863636 0.0092 0 0 0
9178 0.21465 0.863636 0.0092 0 0 0
9179 0.2147 0.863636 0.0092 0 0 0
9180 0.21515 0.863636 0.00915 0 0 0
9181 0.2151 0.863636 0.0092 0 0 0
9182 0.21505 0.863636 0.00915 0 0 0
9183 0.21525 0.863636 0.0091 0 0 0
9184 0.2153 0.863636 0.0091 0 0 0
9185 0.21535 0.863636 0.0092 0 0 0
9186 0.215 0.863636 0.0092 0 0 0
9187 0.21505 0.863636 0.0092 0 0 0
9188 0.21525 0.840909 0.00915 0 0 0
9189 0.21505 0.818182 0.00915 0 0 0
9190 0.215 0.818182 0.00915 0 0 0
9191 0.21445 0.818182 0.00915 0 0 0
9192 0.2144 0.818182 0.0091 0 0 0
9193 0.2141 0.818182 0.00905 0 0 0
9194 0.21395 0.818182 0.00905 0 0 0
9195 0.2142 0.818182 0.00905 0 0 0
9196 0.21405 0.818182 0.00905 0 0 0
9197 0.21405 0.818182 0.00905 0 0 0
9198 0.2142 0.818182 0.00905 0 0 0
9199 0.2142 0.818182 0.00905 0 0 0
9200 0.2143 0.818182 0.00905 0 0 0
9201 0.214 0.818182 0.009 0 0 0
9202 0.2139 0.818182 0.009 0 0 0
9203 0.21385 0.818182 0.009 0 0 0
9204 0.2139 0.818182 0.009 0 0 0
9205 0.2138 0.818182 0.00905 0 0 0
9206 0.2137 0.818182 0.00905 0 0 0
9207 0.21385 0.818182 0.0091 0 0 0
9208 0.2141 0.818182 0.00915 0 0 0
9209 0.2135 0.840909 0.0092 0 0 0
9210 0.21335 0.840909 0.0092 0 0 0
9211 0.2133 0.840909 0.0092 0 0 0
9212 0.21325 0.840909 0.0092 0 0 0
9213 0.2135 0.840909 0.0092 0 0 0
9214 0.21365 0.840909 0.0092 0 0 0
9215 0.21365 0.818182 0.00925 0 0 0
9216 0.2136 0.818182 0.0093 0 0 0
9217 0.21365 0.818182 0.00925 0 0 0
9218 0.2135 0.818182 0.00925 0 0 0
9219 0.21345 0.818182 0.0092 0 0 0
9220 0.21365 0.818182 0.00925 0 0 0
9221 0.2137 0.818182 0.00925 0 0 0
9222 0.2133 0.818182 0.0093 0 0 0
9223 0.2133 0.818182 0.00915 0 0 0
9224 0.2133 0.818182 0.0091 0 0 0
9225 0.21325 0.818182 0.0091 0 0 0
9226 0.2138 0.818182 0.0091 0 0 0
9227 0.214 0.795455 0.0091 0 0 0
9228 0.2141 0.795455 0.0091 0 0 0
9229 0.2143 0.795455 0.00905 0 0 0
9230 0.21445 0.795455 0.00905 0 0 0
9231 0.2144 0.795455 0.00905 0 0 0
9232 0.2146 0.795455 0.00895 0 0 0
9233 0.2151 0.772727 0.00895 0 0 0
9234 0.2153 0.772727 0.00895 0 0 0
9235 0.21525 0.772727 0.00905 0 0 0
9236 0.2155 0.727273 0.009 0 0 0
9237 0.2155 0.727273 0.00905 0 0 0
9238 0.21545 0.75 0.009 0 0 0
9239 0.2151 0.772727 0.00895 0 0 0
9240 0.21505 0.75 0.009 0 0 0
9241 0.21535 0.75 0.00895 0 0 0
9242 0.21555 0.75 0.009 0 0 0
9243 0.21555 0.75 0.00905 0 0 0
9244 0.2156 0.75 0.0091 0 0 0
9245 0.21585 0.75 0.00915 0 0 0
9246 0.2161 0.75 0.0091 0 0 0
9247 0.21575 0.75 0.0091 0 0 0
9248 0.2157 0.75 0.0091 0 0 0
9249 0.21575 0.75 0.0091 0 0 0
9250 0.2161 0.75 0.0091 0 0 0
9251 0.2162 0.75 0.00905 0 0 0
9252 0.2165 0.75 0.00905 0 0 0
9253 0.2165 0.75 0.009 0 0 0
9254 0.2164 0.75 0.009 0 0 0
9255 0.2165 0.75 0.00895 0 0 0
9256 0.2167 0.772727 0.00895 0 0 0
9257 0.2167 0.772727 0.009 0 0 0
9258 0.2165 0.772727 0.009 0 0 0
9259 0.21655 0.772727 0.00895 0 0 0
9260 0.21665 0.772727 0.00895 0 0 0
9261 0.2165 0.772727 0.00895 0 0 0
9262 0.21615 0.772727 0.00895 0 0 0
9263 0.21615 0.772727 0.00895 0 0 0
9264 0.21625 0.772727 0.009 0 0 0
9265 0.21655 0.772727 0.009 0 0 0
9266 0.21675 0.795455 0.00905 0 0 0
9267 0.21635 0.795455 0.00905 0 0 0
9268 0.2164 0.795455 0.00905 0 0 0
9269 0.2164 0.795455 0.00905 0 0 0
9270 0.2163 0.795455 0.00905 0 0 0
9271 0.21635 0.772727 0.00905 0 0 0
9272 0.2164 0.772727 0.00905 0 0 0
9273 0.2164 0.772727 0.0091 0 0 0
9274 0.21635 0.772727 0.00915 0 0 0
9275 0.2164 0.772727 0.0092 0 0 0
9276 0.2163 0.772727 0.00925 0 0 0
9277 0.2161 0.772727 0.0092 0 0 0
9278 0.21615 0.772727 0.00925 0 0 0
9279 0.216 0.772727 0.00925 0 0 0
9280 0.2162 0.772727 0.00925 0 0 0
9281 0.2161 0.772727 0.00925 0 0 0
9282 0.21655 0.772727 0.00925 0 0 0
9283 0.21665 0.772727 0.0093 0 0 0
9284 0.2171 0.772727 0.0093 0 0 0
9285 0.217 0.772727 0.0093 0 0 0
9286 0.21695 0.772727 0.00925 0 0 0
9287 0.2175 0.772727 0.0092 0 0 0
9288 0.2172 0.772727 0.00925 0 0 0
9289 0.2175 0.772727 0.0092 0 0 0
9290 0.2176 0.772727 0.00925 0 0 0
9291 0.21745 0.772727 0.00925 0 0 0
9292 0.2176 0.772727 0.00925 0 0 0
9293 0.21735 0.772727 0.0092 0 0 0
9294 0.21705 0.772727 0.00915 0 0 0
9295 0.21715 0.772727 0.00915 0 0 0
9296 0.2172 0.772727 0.00915 0 0 0
9297 0.21705 0.772727 0.0092 0 0 0
9298 0.2169 0.772727 0.00925 0 0 0
9299 0.2169 0.772727 0.00925 0 0 0
9300 0.21655 0.772727 0.00925 0 0 0
9301 0.2169 0.772727 0.0092 0 0 0
9302 0.21675 0.772727 0.0092 0 0 0
9303 0.21675 0.772727 0.0092 0 0 0
9304 0.2169 0.772727 0.0091 0 0 0
9305 0.2169 0.75 0.00915 0 0 0
9306 0.21695 0.75 0.0091 0 0 0
9307 0.21665 0.75 0.0091 0 0 0
9308 0.21675 0.75 0.0091 0 0 0
9309 0.2167 0.75 0.0091 0 0 0
9310 0.2164 0.75 0.00905 0 0 0
9311 0.21665 0.772727 0.00895 0 0 0
9312 0.2168 0.772727 0.0089 0 0 0
9313 0.2165 0.772727 0.0089 0 0 0
9314 0.21675 0.772727 0.00895 0 0 0
9315 0.2168 0.772727 0.00885 0 0 0
9316 0.2167 0.772727 0.00885 0 0 0
9317 0.21685 0.772727 0.00885 0 0 0
9318 0.2168 0.772727 0.00885 0 0 0
9319 0.21645 0.772727 0.00885 0 0 0
9320 0.21665 0.772727 0.0088 0 0 0
9321 0.2164 0.772727 0.00885 0 0 0
9322 0.2166 0.772727 0.0089 0 0 0
9323 0.2167 0.772727 0.00885 0 0 0
9324 0.21675 0.772727 0.0089 0 0 0
9325 0.2166 0.772727 0.00895 0 0 0
9326 0.2169 0.772727 0.00895 0 0 0
9327 0.21725 0.772727 0.00895 0 0 0
9328 0.2173 0.772727 0.00895 0 0 0
9329 0.21705 0.772727 0.00895 0 0 0
9330 0.2173 0.772727 0.009 0 0 0
9331 0.2174 0.772727 0.00905 0 0 0
9332 0.2178 0.772727 0.0091 0 0 0
9333 0.2177 0.772727 0.00915 0 0 0
9334 0.21745 0.772727 0.0092 0 0 0
9335 0.2174 0.772727 0.0092 0 0 0
9336 0.21735 0.772727 0.00925 0 0 0
9337 0.21715 0.772727 0.0093 0 0 0
9338 0.21695 0.772727 0.0093 0 0 0
9339 0.2167 0.772727 0.0093 0 0 0
9340 0.2169 0.772727 0.0093 0 0 0
9341 0.21635 0.772727 0.0093 0 0 0
9342 0.2164 0.772727 0.0093 0 0 0
9343 0.2161 0.772727 0.00935 0 0 0
9344 0.2161 0.772727 0.00935 0 0 0
9345 0.21615 0.772727 0.00935 0 0 0
9346 0.2161 0.772727 0.00935 0 0 0
9347 0.2162 0.772727 0.0093 0 0 0
9348 0.21645 0.772727 0.00925 0 0 0
9349 0.2166 0.772727 0.00915 0 0 0
9350 0.21695 0.772727 0.00905 0 0 0
9351 0.2172 0.772727 0.0091 0 0 0
9352 0.21725 0.772727 0.0091 0 0 0
9353 0.21725 0.772727 0.0091 0 0 0
9354 0.21685 0.772727 0.00915 0 0 0
9355 0.21665 0.772727 0.00915 0 0 0
9356 0.2168 0.772727 0.00915 0 0 0
9357 0.2169 0.772727 0.00915 0 0 0
9358 0.2168 0.772727 0.00915 0 0 0
9359 0.2166 0.75 0.0092 0 0 0
9360 0.2165 0.75 0.00915 0 0 0
9361 0.2163 0.75 0.00915 0 0 0
9362 0.2165 0.75 0.00905 0 0 0
9363 0.2166 0.75 0.009 0 0 0
9364 0.21665 0.75 0.00895 0 0 0
9365 0.21675 0.75 0.00895 0 0 0
9366 0.2169 0.75 0.0089 0 0 0
9367 0.21685 0.75 0.0089 0 0 0
9368 0.21675 0.75 0.0089 0 0 0
9369 0.21665 0.75 0.0089 0 0 0
9370 0.2168 0.75 0.00875 0 0 0
9371 0.2169 0.75 0.00875 0 0 0
9372 0.21695 0.75 0.00875 0 0 0
9373 0.21695 0.75 0.0088 0 0 0
9374 0.21695 0.75 0.00885 0 0 0
9375 0.2169 0.75 0.00885 0 0 0
9376 0.21685 0.75 0.0089 0 0 0
9377 0.2167 0.75 0.00885 0 0 0
9378 0.21645 0.75 0.00885 0 0 0
9379 0.2165 0.75 0.00885 0 0 0
9380 0.21635 0.75 0.0089 0 0 0
9381 0.21625 0.75 0.0089 0 0 0
9382 0.2164 0.75 0.00885 0 0 0
9383 0.2163 0.75 0.0088 0 0 0
9384 0.21645 0.75 0.0088 0 0 0
9385 0.2163 0.75 0.0087 0 0 0
9386 0.21615 0.75 0.00875 0 0 0
9387 0.21615 0.75 0.00875 0 0 0
9388 0.21625 0.727273 0.0088 0 0 0
9389 0.2162 0.727273 0.0088 0 0 0
9390 0.21635 0.75 0.0088 0 0 0
9391 0.21655 0.75 0.0088 0 0 0
9392 0.21685 0.772727 0.0088 0 0 0
9393 0.21685 0.772727 0.0088 0 0 0
9394 0.21655 0.795455 0.0088 0 0 0
9395 0.21655 0.795455 0.0088 0 0 0
9396 0.2164 0.795455 0.00875 0 0 0
9397 0.2165 0.795455 0.0087 0 0 0
9398 0.21665 0.795455 0.00875 0 0 0
9399 0.2167 0.795455 0.00875 0 0 0
9400 0.2163 0.795455 0.0088 0 0 0
9401 0.216 0.795455 0.0088 0 0 0
9402 0.2162 0.795455 0.00875 0 0 0
9403 0.21615 0.795455 0.00875 0 0 0
9404 0.21615 0.795455 0.0087 0 0 0
9405 0.21575 0.795455 0.00865 0 0 0
9406 0.2155 0.795455 0.0087 0 0 0
9407 0.21525 0.795455 0.0087 0 0 0
9408 0.21545 0.795455 0.0087 0 0 0
9409 0.21535 0.795455 0.00875 0 0 0
9410 0.215 0.795455 0.00875 0 0 0
9411 0.215 0.795455 0.0088 0 0 0
9412 0.21485 0.795455 0.00885 0 0 0
9413 0.215 0.795455 0.00885 0 0 0
9414 0.2152 0.795455 0.0089 0 0 0
9415 0.215 0.795455 0.0089 0 0 0
9416 0.2152 0.795455 0.00885 0 0 0
9417 0.21505 0.795455 0.0088 0 0 0
9418 0.21455 0.795455 0.0088 0 0 0
9419 0.2148 0.772727 0.0088 0 0 0
9420 0.21445 0.75 0.0088 0 0 0
9421 0.21455 0.75 0.0088 0 0 0
9422 0.21445 0.75 0.0087 0 0 0
9423 0.2145 0.75 0.00875 0 0 0
9424 0.2142 0.75 0.0087 0 0 0
9425 0.21385 0.75 0.0087 0 0 0
9426 0.2136 0.75 0.0087 0 0 0
9427 0.21355 0.75 0.00865 0 0 0
9428 0.21325 0.75 0.0087 0 0 0
9429 0.21325 0.75 0.00865 0 0 0
9430 0.2134 0.75 0.0087 0 0 0
9431 0.21335 0.75 0.00875 0 0 0
9432 0.21295 0.75 0.00875 0 0 0
9433 0.21275 0.75 0.00875 0 0 0
9434 0.21295 0.75 0.00875 0 0 0
9435 0.21305 0.75 0.00875 0 0 0
9436 0.21315 0.75 0.0087 0 0 0
9437 0.213 0.75 0.0087 0 0 0
9438 0.2128 0.75 0.0087 0 0 0
9439 0.21275 0.75 0.00875 0 0 0
9440 0.2124 0.772727 0.00875 0 0 0
9441 0.21225 0.772727 0.00875 0 0 0
9442 0.2121 0.795455 0.00875 0 0 0
9443 0.21245 0.795455 0.00875 0 0 0
9444 0.2126 0.795455 0.00875 0 0 0
9445 0.21285 0.795455 0.00875 0 0 0
9446 0.21285 0.795455 0.00875 0 0 0
9447 0.21275 0.818182 0.0087 0 0 0
9448 0.21245 0.818182 0.0086 0 0 0
9449 0.21235 0.818182 0.0086 0 0 0
9450 0.21255 0.818182 0.00855 0 0 0
9451 0.2125 0.818182 0.00855 0 0 0
9452 0.21285 0.818182 0.00855 0 0 0
9453 0.2132 0.840909 0.00855 0 0 0
9454 0.2133 0.840909 0.0085 0 0 0
9455 0.21325 0.840909 0.00855 0 0 0
9456 0.2131 0.840909 0.00855 0 0 0
9457 0.21325 0.840909 0.00855 0 0 0
9458 0.213 0.840909 0.00855 0 0 0
9459 0.2128 0.840909 0.0085 0 0 0
9460 0.21285 0.840909 0.0085 0 0 0
9461 0.21265 0.840909 0.00845 0 0 0
9462 0.2126 0.863636 0.0084 0 0 0
9463 0.2123 0.863636 0.0084 0 0 0
9464 0.21245 0.863636 0.00845 0 0 0
9465 0.2122 0.863636 0.00845 0 0 0
9466 0.2129 0.863636 0.00845 0 0 0
9467 0.21285 0.863636 0.00845 0 0 0
9468 0.21295 0.863636 0.00845 0 0 0
9469 0.2132 0.863636 0.00845 0 0 0
9470 0.21315 0.863636 0.00845 0 0 0
9471 0.21345 0.863636 0.00845 0 0 0
9472 0.2134 0.863636 0.00845 0 0 0
9473 0.21325 0.863636 0.00845 0 0 0
9474 0.213 0.863636 0.0084 0 0 0
9475 0.21295 0.863636 0.0084 0 0 0
9476 0.213 0.863636 0.00845 0 0 0
9477 0.21325 0.863636 0.00845 0 0 0
9478 0.2133 0.863636 0.00845 0 0 0
9479 0.21295 0.863636 0.0084 0 0 0
9480 0.21295 0.863636 0.00845 0 0 0
9481 0.213 0.863636 0.00845 0 0 0
9482 0.21305 0.886364 0.00845 0 0 0
9483 0.2127 0.886364 0.00845 0 0 0
9484 0.21275 0.886364 0.00845 0 0 0
9485 0.213 0.886364 0.00845 0 0 0
9486 0.2129 0.886364 0.0085 0 0 0
9487 0.21285 0.886364 0.0085 0 0 0
9488 0.2129 0.886364 0.0085 0 0 0
9489 0.21305 0.886364 0.0085 0 0 0
9490 0.2125 0.886364 0.0085 0 0 0
9491 0.21225 0.886364 0.0085 0 0 0
9492 0.2123 0.886364 0.0085 0 0 0
9493 0.21205 0.886364 0.0085 0 0 0
9494 0.2122 0.886364 0.0085 0 0 0
9495 0.21255 0.886364 0.0085 0 0 0
9496 0.2124 0.886364 0.0085 0 0 0
9497 0.2121 0.886364 0.0085 0 0 0
9498 0.2119 0.886364 0.0085 0 0 0
9499 0.21175 0.886364 0.0085 0 0 0
9500 0.2116 0.863636 0.0085 0 0 0
9501 0.21145 0.863636 0.0085 0 0 0
9502 0.21165 0.863636 0.0085 0 0 0
9503 0.21175 0.863636 0.0085 0 0 0
9504 0.21205 0.840909 0.00845 0 0 0
9505 0.21185 0.840909 0.0084 0 0 0
9506 0.21165 0.840909 0.0084 0 0 0
9507 0.21165 0.840909 0.00845 0 0 0
9508 0.21165 0.840909 0.00845 0 0 0
9509 0.21155 0.840909 0.00845 0 0 0
9510 0.21135 0.840909 0.0084 0 0 0
9511 0.21115 0.840909 0.00845 0 0 0
9512 0.21135 0.840909 0.00845 0 0 0
9513 0.21125 0.840909 0.0084 0 0 0
9514 0.2109 0.840909 0.0084 0 0 0
9515 0.21075 0.840909 0.00835 0 0 0
9516 0.2106 0.840909 0.00835 0 0 0
9517 0.21035 0.840909 0.0083 0 0 0
9518 0.21025 0.818182 0.00835 0 0 0
9519 0.2102 0.818182 0.00835 0 0 0
9520 0.20985 0.818182 0.00835 0 0 0
9521 0.21005 0.818182 0.0084 0 0 0
9522 0.21005 0.840909 0.00845 0 0 0
9523 0.21025 0.840909 0.00845 0 0 0
9524 0.21015 0.840909 0.00845 0 0 0
9525 0.2098 0.840909 0.00835 0 0 0
9526 0.2098 0.840909 0.00835 0 0 0
9527 0.21 0.840909 0.00835 0 0 0
9528 0.20995 0.840909 0.0084 0 0 0
9529 0.2101 0.840909 0.00835 0 0 0
9530 0.2101 0.840909 0.0084 0 0 0
9531 0.21015 0.840909 0.00845 0 0 0
9532 0.2101 0.840909 0.0084 0 0 0
9533 0.2101 0.840909 0.0084 0 0 0
9534 0.21035 0.840909 0.00835 0 0 0
9535 0.21065 0.840909 0.00835 0 0 0
9536 0.21075 0.840909 0.00835 0 0 0
9537 0.21045 0.818182 0.00835 0 0 0
9538 0.21045 0.818182 0.00835 0 0 0
9539 0.21055 0.818182 0.00835 0 0 0
9540 0.2104 0.818182 0.00835 0 0 0
9541 0.2103 0.818182 0.00825 0 0 0
9542 0.2102 0.818182 0.0082 0 0 0
9543 0.21005 0.818182 0.00805 0 0 0
9544 0.2098 0.818182 0.008 0 0 0
9545 0.20965 0.818182 0.008 0 0 0
9546 0.2093 0.818182 0.008 0 0 0
9547 0.2092 0.840909 0.00795 0 0 0
9548 0.20895 0.840909 0.00795 0 0 0
9549 0.20875 0.818182 0.00795 0 0 0
9550 0.2088 0.818182 0.0079 0 0 0
9551 0.2085 0.818182 0.00785 0 0 0
9552 0.2084 0.818182 0.00785 0 0 0
9553 0.2084 0.818182 0.00785 0 0 0
9554 0.20825 0.818182 0.0078 0 0 0
9555 0.2086 0.818182 0.0078 0 0 0
9556 0.20875 0.818182 0.0078 0 0 0
9557 0.20885 0.818182 0.0078 0 0 0
9558 0.2091 0.818182 0.0078 0 0 0
9559 0.20895 0.818182 0.0077 0 0 0
9560 0.20865 0.818182 0.00765 0 0 0
9561 0.20855 0.795455 0.0076 0 0 0
9562 0.2084 0.795455 0.00765 0 0 0
9563 0.20835 0.795455 0.00765 0 0 0
9564 0.20825 0.772727 0.0077 0 0 0
9565 0.2083 0.772727 0.00765 0 0 0
9566 0.20825 0.772727 0.00765 0 0 0
9567 0.20845 0.772727 0.00765 0 0 0
9568 0.20825 0.795455 0.0077 0 0 0
9569 0.20835 0.795455 0.0077 0 0 0
9570 0.20805 0.795455 0.0077 0 0 0
9571 0.20825 0.772727 0.0077 0 0 0
9572 0.20835 0.772727 0.00775 0 0 0
9573 0.208 0.75 0.0078 0 0 0
9574 0.20835 0.75 0.0078 0 0 0
9575 0.2081 0.75 0.0078 0 0 0
9576 0.20785 0.75 0.00785 0 0 0
9577 0.208 0.75 0.0078 0 0 0
9578 0.20815 0.75 0.0078 0 0 0
9579 0.20805 0.772727 0.00775 0 0 0
9580 0.20815 0.772727 0.00765 0 0 0
9581 0.20795 0.772727 0.00765 0 0 0
9582 0.20795 0.772727 0.00765 0 0 0
9583 0.20845 0.772727 0.00765 0 0 0
9584 0.20825 0.772727 0.00765 0 0 0
9585 0.2082 0.772727 0.00765 0 0 0
9586 0.2084 0.772727 0.0076 0 0 0
9587 0.20845 0.772727 0.00765 0 0 0
9588 0.2086 0.772727 0.00765 0 0 0
9589 0.2088 0.772727 0.0077 0 0 0
9590 0.20925 0.772727 0.0077 0 0 0
9591 0.2094 0.772727 0.00765 0 0 0
9592 0.2094 0.772727 0.00765 0 0 0
9593 0.2094 0.75 0.0077 0 0 0
9594 0.20935 0.75 0.00775 0 0 0
9595 0.2092 0.75 0.00765 0 0 0
9596 0.2091 0.75 0.0076 0 0 0
9597 0.20895 0.75 0.0076 0 0 0
9598 0.20935 0.727273 0.00755 0 0 0
9599 0.2091 0.727273 0.00755 0 0 0
9600 0.20915 0.727273 0.0076 0 0 0
9601 0.20915 0.727273 0.0076 0 0 0
9602 0.2091 0.727273 0.00765 0 0 0
9603 0.2093 0.727273 0.00765 0 0 0
9604 0.20945 0.727273 0.0077 0 0 0
9605 0.2093 0.727273 0.0077 0 0 0
9606 0.2096 0.727273 0.00765 0 0 0
9607 0.20995 0.727273 0.00765 0 0 0
9608 0.20995 0.727273 0.00765 0 0 0
9609 0.20995 0.727273 0.0076 0 0 0
9610 0.20975 0.727273 0.00765 0 0 0
9611 0.2099 0.727273 0.00765 0 0 0
9612 0.2096 0.727273 0.0076 0 0 0
9613 0.20985 0.727273 0.0076 0 0 0
9614 0.20985 0.727273 0.0076 0 0 0
9615 0.2101 0.727273 0.0076 0 0 0
9616 0.2104 0.727273 0.0076 0 0 0
9617 0.21025 0.727273 0.0075 0 0 0
9618 0.2103 0.727273 0.00755 0 0 0
9619 0.2102 0.727273 0.0076 0 0 0
9620 0.21025 0.727273 0.0076 0 0 0
9621 0.2102 0.727273 0.0076 0 0 0
9622 0.2102 0.727273 0.0076 0 0 0
9623 0.21015 0.727273 0.0076 0 0 0
9624 0.21015 0.727273 0.00755 0 0 0
9625 0.2103 0.727273 0.00755 0 0 0
9626 0.21025 0.75 0.0076 0 0 0
9627 0.2098 0.75 0.0076 0 0 0
9628 0.20955 0.75 0.0076 0 0 0
9629 0.2093 0.75 0.0076 0 0 0
9630 0.20935 0.75 0.00755 0 0 0
9631 0.20925 0.75 0.00755 0 0 0
9632 0.20925 0.75 0.0075 0 0 0
9633 0.20905 0.75 0.0075 0 0 0
9634 0.20945 0.75 0.00755 0 0 0
9635 0.20945 0.75 0.0075 0 0 0
9636 0.2096 0.727273 0.0075 0 0 0
9637 0.2097 0.727273 0.0075 0 0 0
9638 0.21 0.727273 0.00745 0 0 0
9639 0.21025 0.727273 0.0074 0 0 0
9640 0.21025 0.704545 0.00745 0 0 0
9641 0.2102 0.681818 0.00745 0 0 0
9642 0.2101 0.681818 0.0074 0 0 0
9643 0.21 0.681818 0.00735 0 0 0
9644 0.21 0.681818 0.0074 0 0 0
9645 0.2102 0.681818 0.0074 0 0 0
9646 0.20995 0.681818 0.0074 0 0 0
9647 0.20995 0.681818 0.0074 0 0 0
9648 0.21 0.704545 0.0074 0 0 0
9649 0.21005 0.704545 0.0074 0 0 0
9650 0.2096 0.704545 0.00735 0 0 0
9651 0.2095 0.704545 0.00735 0 0 0
9652 0.2096 0.727273 0.00735 0 0 0
9653 0.2095 0.727273 0.0074 0 0 0
9654 0.2098 0.75 0.0074 0 0 0
9655 0.2097 0.75 0.00745 0 0 0
9656 0.2097 0.75 0.0075 0 0 0
9657 0.20955 0.772727 0.0075 0 0 0
9658 0.2094 0.772727 0.0074 0 0 0
9659 0.2096 0.772727 0.0074 0 0 0
9660 0.20965 0.772727 0.00735 0 0 0
9661 0.2097 0.772727 0.00735 0 0 0
9662 0.20955 0.795455 0.00735 0 0 0
9663 0.20985 0.795455 0.00735 0 0 0
9664 0.2101 0.795455 0.0073 0 0 0
9665 0.21025 0.795455 0.0073 0 0 0
9666 0.20995 0.795455 0.0073 0 0 0
9667 0.2101 0.795455 0.0073 0 0 0
9668 0.21025 0.795455 0.00725 0 0 0
9669 0.21055 0.795455 0.0073 0 0 0
9670 0.2109 0.795455 0.0073 0 0 0
9671 0.21085 0.795455 0.0073 0 0 0
9672 0.2112 0.795455 0.0073 0 0 0
9673 0.2114 0.795455 0.0073 0 0 0
9674 0.21185 0.795455 0.00725 0 0 0
9675 0.21175 0.795455 0.00725 0 0 0
9676 0.2118 0.795455 0.00725 0 0 0
9677 0.2115 0.795455 0.00725 0 0 0
9678 0.21145 0.795455 0.00725 0 0 0
9679 0.21145 0.795455 0.0073 0 0 0
9680 0.21135 0.818182 0.00725 0 0 0
9681 0.21185 0.818182 0.00725 0 0 0
9682 0.21165 0.818182 0.00725 0 0 0
9683 0.21185 0.818182 0.0073 0 0 0
9684 0.2118 0.818182 0.0073 0 0 0
9685 0.21155 0.840909 0.0073 0 0 0
9686 0.21115 0.840909 0.0073 0 0 0
9687 0.2111 0.840909 0.0073 0 0 0
9688 0.21105 0.818182 0.0073 0 0 0
9689 0.21085 0.818182 0.0073 0 0 0
9690 0.21065 0.818182 0.0073 0 0 0
9691 0.21075 0.818182 0.00725 0 0 0
9692 0.21105 0.818182 0.0072 0 0 0
9693 0.21145 0.818182 0.00725 0 0 0
9694 0.2117 0.818182 0.00725 0 0 0
9695 0.21155 0.818182 0.00725 0 0 0
9696 0.2111 0.818182 0.00725 0 0 0
9697 0.21105 0.818182 0.00725 0 0 0
9698 0.21155 0.818182 0.00725 0 0 0
9699 0.2118 0.818182 0.0072 0 0 0
9700 0.2117 0.818182 0.0071 0 0 0
9701 0.2118 0.818182 0.00715 0 0 0
9702 0.212 0.818182 0.00715 0 0 0
9703 0.2122 0.818182 0.0071 0 0 0
9704 0.2125 0.818182 0.00705 0 0 0
9705 0.2124 0.818182 0.00715 0 0 0
9706 0.21235 0.818182 0.00715 0 0 0
9707 0.21275 0.818182 0.0072 0 0 0
9708 0.2131 0.840909 0.00715 0 0 0
9709 0.21305 0.840909 0.00715 0 0 0
9710 0.21295 0.840909 0.0071 0 0 0
9711 0.21295 0.840909 0.00715 0 0 0
9712 0.21315 0.818182 0.0072 0 0 0
9713 0.2128 0.818182 0.00725 0 0 0
9714 0.21245 0.818182 0.00725 0 0 0
9715 0.2127 0.818182 0.00725 0 0 0
9716 0.2129 0.818182 0.0073 0 0 0
9717 0.21285 0.840909 0.00725 0 0 0
9718 0.2129 0.863636 0.0072 0 0 0
9719 0.2131 0.863636 0.0072 0 0 0
9720 0.21295 0.863636 0.0072 0 0 0
9721 0.2132 0.863636 0.0072 0 0 0
9722 0.21335 0.863636 0.00715 0 0 0
9723 0.21355 0.863636 0.0072 0 0 0
9724 0.2136 0.863636 0.00725 0 0 0
9725 0.2138 0.863636 0.0073 0 0 0
9726 0.2136 0.863636 0.0073 0 0 0
9727 0.21335 0.863636 0.00735 0 0 0
9728 0.21355 0.863636 0.0074 0 0 0
9729 0.21355 0.863636 0.0074 0 0 0
9730 0.2138 0.863636 0.0075 0 0 0
9731 0.21395 0.863636 0.00745 0 0 0
9732 0.2139 0.863636 0.0075 0 0 0
9733 0.21375 0.863636 0.0075 0 0 0
9734 0.2135 0.863636 0.00755 0 0 0
9735 0.2132 0.863636 0.0075 0 0 0
9736 0.21305 0.863636 0.00745 0 0 0
9737 0.21275 0.863636 0.00735 0 0 0
9738 0.21265 0.863636 0.0073 0 0 0
9739 0.2129 0.840909 0.0073 0 0 0
9740 0.21315 0.818182 0.00725 0 0 0
9741 0.2129 0.818182 0.00725 0 0 0
9742 0.2126 0.818182 0.0072 0 0 0
9743 0.2127 0.818182 0.0072 0 0 0
9744 0.2128 0.818182 0.0072 0 0 0
9745 0.2128 0.818182 0.0072 0 0 0
9746 0.2126 0.818182 0.0071 0 0 0
9747 0.21255 0.818182 0.00705 0 0 0
9748 0.21245 0.795455 0.00705 0 0 0
9749 0.21245 0.795455 0.00705 0 0 0
9750 0.2123 0.795455 0.00705 0 0 0
9751 0.21235 0.795455 0.00705 0 0 0
9752 0.21215 0.795455 0.00705 0 0 0
9753 0.21245 0.795455 0.007 0 0 0
9754 0.21205 0.818182 0.007 0 0 0
9755 0.21235 0.818182 0.00695 0 0 0
9756 0.2125 0.795455 0.007 0 0 0
9757 0.21215 0.795455 0.007 0 0 0
9758 0.21235 0.795455 0.007 0 0 0
9759 0.2124 0.795455 0.007 0 0 0
9760 0.21245 0.795455 0.00695 0 0 0
9761 0.2125 0.795455 0.0069 0 0 0
9762 0.2123 0.795455 0.00685 0 0 0
9763 0.2121 0.795455 0.00685 0 0 0
9764 0.2123 0.795455 0.00685 0 0 0
9765 0.21195 0.795455 0.00685 0 0 0
9766 0.2119 0.795455 0.0068 0 0 0
9767 0.2115 0.795455 0.00685 0 0 0
9768 0.21135 0.795455 0.00685 0 0 0
9769 0.21145 0.795455 0.00675 0 0 0
9770 0.2115 0.795455 0.0068 0 0 0
9771 0.21115 0.795455 0.00675 0 0 0
9772 0.21125 0.772727 0.00675 0 0 0
9773 0.21185 0.772727 0.0068 0 0 0
9774 0.21225 0.772727 0.0068 0 0 0
9775 0.21215 0.772727 0.0068 0 0 0
9776 0.21195 0.772727 0.0068 0 0 0
9777 0.21155 0.772727 0.00685 0 0 0
9778 0.2116 0.772727 0.00685 0 0 0
9779 0.21155 0.772727 0.00685 0 0 0
9780 0.21125 0.772727 0.00685 0 0 0
9781 0.2112 0.772727 0.00685 0 0 0
9782 0.2115 0.772727 0.0068 0 0 0
9783 0.2115 0.772727 0.0068 0 0 0
9784 0.2118 0.795455 0.0068 0 0 0
9785 0.21185 0.795455 0.00685 0 0 0
9786 0.2117 0.795455 0.0069 0 0 0
9787 0.21145 0.795455 0.00685 0 0 0
9788 0.21145 0.795455 0.0068 0 0 0
9789 0.2116 0.795455 0.00675 0 0 0
9790 0.21155 0.795455 0.0067 0 0 0
9791 0.2114 0.795455 0.0067 0 0 0
9792 0.21155 0.795455 0.0067 0 0 0
9793 0.2116 0.795455 0.00665 0 0 0
9794 0.21155 0.795455 0.00675 0 0 0
9795 0.21185 0.795455 0.00675 0 0 0
9796 0.2119 0.795455 0.00675 0 0 0
9797 0.21195 0.818182 0.00675 0 0 0
9798 0.21175 0.818182 0.00675 0 0 0
9799 0.2116 0.818182 0.00675 0 0 0
9800 0.21155 0.818182 0.00675 0 0 0
9801 0.2115 0.818182 0.0068 0 0 0
9802 0.2118 0.818182 0.0068 0 0 0
9803 0.21155 0.818182 0.0068 0 0 0
9804 0.2119 0.818182 0.0068 0 0 0
9805 0.2119 0.795455 0.0068 0 0 0
9806 0.2118 0.818182 0.00685 0 0 0
9807 0.2119 0.818182 0.0068 0 0 0
9808 0.212 0.818182 0.00675 0 0 0
9809 0.21235 0.818182 0.00675 0 0 0
9810 0.21235 0.818182 0.0069 0 0 0
9811 0.2127 0.818182 0.0069 0 0 0
9812 0.21285 0.818182 0.0069 0 0 0
9813 0.2128 0.795455 0.007 0 0 0
9814 0.2129 0.795455 0.00695 0 0 0
9815 0.21305 0.795455 0.00695 0 0 0
9816 0.21325 0.795455 0.00695 0 0 0
9817 0.2134 0.795455 0.00695 0 0 0
9818 0.21345 0.795455 0.00695 0 0 0
9819 0.2131 0.795455 0.00695 0 0 0
9820 0.21285 0.795455 0.007 0 0 0
9821 0.21285 0.795455 0.00695 0 0 0
9822 0.2127 0.795455 0.0069 0 0 0
9823 0.2126 0.795455 0.00695 0 0 0
9824 0.21285 0.795455 0.007 0 0 0
9825 0.21315 0.795455 0.007 0 0 0
9826 0.21345 0.795455 0.007 0 0 0
9827 0.2134 0.795455 0.007 0 0 0
9828 0.2136 0.795455 0.00695 0 0 0
9829 0.21365 0.795455 0.00695 0 0 0
9830 0.2136 0.795455 0.007 0 0 0
9831 0.21365 0.818182 0.00695 0 0 0
9832 0.2139 0.818182 0.00695 0 0 0
9833 0.214 0.818182 0.0071 0 0 0
9834 0.2141 0.818182 0.0071 0 0 0
9835 0.2142 0.818182 0.0071 0 0 0
9836 0.214 0.818182 0.0071 0 0 0
9837 0.21445 0.818182 0.0071 0 0 0
9838 0.2144 0.818182 0.0071 0 0 0
9839 0.2144 0.818182 0.00715 0 0 0
9840 0.2143 0.818182 0.00715 0 0 0
9841 0.21475 0.818182 0.00715 0 0 0
9842 0.21475 0.818182 0.0071 0 0 0
9843 0.21515 0.818182 0.007 0 0 0
9844 0.2153 0.818182 0.00705 0 0 0
9845 0.21555 0.818182 0.00715 0 0 0
9846 0.2156 0.818182 0.00715 0 0 0
9847 0.21585 0.795455 0.00715 0 0 0
9848 0.2158 0.795455 0.00715 0 0 0
9849 0.2158 0.795455 0.00715 0 0 0
9850 0.21575 0.795455 0.0072 0 0 0
9851 0.216 0.795455 0.0072 0 0 0
9852 0.21595 0.795455 0.00715 0 0 0
9853 0.2158 0.795455 0.0071 0 0 0
9854 0.21575 0.818182 0.00715 0 0 0
9855 0.21605 0.818182 0.00715 0 0 0
9856 0.21585 0.818182 0.00715 0 0 0
9857 0.21575 0.795455 0.00715 0 0 0
9858 0.2158 0.818182 0.00715 0 0 0
9859 0.2157 0.818182 0.0072 0 0 0
9860 0.2152 0.818182 0.0072 0 0 0
9861 0.21525 0.818182 0.0072 0 0 0
9862 0.21565 0.795455 0.0072 0 0 0
9863 0.21575 0.795455 0.0071 0 0 0
9864 0.21565 0.795455 0.0071 0 0 0
9865 0.21575 0.772727 0.0071 0 0 0
9866 0.2161 0.772727 0.00705 0 0 0
9867 0.2159 0.75 0.00705 0 0 0
9868 0.21605 0.75 0.00705 0 0 0
9869 0.21605 0.75 0.00705 0 0 0
9870 0.21595 0.75 0.007 0 0 0
9871 0.21585 0.75 0.00695 0 0 0
9872 0.21585 0.75 0.00695 0 0 0
9873 0.21615 0.75 0.0069 0 0 0
9874 0.21595 0.75 0.00685 0 0 0
9875 0.21605 0.75 0.00685 0 0 0
9876 0.21615 0.75 0.00685 0 0 0
9877 0.216 0.75 0.0068 0 0 0
9878 0.21615 0.75 0.0068 0 0 0
9879 0.2159 0.75 0.0068 0 0 0
9880 0.2159 0.772727 0.00675 0 0 0
9881 0.2157 0.75 0.0067 0.0227273 0 0
9882 0.21615 0.75 0.0067 0.0227273 0 0
9883 0.2162 0.75 0.0067 0.0227273 0 0
9884 0.2165 0.75 0.00675 0.0227273 0 0
9885 0.21665 0.75 0.0067 0.0227273 0 0
9886 0.21685 0.727273 0.00665 0.0227273 0 0
9887 0.21695 0.727273 0.0066 0.0227273 0 0
9888 0.2166 0.727273 0.00665 0.0227273 0 0
9889 0.217 0.727273 0.00665 0.0227273 0 0
9890 0.21705 0.727273 0.00665 0.0227273 0 0
9891 0.217 0.727273 0.00665 0.0227273 0 0
9892 0.21715 0.727273 0.00665 0.0227273 0 0
9893 0.2174 0.727273 0.0066 0.0227273 0 0
9894 0.21745 0.727273 0.0066 0.0227273 0 0
9895 0.21745 0.727273 0.00665 0.0227273 0 0
9896 0.21745 0.727273 0.00665 0.0227273 0 0
9897 0.2176 0.727273 0.00665 0.0227273 0 0
9898 0.2175 0.727273 0.0066 0.0227273 0 0
9899 0.21745 0.727273 0.0066 0.0227273 0 0
9900 0.2175 0.727273 0.0065 0.0227273 0 0
9901 0.21795 0.727273 0.0065 0.0227273 0 0
9902 0.21775 0.727273 0.0065 0.0227273 0 0
9903 0.2178 0.727273 0.00645 0.0227273 0 0
9904 0.21795 0.704545 0.0065 0.0227273 0 0
9905 0.218 0.681818 0.0065 0.0227273 0 0
9906 0.21805 0.659091 0.0065 0.0227273 0 0
9907 0.2184 0.659091 0.00655 0.0227273 0 0
9908 0.21835 0.659091 0.0066 0.0227273 0 0
9909 0.2185 0.681818 0.0065 0.0227273 0 0
9910 0.21865 0.659091 0.00645 0.0227273 0 0
9911 0.2188 0.659091 0.00645 0.0227273 0 0
9912 0.21865 0.659091 0.00645 0.0227273 0 0
9913 0.21875 0.636364 0.00645 0.0227273 0 0
9914 0.2187 0.636364 0.0064 0.0227273 0 0
9915 0.2188 0.636364 0.00635 0.0227273 0 0
9916 0.21845 0.636364 0.0063 0.0227273 0 0
9917 0.2184 0.636364 0.00625 0.0227273 0 0
9918 0.21825 0.636364 0.00625 0.0227273 0 0
9919 0.21815 0.659091 0.0063 0.0227273 0 0
9920 0.2181 0.659091 0.0063 0.0227273 0 0
9921 0.2179 0.659091 0.00635 0.0227273 0 0
9922 0.21805 0.659091 0.0063 0.0227273 0 0
9923 0.21805 0.659091 0.00635 0.0227273 0 0
9924 0.2181 0.636364 0.00635 0.0227273 0 0
9925 0.21845 0.636364 0.00635 0.0227273 0 0
9926 0.21855 0.636364 0.00635 0.0227273 0 0
9927 0.21865 0.636364 0.00635 0.0227273 0 0
9928 0.21855 0.636364 0.00635 0.0227273 0 0
9929 0.21835 0.636364 0.00635 0.0227273 0 0
9930 0.21835 0.636364 0.00635 0.0227273 0 0
9931 0.21885 0.659091 0.00635 0.0227273 0 0
9932 0.21895 0.659091 0.00635 0.0227273 0 0
9933 0.21905 0.659091 0.00635 0.0227273 0 0
9934 0.2193 0.659091 0.00635 0.0227273 0 0
9935 0.21935 0.636364 0.00635 0.0227273 0 0
9936 0.2194 0.659091 0.00635 0.0227273 0 0
9937 0.2196 0.681818 0.00635 0.0227273 0 0
9938 0.2196 0.681818 0.00635 0.0227273 0 0
9939 0.2197 0.704545 0.00635 0.0227273 0 0
9940 0.2195 0.704545 0.0062 0.0227273 0 0
9941 0.2201 0.704545 0.0062 0.0227273 0 0
9942 0.22005 0.704545 0.0062 0.0227273 0 0
9943 0.2199 0.704545 0.00625 0.0227273 0 0
9944 0.22005 0.704545 0.0062 0.0227273 0 0
9945 0.21995 0.704545 0.0062 0.0227273 0 0
9946 0.21995 0.704545 0.0062 0.0227273 0 0
9947 0.22005 0.704545 0.0063 0.0227273 0 0
9948 0.2202 0.727273 0.0063 0.0227273 0 0
9949 0.22015 0.727273 0.0063 0.0227273 0 0
9950 0.2198 0.727273 0.0063 0.0227273 0 0
9951 0.21975 0.704545 0.0063 0.0227273 0 0
9952 0.21965 0.704545 0.0063 0.0227273 0 0
9953 0.22005 0.704545 0.00625 0.0227273 0 0
9954 0.21995 0.704545 0.00625 0.0227273 0 0
9955 0.2203 0.704545 0.00625 0.0227273 0 0
9956 0.22005 0.704545 0.00625 0.0227273 0 0
9957 0.21975 0.704545 0.00625 0.0227273 0 0
9958 0.21985 0.704545 0.00625 0.0227273 0 0
9959 0.21995 0.704545 0.0062 0.0227273 0 0
9960 0.2203 0.704545 0.0062 0.0227273 0 0
9961 0.22025 0.704545 0.0062 0.0227273 0 0
9962 0.2201 0.704545 0.00615 0.0227273 0 0
9963 0.22005 0.704545 0.0062 0.0227273 0 0
9964 0.2205 0.727273 0.00625 0.0227273 0 0
9965 0.2203 0.727273 0.00625 0.0227273 0 0
9966 0.22025 0.727273 0.00625 0.0227273 0 0
9967 0.22015 0.75 0.0063 0.0227273 0 0
9968 0.22005 0.75 0.0063 0.0227273 0 0
9969 0.22 0.727273 0.00625 0.0227273 0 0
9970 0.2202 0.727273 0.00625 0.0227273 0 0
9971 0.22035 0.727273 0.0062 0.0227273 0 0
9972 0.22015 0.727273 0.0062 0.0227273 0 0
9973 0.22005 0.704545 0.0062 0.0227273 0 0
9974 0.2199 0.704545 0.0062 0.0227273 0 0
9975 0.2197 0.704545 0.0062 0.0227273 0 0
9976 0.2198 0.727273 0.0062 0.0227273 0 0
9977 0.21985 0.727273 0.00615 0.0227273 0 0
9978 0.21985 0.727273 0.00615 0.0227273 0 0
9979 0.21995 0.727273 0.0062 0.0227273 0 0
9980 0.2198 0.75 0.0062 0.0227273 0 0
9981 0.21975 0.75 0.0062 0.0227273 0 0
9982 0.21945 0.75 0.0062 0.0227273 0 0
9983 0.2195 0.75 0.0062 0.0227273 0 0
9984 0.2193 0.75 0.00615 0.0227273 0 0
9985 0.2193 0.75 0.00615 0.0227273 0 0
9986 0.2195 0.75 0.00615 0.0227273 0 0
9987 0.2196 0.75 0.0061 0.0227273 0 0
9988 0.2198 0.75 0.0061 0.0227273 0 0
9989 0.21935 0.75 0.0061 0.0227273 0 0
9990 0.2189 0.772727 0.00615 0.0227273 0 0
9991 0.21865 0.772727 0.00615 0.0227273 0 0
9992 0.2189 0.772727 0.0061 0.0227273 0 0
9993 0.21925 0.772727 0.0061 0.0227273 0 0
9994 0.2191 0.772727 0.0061 0.0227273 0 0
9995 0.21905 0.772727 0.0061 0.0227273 0 0
9996 0.2188 0.772727 0.0061 0.0227273 0 0
9997 0.2188 0.772727 0.0061 0.0227273 0 0
9998 0.21875 0.795455 0.0061 0.0227273 0 0
9999 0.21865 0.795455 0.00605 0.0227273 0 0
10000 0.21905 0.795455 0.00605 0.0227273 0 0
10001 0.2191 0.818182 0.00605 0.0227273 0 0
10002 0.2196 0.818182 0.0061 0.0227273 0 0
10003 0.2198 0.818182 0.0062 0.0227273 0 0
10004 0.21965 0.818182 0.0062 0.0227273 0 0
10005 0.2194 0.818182 0.0062 0.0227273 0 0
10006 0.21945 0.818182 0.0062 0.0227273 0 0
10007 0.2192 0.818182 0.00615 0.0227273 0 0
10008 0.21935 0.818182 0.0061 0.0227273 0 0
10009 0.2193 0.818182 0.0061 0.0227273 0 0
10010 0.2196 0.818182 0.00615 0.0227273 0 0
10011 0.2196 0.795455 0.00615 0.0227273 0 0
10012 0.22 0.795455 0.0062 0.0227273 0 0
10013 0.2202 0.795455 0.0062 0.0227273 0 0
10014 0.2198 0.818182 0.0062 0.0227273 0 0
10015 0.22005 0.818182 0.00615 0.0227273 0 0
10016 0.22025 0.818182 0.0061 0.0227273 0 0
10017 0.22005 0.818182 0.0061 0.0227273 0 0
10018 0.22025 0.818182 0.0061 0.0227273 0 0
10019 0.22005 0.818182 0.0061 0.0227273 0 0
10020 0.2205 0.818182 0.0061 0.0227273 0 0
10021 0.2205 0.818182 0.00605 0.0227273 0 0
10022 0.22035 0.818182 0.0061 0.0227273 0 0
10023 0.2204 0.818182 0.006 0.0227273 0 0
10024 0.2203 0.818182 0.00595 0.0227273 0 0
10025 0.2197 0.818182 0.006 0.0227273 0 0
10026 0.21975 0.818182 0.00595 0.0227273 0 0
10027 0.2194 0.818182 0.0059 0.0227273 0 0
10028 0.2189 0.818182 0.0059 0.0227273 0 0
10029 0.2188 0.840909 0.0059 0.0227273 0 0
10030 0.21835 0.840909 0.0059 0.0227273 0 0
10031 0.21825 0.840909 0.0059 0.0227273 0 0
10032 0.21855 0.840909 0.0059 0.0227273 0 0
10033 0.2186 0.840909 0.0059 0.0227273 0 0
10034 0.2186 0.863636 0.00585 0.0227273 0 0
10035 0.2189 0.863636 0.0059 0.0227273 0 0
10036 0.2187 0.863636 0.0059 0.0227273 0 0
10037 0.2185 0.863636 0.0059 0.0227273 0 0
10038 0.21845 0.863636 0.0059 0.0227273 0 0
10039 0.2185 0.863636 0.00585 0.0227273 0 0
10040 0.21865 0.863636 0.00585 0.0227273 0 0
10041 0.2184 0.863636 0.0058 0.0227273 0 0
10042 0.21865 0.863636 0.0058 0.0227273 0 0
10043 0.2187 0.863636 0.00575 0.0227273 0 0
10044 0.2187 0.863636 0.00575 0.0227273 0 0
10045 0.2188 0.863636 0.0057 0.0227273 0 0
10046 0.2188 0.863636 0.00575 0.0227273 0 0
10047 0.21915 0.863636 0.00575 0.0227273 0 0
10048 0.21915 0.840909 0.00575 0.0227273 0 0
10049 0.21895 0.840909 0.00575 0.0227273 0 0
10050 0.2191 0.840909 0.00565 0.0227273 0 0
10051 0.21905 0.840909 0.0057 0.0227273 0 0
10052 0.21905 0.840909 0.00565 0.0227273 0 0
10053 0.21895 0.840909 0.00565 0.0227273 0 0
10054 0.21895 0.840909 0.0057 0.0227273 0 0
10055 0.21885 0.840909 0.00575 0.0227273 0 0
10056 0.2186 0.840909 0.0058 0.0227273 0 0
10057 0.21855 0.863636 0.0058 0 0 0
10058 0.2184 0.863636 0.0058 0 0 0
10059 0.2184 0.863636 0.0058 0 0 0
10060 0.21835 0.863636 0.0058 0 0 0
10061 0.2183 0.863636 0.00585 0 0 0
10062 0.2178 0.863636 0.00585 0 0 0
10063 0.21775 0.863636 0.00585 0 0 0
10064 0.2177 0.863636 0.00585 0 0 0
10065 0.2174 0.863636 0.0059 0 0 0
10066 0.2172 0.863636 0.00585 0 0 0
10067 0.2169 0.863636 0.00585 0 0 0
10068 0.21675 0.863636 0.00585 0 0 0
10069 0.2168 0.909091 0.0058 0 0 0
10070 0.21685 0.909091 0.00585 0 0 0
10071 0.21695 0.909091 0.00585 0 0 0
10072 0.2169 0.909091 0.0058 0 0 0
10073 0.21695 0.909091 0.00585 0 0 0
10074 0.21725 0.909091 0.00585 0 0 0
10075 0.2173 0.909091 0.00585 0 0 0
10076 0.21795 0.909091 0.00585 0 0 0
10077 0.21805 0.931818 0.00585 0 0 0
10078 0.218 0.931818 0.00585 0 0 0
10079 0.2179 0.931818 0.0058 0 0 0
10080 0.2178 0.931818 0.0058 0 0 0
10081 0.2176 0.931818 0.0058 0 0 0
10082 0.2176 0.931818 0.00585 0 0 0
10083 0.2175 0.931818 0.00595 0 0 0
10084 0.2177 0.931818 0.006 0 0 0
10085 0.2177 0.931818 0.006 0 0 0
10086 0.21775 0.931818 0.006 0 0 0
10087 0.21765 0.931818 0.006 0 0 0
10088 0.2176 0.931818 0.00605 0 0 0
10089 0.21755 0.909091 0.00605 0 0 0
10090 0.2173 0.909091 0.00595 0 0 0
10091 0.21725 0.909091 0.00585 0 0 0
10092 0.21745 0.909091 0.00585 0 0 0
10093 0.2173 0.909091 0.0059 0 0 0
10094 0.2171 0.886364 0.00585 0 0 0
10095 0.2168 0.886364 0.00585 0 0 0
10096 0.2165 0.886364 0.00575 0 0 0
10097 0.2163 0.886364 0.0058 0 0 0
10098 0.21655 0.909091 0.0058 0 0 0
10099 0.21685 0.909091 0.00585 0 0 0
10100 0.2168 0.909091 0.0058 0 0 0
10101 0.2169 0.909091 0.00575 0 0 0
10102 0.217 0.909091 0.0058 0 0 0
10103 0.21715 0.909091 0.0058 0 0 0
10104 0.2172 0.909091 0.0058 0 0 0
10105 0.2173 0.909091 0.00575 0 0 0
10106 0.21705 0.909091 0.00575 0 0 0
10107 0.21715 0.909091 0.0057 0 0 0
10108 0.2173 0.909091 0.00565 0 0 0
10109 0.2173 0.909091 0.00565 0 0 0
10110 0.21735 0.909091 0.00565 0 0 0
10111 0.21755 0.909091 0.00565 0 0 0
10112 0.21735 0.909091 0.00565 0 0 0
10113 0.2171 0.886364 0.0056 0 0 0
10114 0.21755 0.886364 0.00555 0 0 0
10115 0.2174 0.886364 0.00555 0 0 0
10116 0.2175 0.886364 0.00555 0 0 0
10117 0.21745 0.886364 0.00555 0 0 0
10118 0.218 0.886364 0.00555 0 0 0
10119 0.218 0.886364 0.0056 0 0 0
10120 0.21785 0.886364 0.0056 0 0 0
10121 0.21795 0.886364 0.0056 0 0 0
10122 0.2182 0.886364 0.0056 0 0 0
10123 0.21825 0.886364 0.0056 0 0 0
10124 0.21825 0.886364 0.0056 0 0 0
10125 0.2183 0.886364 0.0056 0 0 0
10126 0.2185 0.886364 0.0056 0 0 0
10127 0.2186 0.886364 0.00565 0 0 0
10128 0.2187 0.886364 0.00565 0 0 0
10129 0.2186 0.863636 0.0057 0 0 0
10130 0.2187 0.863636 0.0057 0 0 0
10131 0.21835 0.863636 0.0057 0 0 0
10132 0.21835 0.863636 0.0057 0 0 0
10133 0.21785 0.840909 0.0057 0.0227273 0 0
10134 0.21795 0.840909 0.0057 0.0227273 0 0
10135 0.2181 0.840909 0.00575 0.0227273 0 0
10136 0.21805 0.840909 0.00575 0.0227273 0 0
10137 0.2181 0.840909 0.00575 0.0227273 0 0
10138 0.2183 0.840909 0.0057 0.0227273 0 0
10139 0.21845 0.818182 0.00565 0.0227273 0 0
10140 0.2185 0.818182 0.00565 0.0227273 0 0
10141 0.2187 0.818182 0.00565 0.0227273 0 0
10142 0.21875 0.818182 0.0057 0.0227273 0 0
10143 0.21915 0.818182 0.00575 0.0227273 0 0
10144 0.2193 0.818182 0.00575 0.0227273 0 0
10145 0.21885 0.818182 0.0057 0.0227273 0 0
10146 0.2191 0.818182 0.00565 0.0227273 0 0
10147 0.2192 0.818182 0.00565 0.0227273 0 0
10148 0.2193 0.818182 0.00565 0.0227273 0 0
10149 0.21935 0.818182 0.0056 0.0227273 0 0
10150 0.219 0.818182 0.0056 0.0227273 0 0
10151 0.2187 0.818182 0.00565 0.0227273 0 0
10152 0.21855 0.795455 0.0057 0.0454545 0 0
10153 0.21835 0.772727 0.00575 0.0454545 0 0
10154 0.2183 0.772727 0.00575 0.0454545 0 0
10155 0.21815 0.772727 0.0058 0.0454545 0 0
10156 0.2183 0.772727 0.0058 0.0454545 0 0
10157 0.21805 0.75 0.00585 0.0454545 0 0
10158 0.21805 0.75 0.0058 0.0454545 0 0
10159 0.21825 0.75 0.00575 0.0454545 0 0
10160 0.2181 0.75 0.00575 0.0454545 0 0
10161 0.2181 0.75 0.0058 0.0454545 0 0
10162 0.21815 0.75 0.0058 0.0454545 0 0
10163 0.2183 0.75 0.0058 0.0454545 0 0
10164 0.21825 0.75 0.0058 0.0454545 0 0
10165 0.21815 0.75 0.0058 0.0454545 0 0
10166 0.21785 0.75 0.00575 0.0454545 0 0
10167 0.21755 0.75 0.00575 0.0454545 0 0
10168 0.21765 0.75 0.0057 0.0454545 0 0
10169 0.21785 0.75 0.0057 0.0454545 0 0
10170 0.21785 0.75 0.00565 0.0454545 0 0
10171 0.2181 0.772727 0.0056 0.0454545 0 0
10172 0.21835 0.795455 0.0056 0.0454545 0 0
10173 0.21815 0.795455 0.00565 0.0454545 0 0
10174 0.218 0.795455 0.0056 0.0454545 0 0
10175 0.21775 0.795455 0.00555 0.0454545 0 0
10176 0.2172 0.795455 0.0056 0.0454545 0 0
10177 0.2168 0.795455 0.0056 0.0454545 0 0
10178 0.21675 0.795455 0.0056 0.0454545 0 0
10179 0.21665 0.795455 0.0056 0.0454545 0 0
10180 0.2164 0.795455 0.0056 0.0454545 0 0
10181 0.2165 0.795455 0.0056 0.0454545 0 0
10182 0.2167 0.795455 0.0056 0.0454545 0 0
10183 0.21645 0.795455 0.0056 0.0454545 0 0
10184 0.2163 0.795455 0.00555 0.0454545 0 0
10185 0.21625 0.795455 0.0055 0.0454545 0 0
10186 0.2161 0.795455 0.0055 0.0454545 0 0
10187 0.21615 0.795455 0.0055 0.0454545 0 0
10188 0.2165 0.795455 0.0055 0.0454545 0 0
10189 0.2161 0.795455 0.0055 0.0454545 0 0
10190 0.21615 0.795455 0.0055 0.0454545 0 0
10191 0.2158 0.795455 0.0055 0.0227273 0 0
10192 0.2158 0.795455 0.0055 0.0227273 0 0
10193 0.2156 0.795455 0.00555 0.0227273 0 0
10194 0.21595 0.795455 0.00555 0.0227273 0 0
10195 0.2161 0.795455 0.0055 0.0227273 0 0
10196 0.21625 0.795455 0.00555 0.0227273 0 0
10197 0.2164 0.795455 0.0056 0.0227273 0 0
10198 0.21625 0.795455 0.0056 0.0227273 0 0
10199 0.2165 0.795455 0.0056 0.0227273 0 0
10200 0.21685 0.795455 0.0056 0.0227273 0 0
10201 0.2167 0.795455 0.0056 0.0227273 0 0
10202 0.2162 0.795455 0.0056 0.0227273 0 0
10203 0.21605 0.795455 0.00555 0.0227273 0 0
10204 0.2161 0.795455 0.0056 0.0227273 0 0
10205 0.2163 0.795455 0.0056 0.0227273 0 0
10206 0.216 0.795455 0.0056 0.0227273 0 0
10207 0.21565 0.795455 0.0056 0.0227273 0 0
10208 0.21525 0.795455 0.0056 0.0227273 0 0
10209 0.21535 0.795455 0.00555 0.0227273 0 0
10210 0.21535 0.795455 0.0055 0.0227273 0 0
10211 0.21535 0.795455 0.0055 0.0227273 0 0
10212 0.21525 0.818182 0.0055 0.0227273 0 0
10213 0.21545 0.795455 0.0055 0.0227273 0 0
10214 0.2154 0.795455 0.00545 0.0227273 0 0
10215 0.21555 0.795455 0.0054 0.0227273 0 0
10216 0.2156 0.772727 0.0054 0.0227273 0 0
10217 0.21615 0.772727 0.0054 0.0227273 0 0
10218 0.21625 0.772727 0.0054 0.0227273 0 0
10219 0.2163 0.772727 0.00535 0.0227273 0 0
10220 0.21635 0.772727 0.00535 0.0227273 0 0
10221 0.21575 0.772727 0.00535 0.0227273 0 0
10222 0.2161 0.772727 0.00535 0.0227273 0 0
10223 0.21595 0.772727 0.00535 0.0227273 0 0
10224 0.2162 0.772727 0.0053 0.0227273 0 0
10225 0.2166 0.772727 0.0053 0.0227273 0 0
10226 0.2163 0.772727 0.0053 0.0227273 0 0
10227 0.21625 0.772727 0.00535 0.0227273 0 0
10228 0.2163 0.772727 0.0054 0.0227273 0 0
10229 0.2161 0.772727 0.0054 0.0227273 0 0
10230 0.21655 0.795455 0.0054 0.0227273 0 0
10231 0.21695 0.795455 0.0054 0.0227273 0 0
10232 0.2169 0.795455 0.0054 0.0227273 0 0
10233 0.21705 0.795455 0.0054 0.0227273 0 0
10234 0.2172 0.818182 0.0054 0.0227273 0 0
10235 0.2169 0.795455 0.0054 0.0227273 0 0
10236 0.21725 0.795455 0.0054 0.0227273 0 0
10237 0.21715 0.795455 0.0054 0.0227273 0 0
10238 0.2175 0.795455 0.0054 0.0227273 0 0
10239 0.2175 0.795455 0.0054 0.0227273 0 0
10240 0.21705 0.795455 0.0054 0.0227273 0 0
10241 0.2169 0.795455 0.0054 0.0227273 0 0
10242 0.2171 0.795455 0.0054 0.0227273 0 0
10243 0.2167 0.795455 0.0054 0.0227273 0 0
10244 0.21685 0.795455 0.0054 0.0227273 0 0
10245 0.2172 0.795455 0.0054 0.0227273 0 0
10246 0.2174 0.795455 0.0054 0.0227273 0 0
10247 0.21735 0.795455 0.00535 0.0227273 0 0
10248 0.21725 0.772727 0.0054 0.0227273 0 0
10249 0.21725 0.75 0.0054 0.0227273 0 0
10250 0.2174 0.75 0.0054 0.0227273 0 0
10251 0.2173 0.75 0.0054 0.0227273 0 0
10252 0.21725 0.75 0.00535 0.0227273 0 0
10253 0.21725 0.75 0.00535 0.0227273 0 0
10254 0.21695 0.75 0.0053 0.0227273 0 0
10255 0.21695 0.75 0.0053 0.0227273 0 0
10256 0.2169 0.75 0.00525 0.0227273 0 0
10257 0.21665 0.75 0.0052 0.0227273 0 0
10258 0.2165 0.795455 0.00525 0.0227273 0 0
10259 0.21655 0.795455 0.00525 0.0227273 0 0
10260 0.2166 0.795455 0.00525 0.0227273 0 0
10261 0.2165 0.795455 0.0054 0.0227273 0 0
10262 0.21655 0.795455 0.0054 0.0227273 0 0
10263 0.2164 0.795455 0.0054 0.0227273 0 0
10264 0.21595 0.795455 0.00535 0.0227273 0 0
10265 0.2159 0.795455 0.00535 0.0227273 0 0
10266 0.21555 0.795455 0.00535 0.0227273 0 0
10267 0.21585 0.795455 0.00535 0.0227273 0 0
10268 0.21585 0.795455 0.00535 0.0227273 0 0
10269 0.21585 0.795455 0.0054 0.0227273 0 0
10270 0.2159 0.795455 0.00545 0.0227273 0 0
10271 0.21575 0.795455 0.00545 0.0227273 0 0
10272 0.21585 0.795455 0.0054 0.0227273 0 0
10273 0.21615 0.795455 0.00535 0.0227273 0 0
10274 0.2163 0.795455 0.00535 0.0227273 0 0
10275 0.21635 0.818182 0.00535 0.0227273 0 0
10276 0.21635 0.795455 0.0053 0.0227273 0 0
10277 0.21605 0.818182 0.0053 0.0227273 0 0
10278 0.21635 0.818182 0.0053 0.0227273 0 0
10279 0.21645 0.818182 0.0053 0.0227273 0 0
10280 0.21645 0.818182 0.0053 0.0227273 0 0
10281 0.2162 0.818182 0.0053 0.0227273 0 0
10282 0.21595 0.818182 0.00535 0.0227273 0 0
10283 0.21585 0.818182 0.00535 0.0227273 0 0
10284 0.21605 0.818182 0.0053 0.0227273 0 0
10285 0.2161 0.818182 0.0053 0.0227273 0 0
10286 0.2161 0.818182 0.0053 0.0227273 0 0
10287 0.21605 0.818182 0.0052 0.0227273 0 0
10288 0.21625 0.818182 0.00525 0.0227273 0 0
10289 0.2165 0.818182 0.00525 0.0227273 0 0
10290 0.2165 0.818182 0.00525 0.0227273 0 0
10291 0.21605 0.795455 0.0052 0.0227273 0 0
10292 0.21615 0.772727 0.0052 0.0227273 0 0
10293 0.21605 0.795455 0.0052 0.0227273 0 0
10294 0.21595 0.795455 0.0052 0.0227273 0 0
10295 0.2158 0.795455 0.0052 0.0227273 0 0
10296 0.2159 0.795455 0.00515 0.0227273 0 0
10297 0.2159 0.795455 0.0052 0.0227273 0 0
10298 0.2157 0.795455 0.0052 0.0227273 0 0
10299 0.2156 0.795455 0.0052 0.0227273 0 0
10300 0.21525 0.795455 0.0052 0.0227273 0 0
10301 0.21525 0.795455 0.0053 0.0227273 0 0
10302 0.21515 0.795455 0.0053 0.0227273 0 0
10303 0.21505 0.795455 0.0054 0.0227273 0 0
10304 0.21505 0.795455 0.00545 0.0227273 0 0
10305 0.21535 0.795455 0.0054 0.0227273 0 0
10306 0.2154 0.795455 0.0054 0.0227273 0 0
10307 0.2156 0.795455 0.0054 0.0227273 0 0
10308 0.21585 0.795455 0.0054 0.0227273 0 0
10309 0.2157 0.795455 0.0054 0.0227273 0 0
10310 0.2159 0.795455 0.00535 0.0227273 0 0
10311 0.21595 0.795455 0.00535 0.0227273 0 0
10312 0.2158 0.795455 0.00535 0.0227273 0 0
10313 0.21545 0.795455 0.00535 0.0227273 0 0
10314 0.2155 0.795455 0.0053 0.0227273 0 0
10315 0.2156 0.795455 0.00535 0.0227273 0 0
10316 0.2156 0.795455 0.00535 0.0227273 0 0
10317 0.21585 0.795455 0.00535 0.0227273 0 0
10318 0.21575 0.795455 0.00535 0.0227273 0 0
10319 0.21555 0.795455 0.00535 0.0227273 0 0
10320 0.21515 0.795455 0.00535 0.0227273 0 0
10321 0.21525 0.795455 0.00535 0.0227273 0 0
10322 0.21535 0.795455 0.0054 0.0227273 0 0
10323 0.21575 0.795455 0.00545 0.0227273 0 0
10324 0.21595 0.795455 0.00545 0.0227273 0 0
10325 0.21535 0.795455 0.00545 0.0227273 0 0
10326 0.2157 0.795455 0.00545 0.0227273 0 0
10327 0.21565 0.795455 0.00545 0.0227273 0 0
10328 0.21565 0.795455 0.00545 0.0227273 0 0
10329 0.21585 0.795455 0.00545 0.0227273 0 0
10330 0.2157 0.795455 0.00545 0.0227273 0 0
10331 0.21555 0.772727 0.00545 0.0227273 0 0
10332 0.21555 0.772727 0.00545 0.0227273 0 0
10333 0.21545 0.795455 0.0054 0.0227273 0 0
10334 0.21575 0.795455 0.0054 0.0227273 0 0
10335 0.21585 0.795455 0.00545 0.0227273 0 0
10336 0.21575 0.795455 0.00545 0.0227273 0 0
10337 0.2157 0.795455 0.00555 0.0227273 0 0
10338 0.2154 0.772727 0.0056 0.0227273 0 0
10339 0.2153 0.772727 0.0056 0.0227273 0 0
10340 0.2152 0.772727 0.0056 0.0227273 0 0
10341 0.21535 0.772727 0.00555 0.0227273 0 0
10342 0.21515 0.772727 0.0056 0.0227273 0 0
10343 0.21525 0.772727 0.0056 0.0227273 0 0
10344 0.2152 0.772727 0.0056 0.0227273 0 0
10345 0.2152 0.772727 0.0056 0.0227273 0 0
10346 0.21565 0.772727 0.0056 0.0227273 0 0
10347 0.21555 0.772727 0.0056 0.0227273 0 0
10348 0.21565 0.772727 0.0056 0.0227273 0 0
10349 0.21565 0.772727 0.00555 0.0227273 0 0
10350 0.21555 0.772727 0.00555 0.0227273 0 0
10351 0.21565 0.772727 0.00555 0.0227273 0 0
10352 0.2156 0.772727 0.0056 0.0227273 0 0
10353 0.2155 0.772727 0.00555 0.0227273 0 0
10354 0.2152 0.772727 0.00555 0.0227273 0 0
10355 0.2151 0.772727 0.0055 0.0227273 0 0
10356 0.2152 0.772727 0.00555 0.0227273 0 0
10357 0.21525 0.772727 0.0055 0.0227273 0 0
10358 0.21545 0.795455 0.0055 0.0227273 0 0
10359 0.21525 0.795455 0.00545 0.0227273 0 0
10360 0.21495 0.795455 0.00545 0.0227273 0 0
10361 0.215 0.795455 0.00545 0.0227273 0 0
10362 0.21475 0.795455 0.0055 0.0227273 0 0
10363 0.21475 0.795455 0.00555 0.0227273 0 0
10364 0.2148 0.795455 0.0056 0.0227273 0 0
10365 0.2148 0.795455 0.0055 0.0227273 0 0
10366 0.21485 0.795455 0.0055 0.0227273 0 0
10367 0.21485 0.795455 0.0055 0.0227273 0 0
10368 0.21485 0.795455 0.00555 0.0227273 0 0
10369 0.2146 0.795455 0.00555 0.0227273 0 0
10370 0.21485 0.795455 0.0056 0.0227273 0 0
10371 0.21465 0.795455 0.0056 0.0227273 0 0
10372 0.2147 0.795455 0.00565 0.0227273 0 0
10373 0.2147 0.772727 0.0056 0.0454545 0 0
10374 0.2148 0.772727 0.0056 0.0454545 0 0
10375 0.21465 0.772727 0.00565 0.0454545 0 0
10376 0.21465 0.772727 0.0057 0.0454545 0 0
10377 0.21475 0.795455 0.00565 0.0454545 0 0
10378 0.21475 0.795455 0.0056 0.0454545 0 0
10379 0.21495 0.795455 0.00555 0.0454545 0 0
10380 0.21485 0.795455 0.00555 0.0454545 0 0
10381 0.21475 0.795455 0.00555 0.0454545 0 0
10382 0.2148 0.795455 0.00555 0.0454545 0 0
10383 0.21465 0.795455 0.0056 0.0454545 0 0
10384 0.2147 0.795455 0.0056 0.0454545 0 0
10385 0.2148 0.795455 0.0056 0.0454545 0 0
10386 0.21515 0.795455 0.0056 0.0454545 0 0
10387 0.2153 0.795455 0.0056 0.0454545 0 0
10388 0.2153 0.795455 0.00555 0.0454545 0 0
10389 0.21565 0.795455 0.00555 0.0454545 0 0
10390 0.21565 0.795455 0.00555 0.0454545 0 0
10391 0.2153 0.795455 0.00555 0.0454545 0 0
10392 0.21535 0.795455 0.00555 0.0454545 0 0
10393 0.215 0.795455 0.00555 0.0454545 0 0
10394 0.2149 0.795455 0.00555 0.0454545 0 0
10395 0.21455 0.795455 0.0055 0.0454545 0 0
10396 0.21465 0.795455 0.00545 0.0454545 0 0
10397 0.21485 0.795455 0.00545 0.0454545 0 0
10398 0.21475 0.795455 0.00545 0.0454545 0 0
10399 0.215 0.795455 0.00545 0.0454545 0 0
10400 0.2152 0.795455 0.00545 0.0454545 0 0
10401 0.21505 0.795455 0.00545 0.0454545 0 0
10402 0.2152 0.795455 0.0054 0.0454545 0 0
10403 0.21505 0.795455 0.00535 0.0454545 0 0
10404 0.21515 0.818182 0.00535 0.0454545 0 0
10405 0.2153 0.818182 0.00535 0.0454545 0 0
10406 0.21525 0.818182 0.00535 0.0454545 0 0
10407 0.21525 0.818182 0.00535 0.0454545 0 0
10408 0.21565 0.818182 0.00535 0.0454545 0 0
10409 0.21555 0.818182 0.0053 0.0454545 0 0
10410 0.21535 0.818182 0.0053 0.0454545 0 0
10411 0.2153 0.818182 0.00535 0.0454545 0 0
10412 0.21495 0.818182 0.00535 0.0454545 0 0
10413 0.2148 0.818182 0.00535 0.0454545 0 0
10414 0.21485 0.818182 0.0054 0.0454545 0 0
10415 0.21475 0.818182 0.0054 0.0454545 0 0
10416 0.21475 0.840909 0.00535 0.0454545 0 0
10417 0.21475 0.840909 0.00535 0.0454545 0 0
10418 0.2144 0.840909 0.00535 0.0454545 0 0
10419 0.2143 0.840909 0.0053 0.0454545 0 0
10420 0.21435 0.840909 0.0053 0.0454545 0 0
10421 0.21425 0.818182 0.0053 0.0454545 0 0
10422 0.2143 0.818182 0.0052 0.0454545 0 0
10423 0.21435 0.818182 0.00525 0.0454545 0 0
10424 0.21405 0.818182 0.00525 0.0454545 0 0
10425 0.2141 0.818182 0.0053 0.0454545 0 0
10426 0.214 0.818182 0.0053 0.0454545 0 0
10427 0.2143 0.818182 0.0053 0.0454545 0 0
10428 0.21415 0.818182 0.0053 0.0454545 0 0
10429 0.2143 0.795455 0.0053 0.0454545 0 0
10430 0.2142 0.795455 0.0053 0.0454545 0 0
10431 0.214 0.795455 0.00525 0.0454545 0 0
10432 0.21365 0.795455 0.00525 0.0454545 0 0
10433 0.21385 0.795455 0.00525 0.0454545 0 0
10434 0.21415 0.795455 0.00525 0.0454545 0 0
10435 0.21425 0.795455 0.00525 0.0454545 0 0
10436 0.21415 0.795455 0.0052 0.0454545 0 0
10437 0.2139 0.795455 0.00525 0.0454545 0 0
10438 0.2138 0.795455 0.00525 0.0454545 0 0
10439 0.21395 0.795455 0.00525 0.0454545 0 0
10440 0.2137 0.795455 0.0052 0.0454545 0 0
10441 0.21365 0.795455 0.0052 0.0454545 0 0
10442 0.2133 0.795455 0.0052 0.0454545 0 0
10443 0.2137 0.795455 0.0052 0.0454545 0 0
10444 0.21355 0.795455 0.0052 0.0454545 0 0
10445 0.2136 0.795455 0.0052 0.0454545 0 0
10446 0.2135 0.795455 0.0052 0.0454545 0 0
10447 0.21345 0.795455 0.0052 0.0454545 0 0
10448 0.2134 0.795455 0.0052 0.0454545 0 0
10449 0.21335 0.795455 0.00515 0.0454545 0 0
10450 0.2133 0.795455 0.00515 0.0454545 0 0
10451 0.2132 0.795455 0.00515 0.0454545 0 0
10452 0.2129 0.795455 0.00515 0.0454545 0 0
10453 0.2129 0.795455 0.00515 0.0454545 0 0
10454 0.2132 0.795455 0.00515 0.0454545 0 0
10455 0.21325 0.795455 0.00515 0.0454545 0 0
10456 0.21295 0.795455 0.00515 0.0454545 0 0
10457 0.21335 0.795455 0.0052 0.0454545 0 0
10458 0.213 0.795455 0.0052 0.0454545 0 0
10459 0.2132 0.795455 0.0052 0.0454545 0 0
10460 0.21375 0.795455 0.0052 0.0454545 0 0
10461 0.21385 0.795455 0.00515 0.0454545 0 0
10462 0.21395 0.795455 0.0052 0.0454545 0 0
10463 0.2139 0.795455 0.0053 0.0454545 0 0
10464 0.2139 0.795455 0.0053 0.0454545 0 0
10465 0.2138 0.818182 0.00525 0.0454545 0 0
10466 0.2138 0.818182 0.0053 0.0454545 0 0
10467 0.21385 0.818182 0.0054 0.0454545 0 0
10468 0.21385 0.818182 0.0054 0.0454545 0 0
10469 0.214 0.818182 0.0054 0.0454545 0 0
10470 0.2139 0.818182 0.00545 0.0454545 0 0
10471 0.21385 0.795455 0.00545 0.0454545 0 0
10472 0.2136 0.795455 0.00545 0.0454545 0 0
10473 0.2132 0.795455 0.00545 0.0454545 0 0
10474 0.2135 0.795455 0.0055 0.0454545 0 0
10475 0.2135 0.795455 0.0055 0.0454545 0 0
10476 0.21385 0.795455 0.0055 0.0454545 0 0
10477 0.2138 0.795455 0.00545 0.0454545 0 0
10478 0.2139 0.795455 0.0055 0.0454545 0 0
10479 0.21385 0.795455 0.00555 0.0454545 0 0
10480 0.2135 0.795455 0.00555 0.0454545 0 0
10481 0.2135 0.795455 0.00555 0.0454545 0 0
10482 0.21365 0.818182 0.00555 0.0454545 0 0
10483 0.2134 0.818182 0.00555 0.0454545 0 0
10484 0.2134 0.818182 0.00555 0.0454545 0 0
10485 0.21345 0.818182 0.0055 0.0454545 0 0
10486 0.2132 0.840909 0.0055 0.0454545 0 0
10487 0.21305 0.840909 0.0055 0.0454545 0 0
10488 0.21325 0.840909 0.0055 0.0454545 0 0
10489 0.2133 0.840909 0.0055 0.0454545 0 0
10490 0.2132 0.840909 0.00555 0.0454545 0 0
10491 0.21325 0.840909 0.00555 0.0454545 0 0
10492 0.21335 0.840909 0.00565 0.0454545 0 0
10493 0.21325 0.840909 0.00565 0.0454545 0 0
10494 0.21315 0.840909 0.00565 0.0454545 0 0
10495 0.2132 0.840909 0.00565 0.0454545 0 0
10496 0.2134 0.840909 0.0057 0.0454545 0 0
10497 0.21365 0.840909 0.00565 0.0454545 0 0
10498 0.21365 0.840909 0.0057 0.0454545 0 0
10499 0.21375 0.863636 0.00575 0.0454545 0 0
10500 0.2138 0.863636 0.00575 0.0454545 0 0
10501 0.21375 0.863636 0.00575 0.0454545 0 0
10502 0.214 0.886364 0.00575 0.0454545 0 0
10503 0.214 0.863636 0.00575 0.0454545 0 0
10504 0.2141 0.863636 0.0058 0.0454545 0 0
10505 0.2138 0.863636 0.0058 0.0454545 0 0
10506 0.2136 0.863636 0.0058 0.0454545 0 0
10507 0.21325 0.863636 0.0058 0.0454545 0 0
10508 0.2132 0.863636 0.0058 0.0454545 0 0
10509 0.21295 0.863636 0.0059 0.0454545 0 0
10510 0.21285 0.863636 0.0059 0.0454545 0 0
10511 0.2129 0.863636 0.00595 0.0454545 0 0
10512 0.21305 0.863636 0.00595 0.0454545 0 0
10513 0.213 0.863636 0.00595 0.0454545 0 0
10514 0.21325 0.863636 0.006 0.0454545 0 0
10515 0.21325 0.886364 0.006 0.0227273 0 0
10516 0.21315 0.886364 0.006 0.0227273 0 0
10517 0.21295 0.886364 0.00595 0.0227273 0 0
10518 0.21285 0.886364 0.0059 0.0227273 0 0
10519 0.2127 0.886364 0.0059 0.0227273 0 0
10520 0.21285 0.886364 0.0059 0.0227273 0 0
10521 0.2126 0.886364 0.0059 0.0227273 0 0
10522 0.21255 0.886364 0.00595 0.0227273 0 0
10523 0.2128 0.886364 0.00595 0.0227273 0 0
10524 0.21305 0.886364 0.00595 0.0227273 0 0
10525 0.213 0.886364 0.00595 0.0227273 0 0
10526 0.21315 0.886364 0.00595 0.0227273 0 0
10527 0.2131 0.886364 0.0059 0.0227273 0 0
10528 0.21295 0.886364 0.0059 0.0227273 0 0
10529 0.21275 0.886364 0.0059 0.0227273 0 0
10530 0.2129 0.886364 0.0059 0.0227273 0 0
10531 0.2128 0.886364 0.0059 0.0227273 0 0
10532 0.21305 0.909091 0.0059 0.0227273 0 0
10533 0.21275 0.909091 0.00585 0.0227273 0 0
10534 0.2123 0.909091 0.0059 0.0227273 0 0
10535 0.2125 0.886364 0.00605 0.0227273 0 0
10536 0.21235 0.886364 0.00605 0.0227273 0 0
10537 0.21255 0.886364 0.006 0.0227273 0 0
10538 0.2125 0.886364 0.006 0.0227273 0 0
10539 0.21265 0.886364 0.006 0.0227273 0 0
10540 0.21275 0.886364 0.00595 0.0227273 0 0
10541 0.2128 0.886364 0.00595 0.0227273 0 0
10542 0.2126 0.886364 0.00595 0.0227273 0 0
10543 0.2126 0.886364 0.006 0.0227273 0 0
10544 0.21265 0.886364 0.00595 0.0227273 0 0
10545 0.21275 0.886364 0.00595 0.0227273 0 0
10546 0.2131 0.886364 0.00595 0.0227273 0 0
10547 0.21355 0.886364 0.00595 0.0227273 0 0
10548 0.21345 0.886364 0.0059 0.0227273 0 0
10549 0.21325 0.886364 0.0059 0.0227273 0 0
10550 0.2135 0.886364 0.00585 0.0227273 0 0
10551 0.21325 0.886364 0.00585 0.0227273 0 0
10552 0.21325 0.886364 0.00585 0.0227273 0 0
10553 0.2138 0.886364 0.00585 0.0227273 0 0
10554 0.2139 0.886364 0.0058 0.0227273 0 0
10555 0.21425 0.886364 0.0058 0.0227273 0 0
10556 0.2144 0.886364 0.00585 0.0227273 0 0
10557 0.21425 0.886364 0.0059 0.0227273 0 0
10558 0.2146 0.886364 0.00585 0.0227273 0 0
10559 0.21435 0.886364 0.00585 0.0227273 0 0
10560 0.2142 0.886364 0.00585 0.0227273 0 0
10561 0.21395 0.886364 0.0058 0.0227273 0 0
10562 0.214 0.886364 0.00585 0.0227273 0 0
10563 0.21435 0.886364 0.0058 0.0227273 0 0
10564 0.21495 0.863636 0.00575 0.0227273 0 0
10565 0.2148 0.863636 0.0058 0.0227273 0 0
10566 0.21495 0.863636 0.0058 0.0227273 0 0
10567 0.21505 0.863636 0.0058 0.0227273 0 0
10568 0.2151 0.840909 0.00575 0.0227273 0 0
10569 0.2151 0.840909 0.00575 0.0227273 0 0
10570 0.2154 0.840909 0.0057 0.0227273 0 0
10571 0.21555 0.840909 0.0056 0.0227273 0 0
10572 0.2157 0.818182 0.00555 0.0227273 0 0
10573 0.2158 0.818182 0.0056 0.0227273 0 0
10574 0.21565 0.818182 0.0056 0.0227273 0 0
10575 0.21545 0.818182 0.0056 0.0227273 0 0
10576 0.2158 0.818182 0.00565 0.0227273 0 0
10577 0.21565 0.818182 0.00565 0.0227273 0 0
10578 0.2154 0.818182 0.0056 0.0227273 0 0
10579 0.2156 0.818182 0.0056 0.0227273 0 0
10580 0.2158 0.818182 0.0056 0.0227273 0 0
10581 0.21545 0.818182 0.00555 0.0227273 0 0
10582 0.21535 0.818182 0.00555 0.0227273 0 0
10583 0.21555 0.818182 0.0056 0.0227273 0 0
10584 0.2155 0.818182 0.00555 0.0227273 0 0
10585 0.2157 0.818182 0.0055 0.0227273 0 0
10586 0.2154 0.818182 0.0055 0.0227273 0 0
10587 0.21525 0.818182 0.00555 0.0227273 0 0
10588 0.21465 0.818182 0.00555 0.0227273 0 0
10589 0.21415 0.818182 0.0056 0.0227273 0 0
10590 0.214 0.795455 0.0056 0.0227273 0 0
10591 0.21375 0.795455 0.0056 0.0227273 0 0
10592 0.2134 0.795455 0.0056 0.0227273 0 0
10593 0.21345 0.772727 0.0056 0.0227273 0 0
10594 0.2136 0.772727 0.0056 0.0227273 0 0
10595 0.21345 0.772727 0.00555 0.0227273 0 0
10596 0.21355 0.772727 0.00555 0.0227273 0 0
10597 0.2135 0.772727 0.0055 0.0227273 0 0
10598 0.21315 0.772727 0.00555 0.0227273 0 0
10599 0.213 0.772727 0.00555 0.0227273 0 0
10600 0.21305 0.772727 0.00555 0.0227273 0 0
10601 0.2128 0.75 0.0056 0.0227273 0 0
10602 0.21305 0.75 0.0056 0.0227273 0 0
10603 0.2131 0.75 0.00565 0.0227273 0 0
10604 0.21325 0.75 0.00565 0.0227273 0 0
10605 0.21345 0.75 0.00565 0.0227273 0 0
10606 0.2137 0.727273 0.0056 0.0227273 0 0
10607 0.2133 0.727273 0.00555 0.0227273 0 0
10608 0.213 0.727273 0.00555 0.0227273 0 0
10609 0.2129 0.727273 0.00555 0.0227273 0 0
10610 0.213 0.75 0.0056 0 0 0
10611 0.2127 0.75 0.0056 0 0 0
10612 0.2125 0.75 0.0056 0 0 0
10613 0.21275 0.75 0.00565 0 0 0
10614 0.2129 0.75 0.0057 0 0 0
10615 0.213 0.75 0.0057 0 0 0
10616 0.21295 0.75 0.0057 0 0 0
10617 0.2131 0.75 0.0057 0 0 0
10618 0.21315 0.75 0.0058 0 0 0
10619 0.213 0.772727 0.0058 0 0 0
10620 0.2132 0.772727 0.00585 0 0 0
10621 0.21305 0.772727 0.00585 0 0 0
10622 0.213 0.75 0.00585 0 0 0
10623 0.21295 0.75 0.00585 0 0 0
10624 0.21275 0.75 0.00585 0 0 0
10625 0.21285 0.75 0.00585 0 0 0
10626 0.21295 0.75 0.00585 0 0 0
10627 0.21265 0.772727 0.00585 0 0 0
10628 0.2124 0.772727 0.00585 0 0 0
10629 0.2123 0.772727 0.00585 0 0 0
10630 0.21215 0.772727 0.0058 0 0 0
10631 0.21215 0.772727 0.0058 0 0 0
10632 0.212 0.75 0.0058 0 0 0
10633 0.212 0.75 0.0058 0 0 0
10634 0.21215 0.75 0.0058 0 0 0
10635 0.2123 0.75 0.0058 0 0 0
10636 0.21245 0.75 0.0058 0 0 0
10637 0.21235 0.75 0.0058 0 0 0
10638 0.21255 0.75 0.0058 0 0 0
10639 0.2127 0.75 0.0058 0 0 0
10640 0.2129 0.75 0.0058 0 0 0
10641 0.21285 0.75 0.0058 0 0 0
10642 0.21255 0.75 0.00575 0 0 0
10643 0.21245 0.75 0.0057 0 0 0
10644 0.2121 0.75 0.0057 0 0 0
10645 0.21205 0.75 0.0057 0 0 0
10646 0.21235 0.75 0.0057 0 0 0
10647 0.2122 0.75 0.00565 0 0 0
10648 0.2124 0.75 0.0056 0 0 0
10649 0.21225 0.75 0.0056 0 0 0
10650 0.2123 0.75 0.00555 0 0 0
10651 0.2124 0.75 0.00555 0 0 0
10652 0.2126 0.75 0.00555 0 0 0
10653 0.2123 0.75 0.00555 0 0 0
10654 0.21225 0.75 0.00555 0 0 0
10655 0.2119 0.772727 0.0055 0 0 0
10656 0.21185 0.795455 0.0055 0 0 0
10657 0.21165 0.795455 0.0055 0 0 0
10658 0.2114 0.795455 0.0055 0 0 0
10659 0.2115 0.795455 0.0055 0 0 0
10660 0.21185 0.795455 0.0055 0 0 0
10661 0.212 0.795455 0.0055 0 0 0
10662 0.2119 0.818182 0.0055 0 0 0
10663 0.2115 0.818182 0.00555 0 0 0
10664 0.21185 0.818182 0.00555 0 0 0
10665 0.2117 0.818182 0.00555 0 0 0
10666 0.2114 0.818182 0.00555 0 0 0
10667 0.2115 0.818182 0.0056 0 0 0
10668 0.2115 0.840909 0.00555 0 0 0
10669 0.21145 0.840909 0.0056 0 0 0
10670 0.2117 0.840909 0.00555 0 0 0
10671 0.21145 0.840909 0.0055 0 0 0
10672 0.2114 0.840909 0.00555 0 0 0
10673 0.2113 0.818182 0.0055 0 0 0
10674 0.2114 0.795455 0.0055 0 0 0
10675 0.2116 0.795455 0.0055 0 0 0
10676 0.21195 0.795455 0.00545 0 0 0
10677 0.2118 0.795455 0.00545 0 0 0
10678 0.21145 0.795455 0.00545 0 0 0
10679 0.2111 0.795455 0.00545 0 0 0
10680 0.21125 0.795455 0.00545 0 0 0
10681 0.2113 0.795455 0.00545 0 0 0
10682 0.21155 0.795455 0.0055 0 0 0
10683 0.2113 0.795455 0.00555 0 0 0
10684 0.2114 0.795455 0.00555 0 0 0
10685 0.21135 0.795455 0.0055 0 0 0
10686 0.2114 0.795455 0.00545 0 0 0
10687 0.2113 0.795455 0.00545 0 0 0
10688 0.21105 0.840909 0.0054 0 0 0
10689 0.211 0.840909 0.0054 0 0 0
10690 0.2112 0.840909 0.0054 0 0 0
10691 0.2111 0.818182 0.0054 0 0 0
10692 0.21115 0.818182 0.0054 0 0 0
10693 0.21125 0.818182 0.0054 0 0 0
10694 0.2115 0.818182 0.0054 0 0 0
10695 0.21145 0.863636 0.0054 0 0 0
10696 0.21175 0.886364 0.0054 0 0 0
10697 0.21125 0.886364 0.0054 0 0 0
10698 0.21095 0.886364 0.0054 0 0 0
10699 0.2109 0.886364 0.0054 0 0 0
10700 0.21085 0.886364 0.00535 0 0 0
10701 0.21085 0.886364 0.0054 0 0 0
10702 0.2107 0.886364 0.0055 0 0 0
10703 0.21085 0.886364 0.00545 0 0 0
10704 0.2104 0.886364 0.00545 0 0 0
10705 0.2104 0.886364 0.0055 0 0 0
10706 0.2105 0.886364 0.0055 0 0 0
10707 0.21075 0.886364 0.00555 0 0 0
10708 0.2109 0.886364 0.0055 0 0 0
10709 0.2112 0.886364 0.0055 0 0 0
10710 0.21115 0.886364 0.0055 0 0 0
10711 0.2112 0.886364 0.00545 0 0 0
10712 0.2112 0.886364 0.00545 0 0 0
10713 0.21085 0.886364 0.00545 0 0 0
10714 0.21065 0.886364 0.0054 0 0 0
10715 0.21035 0.886364 0.0054 0 0 0
10716 0.21025 0.886364 0.0054 0 0 0
10717 0.21025 0.863636 0.0054 0 0 0
10718 0.20995 0.863636 0.00535 0 0 0
10719 0.21005 0.886364 0.00525 0 0 0
10720 0.2101 0.886364 0.0053 0.0227273 0 0
10721 0.2099 0.886364 0.00525 0.0227273 0 0
10722 0.20955 0.886364 0.00525 0.0227273 0 0
10723 0.2093 0.886364 0.00525 0.0227273 0 0
10724 0.20915 0.886364 0.00515 0.0227273 0 0
10725 0.2091 0.886364 0.00525 0.0227273 0 0
10726 0.2088 0.886364 0.0052 0.0227273 0 0
10727 0.2087 0.886364 0.00525 0.0227273 0 0
10728 0.2089 0.886364 0.00525 0.0227273 0 0
10729 0.20915 0.886364 0.00525 0.0227273 0 0
10730 0.20935 0.886364 0.00525 0.0227273 0 0
10731 0.20965 0.886364 0.0053 0.0227273 0 0
10732 0.20975 0.886364 0.0053 0.0227273 0 0
10733 0.20965 0.886364 0.0053 0.0227273 0 0
10734 0.20965 0.886364 0.0053 0.0227273 0 0
10735 0.2095 0.886364 0.0053 0.0227273 0 0
10736 0.2092 0.886364 0.0053 0.0227273 0 0
10737 0.20925 0.886364 0.0053 0.0227273 0 0
10738 0.20935 0.886364 0.0053 0.0227273 0 0
10739 0.20935 0.886364 0.0053 0.0227273 0 0
10740 0.2095 0.863636 0.00525 0.0227273 0 0
10741 0.20965 0.863636 0.0053 0.0227273 0 0
10742 0.20945 0.863636 0.0053 0.0227273 0 0
10743 0.20925 0.863636 0.00525 0.0227273 0 0
10744 0.20915 0.863636 0.0053 0.0227273 0 0
10745 0.20905 0.863636 0.0053 0.0227273 0 0
10746 0.2091 0.863636 0.0053 0.0227273 0 0
10747 0.20895 0.863636 0.00525 0.0227273 0 0
10748 0.2088 0.863636 0.00525 0.0227273 0 0
10749 0.2086 0.863636 0.00525 0.0227273 0 0
10750 0.20855 0.863636 0.00525 0.0227273 0 0
10751 0.20845 0.863636 0.0053 0.0227273 0 0
10752 0.2087 0.840909 0.0053 0.0454545 0 0
10753 0.2089 0.840909 0.0053 0.0454545 0 0
10754 0.2092 0.840909 0.0053 0.0454545 0 0
10755 0.2094 0.840909 0.0053 0.0454545 0 0
10756 0.2091 0.840909 0.00525 0.0454545 0 0
10757 0.2092 0.840909 0.00525 0.0454545 0 0
10758 0.20925 0.840909 0.0053 0.0454545 0 0
10759 0.20935 0.840909 0.0053 0.0454545 0 0
10760 0.20925 0.840909 0.0053 0.0454545 0 0
10761 0.20935 0.840909 0.0053 0.0454545 0 0
10762 0.20955 0.840909 0.0053 0.0454545 0 0
10763 0.20965 0.840909 0.00535 0.0454545 0 0
10764 0.20955 0.840909 0.00535 0.0454545 0 0
10765 0.20945 0.840909 0.0054 0.0454545 0 0
10766 0.20945 0.840909 0.0054 0.0454545 0 0
10767 0.20925 0.840909 0.00535 0.0454545 0 0
10768 0.20905 0.840909 0.00535 0.0454545 0 0
10769 0.2089 0.840909 0.00535 0.0454545 0 0
10770 0.20885 0.840909 0.00535 0.0454545 0 0
10771 0.209 0.840909 0.0054 0.0454545 0 0
10772 0.209 0.840909 0.0054 0.0454545 0 0
10773 0.20945 0.840909 0.00535 0.0454545 0 0
10774 0.2092 0.840909 0.00535 0.0454545 0 0
10775 0.2093 0.840909 0.00535 0.0454545 0 0
10776 0.20945 0.840909 0.00535 0.0454545 0 0
10777 0.20965 0.840909 0.0054 0.0454545 0 0
10778 0.2094 0.840909 0.0054 0.0454545 0 0
10779 0.20915 0.840909 0.00535 0.0454545 0 0
10780 0.2091 0.840909 0.00535 0.0454545 0 0
10781 0.20895 0.840909 0.00535 0.0454545 0 0
10782 0.20885 0.840909 0.00545 0.0454545 0 0
10783 0.20925 0.840909 0.0054 0.0454545 0 0
10784 0.209 0.840909 0.0054 0.0454545 0 0
10785 0.20905 0.840909 0.0054 0.0454545 0 0
10786 0.209 0.840909 0.0054 0.0454545 0 0
10787 0.2093 0.840909 0.0054 0.0454545 0 0
10788 0.20905 0.818182 0.0054 0.0454545 0 0
10789 0.20925 0.818182 0.00535 0.0454545 0 0
10790 0.20895 0.818182 0.0054 0.0454545 0 0
10791 0.20895 0.818182 0.0054 0.0454545 0 0
10792 0.20885 0.818182 0.0053 0.0454545 0 0
10793 0.20885 0.818182 0.0053 0.0454545 0 0
10794 0.20905 0.818182 0.00525 0.0454545 0 0
10795 0.20875 0.818182 0.0053 0.0454545 0 0
10796 0.20865 0.840909 0.0053 0.0454545 0 0
10797 0.2084 0.840909 0.00525 0.0454545 0 0
10798 0.2085 0.840909 0.00525 0.0454545 0 0
10799 0.20865 0.840909 0.0052 0.0454545 0 0
10800 0.2088 0.840909 0.00515 0.0454545 0 0
10801 0.2091 0.818182 0.00515 0.0454545 0 0
10802 0.20935 0.818182 0.0051 0.0454545 0 0
10803 0.2097 0.818182 0.0051 0.0454545 0 0
10804 0.20945 0.840909 0.0051 0.0454545 0 0
10805 0.20905 0.840909 0.0051 0.0454545 0 0
10806 0.20885 0.840909 0.00515 0.0454545 0 0
10807 0.2091 0.840909 0.00515 0.0454545 0 0
10808 0.2089 0.840909 0.00515 0.0454545 0 0
10809 0.2092 0.840909 0.00515 0.0454545 0 0
10810 0.20955 0.840909 0.00515 0.0454545 0 0
10811 0.20975 0.818182 0.00515 0.0454545 0 0
10812 0.20955 0.818182 0.0051 0.0454545 0 0
10813 0.2093 0.818182 0.00515 0.0454545 0 0
10814 0.20955 0.818182 0.00515 0.0454545 0 0
10815 0.20955 0.818182 0.0051 0.0454545 0 0
10816 0.2094 0.818182 0.0051 0.0454545 0 0
10817 0.20915 0.818182 0.0051 0.0454545 0 0
10818 0.2091 0.818182 0.00515 0.0454545 0 0
10819 0.20875 0.818182 0.00515 0.0454545 0 0
10820 0.20895 0.818182 0.00515 0.0454545 0 0
10821 0.2092 0.818182 0.00515 0.0454545 0 0
10822 0.20915 0.818182 0.0051 0.0454545 0 0
10823 0.2091 0.818182 0.00515 0.0454545 0 0
10824 0.20915 0.840909 0.00515 0.0227273 0 0
10825 0.20905 0.840909 0.00515 0.0227273 0 0
10826 0.2094 0.840909 0.00515 0.0227273 0 0
10827 0.2093 0.840909 0.0051 0.0227273 0 0
10828 0.2091 0.840909 0.00505 0.0227273 0 0
10829 0.20905 0.840909 0.005 0.0227273 0 0
10830 0.20895 0.840909 0.005 0.0227273 0 0
10831 0.20905 0.840909 0.005 0.0227273 0 0
10832 0.20895 0.840909 0.005 0.0227273 0 0
10833 0.20895 0.840909 0.00505 0.0227273 0 0
10834 0.2088 0.840909 0.00515 0.0227273 0 0
10835 0.20855 0.840909 0.0051 0.0227273 0 0
10836 0.2084 0.840909 0.00515 0.0227273 0 0
10837 0.2085 0.840909 0.00515 0.0227273 0 0
10838 0.20835 0.840909 0.00515 0.0227273 0 0
10839 0.20805 0.840909 0.00515 0.0227273 0 0
10840 0.20835 0.840909 0.00515 0.0227273 0 0
10841 0.20815 0.840909 0.0051 0.0227273 0 0
10842 0.2082 0.840909 0.00515 0.0227273 0 0
10843 0.20805 0.840909 0.00515 0.0227273 0 0
10844 0.20795 0.840909 0.00515 0.0227273 0 0
10845 0.2085 0.840909 0.00515 0.0227273 0 0
10846 0.20835 0.840909 0.00525 0.0227273 0 0
10847 0.20825 0.840909 0.00525 0.0227273 0 0
10848 0.2081 0.840909 0.00525 0.0227273 0 0
10849 0.20855 0.840909 0.00525 0.0227273 0 0
10850 0.2086 0.840909 0.00525 0.0227273 0 0
10851 0.2086 0.840909 0.0053 0.0227273 0 0
10852 0.20865 0.863636 0.00535 0.0227273 0 0
10853 0.20855 0.863636 0.0054 0.0227273 0 0
10854 0.2086 0.863636 0.0055 0.0227273 0 0
10855 0.20865 0.863636 0.00545 0.0227273 0 0
10856 0.2091 0.863636 0.0054 0.0227273 0 0
10857 0.20925 0.863636 0.00545 0.0227273 0 0
10858 0.20955 0.863636 0.00535 0.0227273 0 0
10859 0.20975 0.863636 0.00535 0.0227273 0 0
10860 0.2099 0.863636 0.00535 0.0227273 0 0
10861 0.2099 0.863636 0.00535 0.0227273 0 0
10862 0.20995 0.863636 0.0053 0.0227273 0 0
10863 0.20995 0.863636 0.00535 0.0227273 0 0
10864 0.2097 0.863636 0.0053 0.0227273 0 0
10865 0.2097 0.863636 0.0053 0.0227273 0 0
10866 0.20955 0.863636 0.0053 0.0227273 0 0
10867 0.2094 0.863636 0.0053 0.0227273 0 0
10868 0.20945 0.863636 0.0053 0.0227273 0 0
10869 0.2094 0.863636 0.00535 0.0227273 0 0
10870 0.20955 0.863636 0.00535 0.0227273 0 0
10871 0.2095 0.863636 0.0054 0.0227273 0 0
10872 0.2094 0.863636 0.00545 0.0227273 0 0
10873 0.20945 0.863636 0.0055 0.0227273 0 0
10874 0.2095 0.863636 0.00545 0.0227273 0 0
10875 0.2095 0.863636 0.00545 0.0227273 0 0
10876 0.20915 0.863636 0.00545 0.0227273 0 0
10877 0.2091 0.863636 0.00545 0.0227273 0 0
10878 0.2094 0.863636 0.00545 0.0227273 0 0
10879 0.20905 0.863636 0.00545 0.0227273 0 0
10880 0.2091 0.886364 0.00535 0.0227273 0 0
10881 0.209 0.886364 0.00535 0.0227273 0 0
10882 0.20905 0.886364 0.0053 0.0227273 0 0
10883 0.20895 0.886364 0.0053 0.0227273 0 0
10884 0.20885 0.886364 0.00525 0.0227273 0 0
10885 0.20865 0.886364 0.00525 0.0227273 0 0
10886 0.20835 0.886364 0.00525 0.0227273 0 0
10887 0.2081 0.886364 0.00525 0.0227273 0 0
10888 0.2081 0.886364 0.0053 0.0227273 0 0
10889 0.20805 0.886364 0.00525 0.0227273 0 0
10890 0.2081 0.863636 0.00525 0.0227273 0 0
10891 0.208 0.863636 0.00525 0.0227273 0 0
10892 0.2083 0.863636 0.00525 0.0227273 0 0
10893 0.2084 0.863636 0.00525 0.0227273 0 0
10894 0.2085 0.863636 0.00525 0.0227273 0 0
10895 0.2087 0.863636 0.0052 0.0227273 0 0
10896 0.20885 0.863636 0.00515 0.0227273 0 0
10897 0.2091 0.863636 0.0051 0.0227273 0 0
10898 0.20945 0.863636 0.0051 0.0227273 0 0
10899 0.20955 0.863636 0.00505 0.0227273 0 0
10900 0.20955 0.863636 0.00505 0.0227273 0 0
10901 0.2099 0.863636 0.00505 0.0227273 0 0
10902 0.2098 0.863636 0.00505 0.0227273 0 0
10903 0.2097 0.863636 0.005 0.0227273 0 0
10904 0.2095 0.863636 0.005 0.0227273 0 0
10905 0.2093 0.863636 0.005 0.0227273 0 0
10906 0.2093 0.863636 0.00495 0.0227273 0 0
10907 0.20935 0.863636 0.00495 0.0227273 0 0
10908 0.20945 0.863636 0.0049 0.0227273 0 0
10909 0.20955 0.863636 0.0049 0.0227273 0 0
10910 0.20955 0.863636 0.00495 0.0227273 0 0
10911 0.20935 0.863636 0.00495 0.0227273 0 0
10912 0.20955 0.886364 0.00495 0.0227273 0 0
10913 0.20925 0.886364 0.00495 0.0227273 0 0
10914 0.20925 0.886364 0.0049 0.0227273 0 0
10915 0.2091 0.886364 0.0049 0.0227273 0 0
10916 0.20885 0.886364 0.0049 0.0227273 0 0
10917 0.20885 0.886364 0.0049 0.0227273 0 0
10918 0.20895 0.886364 0.0049 0.0227273 0 0
10919 0.20895 0.886364 0.0049 0.0227273 0 0
10920 0.2087 0.886364 0.0049 0.0227273 0 0
10921 0.209 0.886364 0.0049 0.0227273 0 0
10922 0.209 0.886364 0.0049 0.0227273 0 0
10923 0.2092 0.886364 0.0049 0.0227273 0 0
10924 0.2093 0.886364 0.00485 0.0227273 0 0
10925 0.2094 0.886364 0.00485 0.0227273 0 0
10926 0.2096 0.886364 0.00495 0.0227273 0 0
10927 0.20965 0.886364 0.00495 0.0227273 0 0
10928 0.21 0.886364 0.00495 0.0227273 0 0
10929 0.21015 0.863636 0.00495 0.0227273 0 0
10930 0.20995 0.863636 0.0049 0.0227273 0 0
10931 0.21 0.863636 0.00485 0.0227273 0 0
10932 0.2099 0.863636 0.00485 0.0227273 0 0
10933 0.20995 0.863636 0.00485 0.0227273 0 0
10934 0.20995 0.863636 0.00485 0.0227273 0 0
10935 0.2095 0.863636 0.00485 0.0227273 0 0
10936 0.20945 0.863636 0.0049 0.0227273 0 0
10937 0.2093 0.863636 0.0049 0.0227273 0 0
10938 0.2096 0.863636 0.00495 0.0227273 0 0
10939 0.2093 0.840909 0.00495 0.0227273 0 0
10940 0.2094 0.840909 0.0049 0.0227273 0 0
10941 0.2092 0.840909 0.0049 0.0227273 0 0
10942 0.20945 0.840909 0.0049 0.0227273 0 0
10943 0.20945 0.840909 0.0049 0.0227273 0 0
10944 0.2095 0.840909 0.00485 0.0227273 0 0
10945 0.20935 0.840909 0.0049 0.0227273 0 0
10946 0.2096 0.840909 0.00495 0.0227273 0 0
10947 0.2094 0.840909 0.00495 0.0227273 0 0
10948 0.2094 0.840909 0.00495 0.0227273 0 0
10949 0.2092 0.840909 0.00495 0.0227273 0 0
10950 0.2092 0.840909 0.00495 0.0227273 0 0
10951 0.20925 0.840909 0.00495 0.0227273 0 0
10952 0.2093 0.840909 0.00495 0.0227273 0 0
10953 0.20915 0.840909 0.00495 0.0227273 0 0
10954 0.20955 0.840909 0.00495 0.0227273 0 0
10955 0.2097 0.840909 0.00495 0.0227273 0 0
10956 0.2097 0.818182 0.00495 0.0227273 0 0
10957 0.2094 0.795455 0.00495 0.0227273 0 0
10958 0.20925 0.795455 0.00495 0.0227273 0 0
10959 0.2093 0.795455 0.00495 0.0227273 0 0
10960 0.20915 0.772727 0.00495 0.0227273 0 0
10961 0.209 0.772727 0.00495 0.0227273 0 0
10962 0.20935 0.772727 0.00505 0.0227273 0 0
10963 0.2095 0.772727 0.00505 0.0227273 0 0
10964 0.2094 0.772727 0.00505 0.0227273 0 0
10965 0.20945 0.772727 0.00505 0.0227273 0 0
10966 0.2094 0.772727 0.00505 0.0227273 0 0
10967 0.20935 0.772727 0.00505 0.0227273 0 0
10968 0.20945 0.795455 0.00505 0 0 0
10969 0.20955 0.795455 0.0051 0 0 0
10970 0.20955 0.795455 0.0051 0 0 0
10971 0.20955 0.795455 0.0051 0 0 0
10972 0.2094 0.795455 0.00505 0 0 0
10973 0.2094 0.795455 0.00505 0 0 0
10974 0.20935 0.795455 0.00505 0 0 0
10975 0.2096 0.795455 0.00505 0 0 0
10976 0.20975 0.795455 0.00505 0 0 0
10977 0.2098 0.795455 0.005 0 0 0
10978 0.2097 0.795455 0.005 0 0 0
10979 0.2093 0.795455 0.005 0 0 0
10980 0.20915 0.795455 0.005 0 0 0
10981 0.209 0.795455 0.005 0 0 0
10982 0.20915 0.795455 0.005 0 0 0
10983 0.2092 0.795455 0.005 0 0 0
10984 0.2092 0.795455 0.005 0 0 0
10985 0.2089 0.795455 0.005 0 0 0
10986 0.2085 0.795455 0.005 0 0 0
10987 0.20865 0.795455 0.00495 0 0 0
10988 0.2085 0.795455 0.005 0 0 0
10989 0.2084 0.795455 0.0049 0 0 0
10990 0.20855 0.795455 0.0049 0 0 0
10991 0.20865 0.795455 0.00495 0 0 0
10992 0.2085 0.795455 0.00495 0 0 0
10993 0.20855 0.795455 0.00495 0 0 0
10994 0.20845 0.795455 0.00495 0 0 0
10995 0.2088 0.795455 0.00495 0 0 0
10996 0.2087 0.795455 0.00495 0 0 0
10997 0.2087 0.795455 0.00495 0 0 0
10998 0.2086 0.795455 0.00495 0 0 0
10999 0.20895 0.772727 0.00495 0 0 0
11000 0.20905 0.75 0.00495 0 0 0
11001 0.20915 0.772727 0.00495 0 0 0
11002 0.20905 0.772727 0.00495 0 0 0
11003 0.2094 0.772727 0.00495 0 0 0
11004 0.20925 0.772727 0.00495 0 0 0
11005 0.20925 0.772727 0.0049 0 0 0
11006 0.2091 0.772727 0.0049 0 0 0
11007 0.2095 0.772727 0.0049 0 0 0
11008 0.2095 0.772727 0.00495 0 0 0
11009 0.2096 0.772727 0.00495 0 0 0
11010 0.21 0.795455 0.00495 0 0 0
11011 0.20955 0.795455 0.005 0 0 0
11012 0.20955 0.795455 0.005 0 0 0
11013 0.20925 0.795455 0.005 0 0 0
11014 0.20885 0.795455 0.005 0 0 0
11015 0.20855 0.795455 0.005 0 0 0
11016 0.2088 0.772727 0.005 0 0 0
11017 0.20895 0.795455 0.00505 0 0 0
11018 0.2091 0.795455 0.00505 0 0 0
11019 0.2092 0.818182 0.00505 0 0 0
11020 0.20935 0.818182 0.00505 0 0 0
11021 0.2094 0.818182 0.00505 0 0 0
11022 0.20935 0.818182 0.005 0 0 0
11023 0.20925 0.818182 0.005 0 0 0
11024 0.2092 0.818182 0.005 0 0 0
11025 0.20915 0.818182 0.005 0 0 0
11026 0.2093 0.818182 0.00495 0 0 0
11027 0.2094 0.818182 0.00495 0 0 0
11028 0.2093 0.818182 0.0049 0 0 0
11029 0.20925 0.840909 0.0049 0 0 0
11030 0.20935 0.840909 0.00485 0 0 0
11031 0.2095 0.840909 0.00485 0 0 0
11032 0.20955 0.818182 0.00485 0 0 0
11033 0.20945 0.818182 0.00485 0 0 0
11034 0.2093 0.818182 0.00485 0 0 0
11035 0.2093 0.840909 0.00485 0 0 0
11036 0.2093 0.840909 0.0048 0 0 0
11037 0.20925 0.840909 0.00475 0 0 0
11038 0.20925 0.863636 0.00475 0 0 0
11039 0.20935 0.863636 0.00475 0 0 0
11040 0.20925 0.863636 0.0047 0 0 0
11041 0.20935 0.863636 0.0047 0 0 0
11042 0.20945 0.863636 0.0047 0 0 0
11043 0.20945 0.863636 0.00475 0 0 0
11044 0.2095 0.863636 0.00475 0 0 0
11045 0.2095 0.863636 0.0047 0 0 0
11046 0.20925 0.863636 0.0047 0 0 0
11047 0.2096 0.863636 0.0047 0 0 0
11048 0.2098 0.863636 0.0047 0 0 0
11049 0.21015 0.863636 0.0047 0 0 0
11050 0.2099 0.863636 0.0047 0 0 0
11051 0.2098 0.863636 0.0047 0 0 0
11052 0.2095 0.863636 0.0047 0 0 0
11053 0.2093 0.863636 0.0047 0 0 0
11054 0.2097 0.863636 0.00475 0 0 0
11055 0.20985 0.863636 0.00475 0 0 0
11056 0.20995 0.863636 0.00475 0 0 0
11057 0.2101 0.863636 0.00475 0 0 0
11058 0.21025 0.863636 0.00475 0 0 0
11059 0.21035 0.863636 0.00475 0 0 0
11060 0.21045 0.863636 0.00475 0 0 0
11061 0.21055 0.863636 0.00475 0 0 0
11062 0.21055 0.863636 0.00475 0 0 0
11063 0.2106 0.863636 0.0048 0 0 0
11064 0.2105 0.863636 0.0049 0 0 0
11065 0.21065 0.863636 0.0049 0 0 0
11066 0.21065 0.863636 0.00485 0 0 0
11067 0.2102 0.863636 0.00485 0 0 0
11068 0.21045 0.863636 0.00475 0 0 0
11069 0.21045 0.863636 0.0048 0 0 0
11070 0.21035 0.863636 0.0048 0 0 0
11071 0.21035 0.863636 0.00475 0 0 0
11072 0.2102 0.863636 0.00475 0 0 0
11073 0.21005 0.863636 0.0048 0 0 0
11074 0.2105 0.863636 0.0048 0 0 0
11075 0.2102 0.863636 0.0048 0 0 0
11076 0.2103 0.863636 0.0048 0 0 0
11077 0.2104 0.863636 0.0048 0 0 0
11078 0.2101 0.863636 0.0048 0 0 0
11079 0.21035 0.863636 0.0048 0 0 0
11080 0.21045 0.863636 0.00475 0 0 0
11081 0.21035 0.863636 0.00475 0 0 0
11082 0.21045 0.863636 0.00475 0 0 0
11083 0.2104 0.863636 0.00475 0 0 0
11084 0.21045 0.863636 0.0048 0 0 0
11085 0.2104 0.863636 0.00485 0 0 0
11086 0.2103 0.863636 0.00485 0 0 0
11087 0.21045 0.886364 0.00485 0 0 0
11088 0.2106 0.886364 0.0048 0 0 0
11089 0.21055 0.886364 0.0048 0 0 0
11090 0.21065 0.886364 0.0048 0 0 0
11091 0.2105 0.886364 0.0048 0 0 0
11092 0.2106 0.886364 0.0048 0 0 0
11093 0.21065 0.886364 0.0048 0 0 0
11094 0.2105 0.886364 0.0048 0 0 0
11095 0.2104 0.886364 0.0048 0 0 0
11096 0.2102 0.886364 0.0048 0 0 0
11097 0.21045 0.909091 0.0048 0 0 0
11098 0.21035 0.909091 0.0048 0 0 0
11099 0.21045 0.909091 0.00485 0 0 0
11100 0.21065 0.909091 0.00485 0 0 0
11101 0.2108 0.909091 0.00485 0 0 0
11102 0.21105 0.909091 0.00485 0 0 0
11103 0.2109 0.909091 0.00485 0 0 0
11104 0.2111 0.909091 0.00485 0 0 0
11105 0.21135 0.909091 0.0048 0 0 0
11106 0.2115 0.909091 0.0049 0 0 0
11107 0.21165 0.886364 0.0049 0 0 0
11108 0.2119 0.886364 0.0049 0 0 0
11109 0.21225 0.886364 0.0049 0 0 0
11110 0.2124 0.886364 0.0049 0 0 0
11111 0.21215 0.886364 0.0049 0 0 0
11112 0.21215 0.886364 0.00495 0 0 0
11113 0.21235 0.886364 0.00495 0 0 0
11114 0.21225 0.886364 0.00485 0 0 0
11115 0.2122 0.886364 0.00485 0 0 0
11116 0.21245 0.886364 0.0048 0 0 0
11117 0.21225 0.886364 0.0048 0 0 0
11118 0.2124 0.886364 0.0048 0 0 0
11119 0.2124 0.886364 0.0048 0 0 0
11120 0.2126 0.886364 0.0048 0 0 0
11121 0.2127 0.886364 0.00485 0 0 0
11122 0.21285 0.909091 0.0049 0 0 0
11123 0.21315 0.909091 0.0049 0 0 0
11124 0.21325 0.909091 0.0049 0 0 0
11125 0.21295 0.909091 0.0049 0 0 0
11126 0.21295 0.909091 0.0049 0 0 0
11127 0.2134 0.909091 0.00485 0 0 0
11128 0.2135 0.909091 0.0049 0 0 0
11129 0.21355 0.909091 0.0049 0 0 0
11130 0.2139 0.886364 0.00485 0 0 0
11131 0.21405 0.886364 0.0048 0 0 0
11132 0.2139 0.886364 0.0048 0 0 0
11133 0.21425 0.886364 0.0048 0 0 0
11134 0.21425 0.909091 0.00475 0 0 0
11135 0.2145 0.909091 0.00475 0 0 0
11136 0.21395 0.909091 0.0048 0 0 0
11137 0.2139 0.909091 0.00485 0 0 0
11138 0.214 0.909091 0.00485 0 0 0
11139 0.2141 0.886364 0.00485 0 0 0
11140 0.2142 0.886364 0.0049 0 0 0
11141 0.2143 0.886364 0.0049 0 0 0
11142 0.2145 0.886364 0.00485 0 0 0
11143 0.2143 0.863636 0.00485 0 0 0
11144 0.2145 0.863636 0.0049 0 0 0
11145 0.21455 0.863636 0.00485 0 0 0
11146 0.21455 0.863636 0.00485 0 0 0
11147 0.2147 0.863636 0.00485 0 0 0
11148 0.21485 0.863636 0.0049 0 0 0
11149 0.215 0.863636 0.0049 0 0 0
11150 0.21525 0.863636 0.00485 0 0 0
11151 0.2154 0.863636 0.00485 0 0 0
11152 0.21545 0.863636 0.00485 0 0 0
11153 0.2156 0.863636 0.00485 0 0 0
11154 0.2157 0.863636 0.00485 0 0 0
11155 0.21545 0.863636 0.00485 0 0 0
11156 0.2156 0.863636 0.00485 0 0 0
11157 0.21605 0.863636 0.00485 0 0 0
11158 0.2161 0.863636 0.0048 0 0 0
11159 0.21585 0.840909 0.0048 0 0 0
11160 0.2161 0.840909 0.0048 0 0 0
11161 0.2159 0.840909 0.0048 0 0 0
11162 0.2159 0.840909 0.0048 0 0 0
11163 0.2157 0.840909 0.0048 0 0 0
11164 0.21575 0.840909 0.0048 0 0 0
11165 0.21585 0.840909 0.0048 0 0 0
11166 0.2159 0.840909 0.00475 0 0 0
11167 0.2163 0.840909 0.00475 0 0 0
11168 0.21645 0.840909 0.0047 0 0 0
11169 0.2169 0.840909 0.0047 0 0 0
11170 0.21685 0.840909 0.0047 0 0 0
11171 0.217 0.863636 0.00465 0 0 0
11172 0.2173 0.863636 0.00465 0 0 0
11173 0.21735 0.863636 0.00465 0 0 0
11174 0.21755 0.863636 0.00465 0 0 0
11175 0.2176 0.863636 0.00465 0 0 0
11176 0.21735 0.863636 0.00465 0 0 0
11177 0.21735 0.863636 0.00465 0 0 0
11178 0.21735 0.840909 0.00465 0 0 0
11179 0.217 0.840909 0.00465 0 0 0
11180 0.2169 0.840909 0.00465 0 0 0
11181 0.21695 0.863636 0.00465 0 0 0
11182 0.217 0.863636 0.00465 0 0 0
11183 0.21735 0.840909 0.0047 0 0 0
11184 0.21735 0.818182 0.0047 0 0 0
11185 0.21755 0.818182 0.0047 0 0 0
11186 0.2176 0.818182 0.0047 0 0 0
11187 0.2175 0.818182 0.0047 0 0 0
11188 0.21805 0.818182 0.00465 0 0 0
11189 0.2181 0.818182 0.0045 0 0 0
11190 0.2179 0.818182 0.0045 0 0 0
11191 0.2178 0.818182 0.0045 0 0 0
11192 0.2176 0.818182 0.00455 0 0 0
11193 0.2183 0.818182 0.00455 0 0 0
11194 0.21815 0.818182 0.00455 0 0 0
11195 0.218 0.795455 0.00455 0 0 0
11196 0.21805 0.795455 0.00455 0 0 0
11197 0.21815 0.795455 0.0046 0 0 0
11198 0.2181 0.795455 0.0046 0 0 0
11199 0.2181 0.818182 0.00455 0 0 0
11200 0.2181 0.818182 0.00455 0 0 0
11201 0.21875 0.818182 0.0045 0 0 0
11202 0.21875 0.818182 0.0045 0 0 0
11203 0.21895 0.818182 0.00445 0 0 0
11204 0.21895 0.818182 0.0045 0 0 0
11205 0.21885 0.818182 0.0045 0 0 0
11206 0.2187 0.818182 0.00455 0.0227273 0 0
11207 0.21835 0.818182 0.00455 0.0227273 0 0
11208 0.2184 0.818182 0.00455 0.0227273 0 0
11209 0.21865 0.818182 0.00455 0.0227273 0 0
11210 0.2185 0.818182 0.00455 0.0227273 0 0
11211 0.21835 0.818182 0.00455 0.0227273 0 0
11212 0.2181 0.818182 0.00455 0.0227273 0 0
11213 0.218 0.818182 0.0046 0.0227273 0 0
11214 0.218 0.818182 0.00455 0.0227273 0 0
11215 0.2179 0.818182 0.0045 0.0227273 0 0
11216 0.21805 0.818182 0.0045 0.0227273 0 0
11217 0.2182 0.818182 0.00445 0.0227273 0 0
11218 0.21855 0.818182 0.00445 0.0227273 0 0
11219 0.2187 0.818182 0.0044 0.0227273 0 0
11220 0.2182 0.818182 0.00445 0.0227273 0 0
11221 0.2185 0.818182 0.00445 0.0227273 0 0
11222 0.2185 0.818182 0.00445 0.0227273 0 0
11223 0.2184 0.818182 0.00445 0.0227273 0 0
11224 0.21875 0.795455 0.00445 0.0227273 0 0
11225 0.21825 0.795455 0.00445 0.0227273 0 0
11226 0.2181 0.795455 0.00445 0.0227273 0 0
11227 0.2183 0.795455 0.0045 0.0227273 0 0
11228 0.2183 0.772727 0.00455 0.0227273 0 0
11229 0.21805 0.772727 0.00455 0.0227273 0 0
11230 0.21815 0.772727 0.0046 0.0227273 0 0
11231 0.2181 0.772727 0.0046 0.0227273 0 0
11232 0.2181 0.772727 0.0046 0.0227273 0 0
11233 0.2179 0.772727 0.0046 0.0227273 0 0
11234 0.2179 0.772727 0.0046 0.0227273 0 0
11235 0.218 0.772727 0.0046 0.0227273 0 0
11236 0.21775 0.772727 0.00465 0.0227273 0 0
11237 0.21765 0.795455 0.00465 0.0227273 0 0
11238 0.2174 0.772727 0.00465 0.0227273 0 0
11239 0.2177 0.772727 0.00465 0.0227273 0 0
11240 0.2175 0.772727 0.00465 0.0227273 0 0
11241 0.21785 0.772727 0.00465 0.0227273 0 0
11242 0.21775 0.75 0.00465 0.0227273 0 0
11243 0.2177 0.75 0.0046 0.0227273 0 0
11244 0.2179 0.75 0.0046 0.0227273 0 0
11245 0.2178 0.772727 0.0046 0.0227273 0 0
11246 0.2179 0.772727 0.00465 0.0227273 0 0
11247 0.21765 0.795455 0.0046 0.0227273 0 0
11248 0.21765 0.795455 0.0046 0.0227273 0 0
11249 0.218 0.795455 0.0046 0.0227273 0 0
11250 0.2181 0.795455 0.0046 0.0227273 0 0
11251 0.21815 0.795455 0.0046 0.0227273 0 0
11252 0.21845 0.795455 0.0046 0.0227273 0 0
11253 0.2181 0.795455 0.00465 0.0227273 0 0
11254 0.2182 0.795455 0.00465 0.0227273 0 0
11255 0.2184 0.795455 0.00465 0.0227273 0 0
11256 0.21845 0.795455 0.00465 0.0227273 0 0
11257 0.21835 0.795455 0.00465 0.0227273 0 0
11258 0.21845 0.795455 0.0046 0.0227273 0 0
11259 0.21855 0.795455 0.00465 0.0227273 0 0
11260 0.2186 0.795455 0.0047 0.0227273 0 0
11261 0.21865 0.795455 0.0047 0.0227273 0 0
11262 0.21875 0.795455 0.0047 0.0227273 0 0
11263 0.21885 0.795455 0.0047 0.0227273 0 0
11264 0.219 0.795455 0.00475 0.0227273 0 0
11265 0.21925 0.795455 0.00475 0.0227273 0 0
11266 0.21925 0.795455 0.00475 0.0227273 0 0
11267 0.21915 0.795455 0.00475 0.0227273 0 0
11268 0.2187 0.795455 0.0048 0.0227273 0 0
11269 0.2189 0.795455 0.0048 0.0227273 0 0
11270 0.21895 0.795455 0.0048 0.0227273 0 0
11271 0.21935 0.795455 0.00475 0.0227273 0 0
11272 0.21915 0.795455 0.00475 0.0227273 0 0
11273 0.21915 0.772727 0.0049 0.0227273 0 0
11274 0.21925 0.772727 0.0049 0.0227273 0 0
11275 0.21935 0.772727 0.0049 0.0227273 0 0
11276 0.21945 0.772727 0.00495 0.0227273 0 0
11277 0.21975 0.772727 0.00495 0.0227273 0 0
11278 0.21965 0.772727 0.0049 0.0227273 0 0
11279 0.2197 0.772727 0.0049 0.0227273 0 0
11280 0.21965 0.772727 0.00485 0.0227273 0 0
11281 0.21945 0.772727 0.0048 0.0227273 0 0
11282 0.2191 0.772727 0.0048 0.0227273 0 0
11283 0.21905 0.772727 0.0047 0.0227273 0 0
11284 0.21915 0.772727 0.0047 0.0227273 0 0
11285 0.2188 0.772727 0.0047 0.0227273 0 0
11286 0.2189 0.772727 0.0047 0.0227273 0 0
11287 0.2191 0.772727 0.0047 0.0227273 0 0
11288 0.2191 0.795455 0.0047 0.0227273 0 0
11289 0.2191 0.795455 0.0047 0.0227273 0 0
11290 0.2191 0.795455 0.0047 0.0227273 0 0
11291 0.219 0.795455 0.00475 0.0227273 0 0
11292 0.2188 0.795455 0.00485 0.0227273 0 0
11293 0.21865 0.795455 0.00485 0.0227273 0 0
11294 0.2187 0.795455 0.00485 0.0227273 0 0
11295 0.21855 0.795455 0.00485 0.0227273 0 0
11296 0.2186 0.795455 0.00485 0.0227273 0 0
11297 0.21895 0.795455 0.00495 0.0227273 0 0
11298 0.2189 0.795455 0.00495 0.0227273 0 0
11299 0.2188 0.795455 0.00505 0.0227273 0 0
11300 0.21855 0.795455 0.00505 0.0227273 0 0
11301 0.2185 0.818182 0.0051 0.0227273 0 0
11302 0.2186 0.795455 0.00505 0.0227273 0 0
11303 0.2186 0.795455 0.0051 0.0227273 0 0
11304 0.21815 0.795455 0.0051 0.0227273 0 0
11305 0.21805 0.795455 0.00505 0.0227273 0 0
11306 0.2181 0.795455 0.00505 0.0227273 0 0
11307 0.21825 0.772727 0.00505 0.0227273 0 0
11308 0.2188 0.772727 0.00505 0.0227273 0 0
11309 0.21875 0.772727 0.00505 0.0227273 0 0
11310 0.2186 0.772727 0.0051 0.0227273 0 0
11311 0.21875 0.772727 0.00505 0.0227273 0 0
11312 0.219 0.772727 0.00505 0.0227273 0 0
11313 0.21905 0.772727 0.005 0.0227273 0 0
11314 0.21895 0.772727 0.005 0.0227273 0 0
11315 0.21925 0.772727 0.005 0.0227273 0 0
11316 0.21875 0.772727 0.00505 0.0227273 0 0
11317 0.2187 0.727273 0.00495 0.0227273 0 0
11318 0.2189 0.727273 0.00485 0.0227273 0 0
11319 0.2189 0.727273 0.00475 0.0227273 0 0
11320 0.21895 0.75 0.0048 0.0227273 0 0
11321 0.219 0.75 0.00485 0.0227273 0 0
11322 0.21915 0.75 0.0049 0.0227273 0 0
11323 0.21925 0.75 0.0048 0.0227273 0 0
11324 0.21925 0.772727 0.00485 0.0227273 0 0
11325 0.2196 0.772727 0.00485 0.0227273 0 0
11326 0.2195 0.772727 0.00485 0.0227273 0 0
11327 0.21955 0.772727 0.0048 0.0227273 0 0
11328 0.21945 0.772727 0.0048 0.0227273 0 0
11329 0.2198 0.772727 0.00485 0.0227273 0 0
11330 0.2197 0.772727 0.00495 0.0227273 0 0
11331 0.22015 0.772727 0.00495 0.0227273 0 0
11332 0.22015 0.772727 0.0049 0.0227273 0 0
11333 0.2204 0.772727 0.00495 0.0227273 0 0
11334 0.2202 0.772727 0.00495 0.0227273 0 0
11335 0.22035 0.75 0.005 0.0227273 0 0
11336 0.2204 0.75 0.005 0.0227273 0 0
11337 0.2201 0.75 0.005 0.0227273 0 0
11338 0.2204 0.772727 0.005 0.0227273 0 0
11339 0.22035 0.772727 0.005 0.0227273 0 0
11340 0.2205 0.795455 0.005 0.0227273 0 0
11341 0.22045 0.795455 0.005 0.0227273 0 0
11342 0.22005 0.795455 0.005 0.0227273 0 0
11343 0.22025 0.795455 0.005 0.0227273 0 0
11344 0.22005 0.795455 0.00495 0.0227273 0 0
11345 0.22015 0.795455 0.00495 0.0227273 0 0
11346 0.22055 0.818182 0.005 0.0227273 0 0
11347 0.2205 0.818182 0.005 0.0227273 0 0
11348 0.22065 0.818182 0.005 0.0227273 0 0
11349 0.2207 0.818182 0.00495 0.0227273 0 0
11350 0.2209 0.840909 0.0049 0.0227273 0 0
11351 0.22085 0.840909 0.0049 0.0227273 0 0
11352 0.22065 0.840909 0.00485 0.0227273 0 0
11353 0.22075 0.840909 0.00485 0.0227273 0 0
11354 0.22055 0.840909 0.00485 0.0227273 0 0
11355 0.22065 0.818182 0.00475 0.0227273 0 0
11356 0.22045 0.818182 0.00475 0.0227273 0 0
11357 0.22055 0.818182 0.00475 0.0227273 0 0
11358 0.22095 0.818182 0.00475 0.0227273 0 0
11359 0.22105 0.818182 0.0048 0.0227273 0 0
11360 0.22095 0.818182 0.0048 0.0227273 0 0
11361 0.2214 0.818182 0.0048 0.0227273 0 0
11362 0.22105 0.818182 0.0048 0.0227273 0 0
11363 0.22065 0.818182 0.0048 0.0227273 0 0
11364 0.22055 0.818182 0.00485 0.0227273 0 0
11365 0.22045 0.818182 0.00485 0.0227273 0 0
11366 0.22045 0.818182 0.00485 0.0227273 0 0
11367 0.2203 0.818182 0.00485 0.0227273 0 0
11368 0.2204 0.818182 0.0048 0.0227273 0 0
11369 0.22065 0.818182 0.00485 0.0227273 0 0
11370 0.22095 0.818182 0.0049 0.0227273 0 0
11371 0.22105 0.818182 0.00485 0.0227273 0 0
11372 0.221 0.818182 0.00485 0.0227273 0 0
11373 0.22085 0.818182 0.00485 0.0227273 0 0
11374 0.22095 0.818182 0.0048 0.0227273 0 0
11375 0.22105 0.818182 0.0048 0.0227273 0 0
11376 0.22105 0.818182 0.00485 0.0227273 0 0
11377 0.2209 0.840909 0.0049 0.0227273 0 0
11378 0.221 0.840909 0.0049 0.0227273 0 0
11379 0.22085 0.840909 0.0049 0.0227273 0 0
11380 0.22115 0.840909 0.0049 0.0227273 0 0
11381 0.2211 0.840909 0.0049 0.0227273 0 0
11382 0.2207 0.840909 0.0049 0.0227273 0 0
11383 0.22105 0.840909 0.0049 0.0227273 0 0
11384 0.22135 0.840909 0.0049 0.0227273 0 0
11385 0.22115 0.840909 0.0049 0.0227273 0 0
11386 0.2212 0.840909 0.00495 0.0227273 0 0
11387 0.22105 0.840909 0.0049 0.0227273 0 0
11388 0.22105 0.818182 0.00485 0.0227273 0 0
11389 0.2212 0.818182 0.0049 0.0227273 0 0
11390 0.2208 0.818182 0.00485 0.0227273 0 0
11391 0.22045 0.818182 0.00485 0.0227273 0 0
11392 0.22055 0.818182 0.00485 0.0227273 0 0
11393 0.2207 0.818182 0.00485 0.0227273 0 0
11394 0.22075 0.840909 0.00485 0.0227273 0 0
11395 0.22065 0.840909 0.00485 0.0227273 0 0
11396 0.22065 0.818182 0.0048 0.0227273 0 0
11397 0.2207 0.818182 0.0048 0.0227273 0 0
11398 0.22085 0.818182 0.00475 0.0227273 0 0
11399 0.22105 0.818182 0.00475 0.0227273 0 0
11400 0.22075 0.818182 0.0047 0.0227273 0 0
11401 0.22115 0.818182 0.0047 0.0227273 0 0
11402 0.2211 0.818182 0.00465 0.0227273 0 0
11403 0.22125 0.818182 0.0047 0.0227273 0 0
11404 0.22125 0.818182 0.00465 0.0227273 0 0
11405 0.2214 0.818182 0.0047 0.0227273 0 0
11406 0.22165 0.795455 0.0047 0.0227273 0 0
11407 0.22205 0.795455 0.0047 0.0227273 0 0
11408 0.22215 0.795455 0.00465 0.0227273 0 0
11409 0.22235 0.795455 0.00465 0.0227273 0 0
11410 0.2227 0.795455 0.0046 0.0227273 0 0
11411 0.2229 0.795455 0.00455 0.0227273 0 0
11412 0.22295 0.795455 0.00465 0.0227273 0 0
11413 0.22345 0.795455 0.00465 0.0227273 0 0
11414 0.2235 0.818182 0.00465 0.0227273 0 0
11415 0.22355 0.818182 0.00465 0.0227273 0 0
11416 0.22295 0.840909 0.00465 0.0227273 0 0
11417 0.2232 0.840909 0.0047 0.0227273 0 0
11418 0.2232 0.840909 0.0047 0.0227273 0 0
11419 0.223 0.818182 0.0047 0.0227273 0 0
11420 0.2229 0.818182 0.00475 0.0227273 0 0
11421 0.2232 0.795455 0.0048 0.0227273 0 0
11422 0.22365 0.795455 0.0048 0.0227273 0 0
11423 0.22375 0.795455 0.0048 0.0227273 0 0
11424 0.2238 0.795455 0.0048 0.0227273 0 0
11425 0.2235 0.795455 0.0048 0.0227273 0 0
11426 0.2238 0.795455 0.0048 0.0227273 0 0
11427 0.2239 0.795455 0.0048 0.0227273 0 0
11428 0.2242 0.795455 0.0048 0.0227273 0 0
11429 0.2243 0.795455 0.00475 0.0227273 0 0
11430 0.2243 0.795455 0.0047 0.0227273 0 0
11431 0.22425 0.795455 0.00475 0.0227273 0 0
11432 0.22385 0.795455 0.00475 0.0227273 0 0
11433 0.22375 0.795455 0.0048 0.0227273 0 0
11434 0.2238 0.795455 0.0048 0.0227273 0 0
11435 0.22395 0.795455 0.0048 0.0227273 0 0
11436 0.2239 0.795455 0.0048 0.0227273 0 0
11437 0.2241 0.795455 0.0047 0.0227273 0 0
11438 0.224 0.795455 0.00465 0.0227273 0 0
11439 0.2243 0.818182 0.00465 0.0227273 0 0
11440 0.22405 0.818182 0.00465 0.0227273 0 0
11441 0.22445 0.818182 0.00465 0.0227273 0 0
11442 0.22475 0.818182 0.0046 0.0227273 0 0
11443 0.22465 0.818182 0.0046 0.0227273 0 0
11444 0.2249 0.818182 0.00455 0.0227273 0 0
11445 0.2249 0.840909 0.00455 0.0227273 0 0
11446 0.2251 0.818182 0.00455 0.0227273 0 0
11447 0.2249 0.818182 0.0046 0.0227273 0 0
11448 0.22475 0.818182 0.0046 0.0227273 0 0
11449 0.2249 0.840909 0.00465 0.0227273 0 0
11450 0.22465 0.840909 0.0046 0.0227273 0 0
11451 0.22445 0.840909 0.00455 0.0227273 0 0
11452 0.2244 0.840909 0.00455 0.0227273 0 0
11453 0.2243 0.840909 0.00455 0.0227273 0 0
11454 0.2244 0.840909 0.0046 0.0227273 0 0
11455 0.22435 0.840909 0.00455 0.0227273 0 0
11456 0.2245 0.840909 0.00455 0.0227273 0 0
11457 0.22455 0.840909 0.00455 0.0227273 0 0
11458 0.2244 0.840909 0.00455 0.0227273 0 0
11459 0.2246 0.818182 0.0046 0.0227273 0 0
11460 0.2246 0.818182 0.0046 0.0227273 0 0
11461 0.22445 0.818182 0.0046 0.0227273 0 0
11462 0.22455 0.818182 0.0046 0.0227273 0 0
11463 0.2246 0.795455 0.00465 0.0227273 0 0
11464 0.22465 0.795455 0.0046 0.0227273 0 0
11465 0.22495 0.795455 0.0046 0.0227273 0 0
11466 0.22495 0.795455 0.00465 0.0227273 0 0
11467 0.2251 0.795455 0.00465 0.0227273 0 0
11468 0.2245 0.795455 0.00465 0.0227273 0 0
11469 0.22425 0.795455 0.00465 0.0227273 0 0
11470 0.224 0.795455 0.00455 0.0227273 0 0
11471 0.2244 0.795455 0.0045 0.0227273 0 0
11472 0.2246 0.795455 0.0045 0.0227273 0 0
11473 0.22485 0.818182 0.00455 0.0227273 0 0
11474 0.2249 0.818182 0.0045 0.0227273 0 0
11475 0.22535 0.818182 0.0045 0.0227273 0 0
11476 0.22535 0.818182 0.0045 0.0227273 0 0
11477 0.2256 0.818182 0.0045 0.0227273 0 0
11478 0.22555 0.818182 0.00445 0.0227273 0 0
11479 0.22585 0.818182 0.00445 0.0227273 0 0
11480 0.22585 0.818182 0.0044 0.0227273 0 0
11481 0.22595 0.818182 0.00435 0.0227273 0 0
11482 0.22625 0.818182 0.0044 0.0227273 0 0
11483 0.22665 0.818182 0.0044 0.0227273 0 0
11484 0.2263 0.840909 0.0044 0.0227273 0 0
11485 0.22655 0.840909 0.0044 0.0227273 0 0
11486 0.2265 0.840909 0.0044 0.0227273 0 0
11487 0.22645 0.840909 0.0044 0.0227273 0 0
11488 0.22645 0.840909 0.00435 0.0227273 0 0
11489 0.22645 0.840909 0.00435 0.0227273 0 0
11490 0.22645 0.840909 0.0043 0.0227273 0 0
11491 0.2267 0.840909 0.0043 0.0227273 0 0
11492 0.22695 0.840909 0.0043 0.0227273 0 0
11493 0.22695 0.840909 0.0043 0.0227273 0 0
11494 0.22715 0.840909 0.00435 0.0227273 0 0
11495 0.2274 0.818182 0.00435 0.0227273 0 0
11496 0.2275 0.818182 0.00435 0.0227273 0 0
11497 0.2273 0.840909 0.0044 0.0227273 0 0
11498 0.2272 0.840909 0.0044 0.0227273 0 0
11499 0.22775 0.840909 0.00435 0.0227273 0 0
11500 0.2278 0.840909 0.0043 0.0227273 0 0
11501 0.22785 0.863636 0.0044 0.0227273 0 0
11502 0.228 0.863636 0.0044 0.0227273 0 0
11503 0.22835 0.863636 0.0044 0.0227273 0 0
11504 0.22855 0.863636 0.0044 0.0227273 0 0
11505 0.22825 0.863636 0.0044 0.0227273 0 0
11506 0.22815 0.886364 0.0044 0.0227273 0 0
11507 0.2282 0.886364 0.0044 0.0227273 0 0
11508 0.22825 0.886364 0.0044 0.0227273 0 0
11509 0.22795 0.886364 0.0044 0.0227273 0 0
11510 0.22785 0.886364 0.0044 0.0227273 0 0
11511 0.22805 0.886364 0.0044 0.0227273 0 0
11512 0.22805 0.886364 0.00435 0.0227273 0 0
11513 0.228 0.886364 0.0044 0.0227273 0 0
11514 0.2281 0.886364 0.0044 0.0227273 0 0
11515 0.22795 0.886364 0.0044 0.0227273 0 0
11516 0.2278 0.886364 0.00445 0.0227273 0 0
11517 0.2279 0.886364 0.00445 0.0227273 0 0
11518 0.2278 0.886364 0.0044 0.0227273 0 0
11519 0.2278 0.886364 0.0043 0.0227273 0 0
11520 0.2277 0.886364 0.0043 0.0227273 0 0
11521 0.2277 0.886364 0.0043 0.0227273 0 0
11522 0.22755 0.886364 0.00425 0.0227273 0 0
11523 0.2276 0.886364 0.00425 0.0227273 0 0
11524 0.2276 0.886364 0.00425 0.0227273 0 0
11525 0.22765 0.886364 0.00425 0.0227273 0 0
11526 0.22765 0.886364 0.00425 0.0227273 0 0
11527 0.22775 0.886364 0.0043 0.0227273 0 0
11528 0.22785 0.886364 0.0043 0.0227273 0 0
11529 0.22805 0.886364 0.0043 0.0227273 0 0
11530 0.22825 0.886364 0.00435 0.0227273 0 0
11531 0.2284 0.886364 0.00435 0.0227273 0 0
11532 0.22865 0.909091 0.00425 0.0227273 0 0
11533 0.22855 0.909091 0.00425 0.0227273 0 0
11534 0.22835 0.909091 0.00425 0.0227273 0 0
11535 0.2285 0.909091 0.00425 0.0227273 0 0
11536 0.22855 0.909091 0.00425 0.0227273 0 0
11537 0.2282 0.909091 0.00425 0.0227273 0 0
11538 0.22825 0.909091 0.00425 0.0227273 0 0
11539 0.22815 0.909091 0.00425 0.0227273 0 0
11540 0.22825 0.909091 0.0042 0.0227273 0 0
11541 0.22845 0.909091 0.0042 0.0227273 0 0
[truncated: 274,499 more chars]
