# Supplementary material for: HIV Competition Dynamics over Sexual Networks: First Comer Advantage Conserves Founder Effects
Source: PLoS Comput Biol. 2015 Feb 5;11(2):e1004093. doi: 10.1371/journal.pcbi.1004093 (PMC4318579; doi:10.1371/journal.pcbi.1004093)
Supplement: S1 File — (ZIP) [file pcbi.1004093.s001.zip › fileS1/sample/testrun.dat]

# Property | mean | stderror | num of sample 
infectedpopHIV1 0.018635 0.000359712 100
infectedcswHIV1 0.56 0.0254632 100
infectedpopHIV2 0.0005 0 100
infectedcswHIV2 0 0 100
infectedpopHIV3 0 0 100
infectedcswHIV3 0 0 100
exponentmales 2.63799 0 1
exponentfemales 3.78821 0 1
numberofcsw 8 0 1
numberoflinks 385 0 1
numreslinks 0 0 1
runtime(min): 0.394215
