# Supplementary material for: HIV Competition Dynamics over Sexual Networks: First Comer Advantage Conserves Founder Effects
Source: PLoS Comput Biol. 2015 Feb 5;11(2):e1004093. doi: 10.1371/journal.pcbi.1004093 (PMC4318579; doi:10.1371/journal.pcbi.1004093)
Supplement: S1 File — (ZIP) [file pcbi.1004093.s001.zip › fileS1/sample/testrun.pen]

# time | HIV1pop | HIV1 csw | HIV2 pop | HIV2 csw | HIV3 pop | HIV3 csw
1 0 0 0 0 0 0
2 0 0 0 0 0 0
3 0 0 0 0 0 0
4 0 0 0 0 0 0
5 0 0 0 0 0 0
6 0 0 0 0 0 0
7 0 0 0 0 0 0
8 0 0 0 0 0 0
9 0 0 0 0 0 0
10 0 0 0 0 0 0
11 0 0 0 0 0 0
12 0 0 0 0 0 0
13 0 0 0 0 0 0
14 0 0 0 0 0 0
15 0 0 0 0 0 0
16 0 0 0 0 0 0
17 0 0 0 0 0 0
18 0 0 0 0 0 0
19 0 0 0 0 0 0
20 0 0 0 0 0 0
21 0 0 0 0 0 0
22 0 0 0 0 0 0
23 0 0 0 0 0 0
24 0 0 0 0 0 0
25 0 0 0 0 0 0
26 0 0 0 0 0 0
27 0 0 0 0 0 0
28 0 0 0 0 0 0
29 0 0 0 0 0 0
30 0 0 0 0 0 0
31 0 0 0 0 0 0
32 0 0 0 0 0 0
33 0 0 0 0 0 0
34 0 0 0 0 0 0
35 0 0 0 0 0 0
36 0 0 0 0 0 0
37 0 0 0 0 0 0
38 0 0 0 0 0 0
39 0 0 0 0 0 0
40 0 0 0 0 0 0
41 0 0 0 0 0 0
42 0 0 0 0 0 0
43 0 0 0 0 0 0
44 0 0 0 0 0 0
45 0 0 0 0 0 0
46 0 0 0 0 0 0
47 0 0 0 0 0 0
48 0 0 0 0 0 0
49 0 0 0 0 0 0
50 0 0 0 0 0 0
51 0 0 0 0 0 0
52 0 0 0 0 0 0
53 0 0 0 0 0 0
54 0 0 0 0 0 0
55 0 0 0 0 0 0
56 0 0 0 0 0 0
57 0 0 0 0 0 0
58 0 0 0 0 0 0
59 0 0 0 0 0 0
60 0 0 0 0 0 0
61 0 0 0 0 0 0
62 0 0 0 0 0 0
63 0 0 0 0 0 0
64 0 0 0 0 0 0
65 0 0 0 0 0 0
66 0 0 0 0 0 0
67 0 0 0 0 0 0
68 0 0 0 0 0 0
69 0 0 0 0 0 0
70 0 0 0 0 0 0
71 0 0 0 0 0 0
72 0 0 0 0 0 0
73 0 0 0 0 0 0
74 0 0 0 0 0 0
75 0 0 0 0 0 0
76 0 0 0 0 0 0
77 0 0 0 0 0 0
78 0 0 0 0 0 0
79 0 0 0 0 0 0
80 0 0 0 0 0 0
81 0 0 0 0 0 0
82 0 0 0 0 0 0
83 0 0 0 0 0 0
84 0 0 0 0 0 0
85 0 0 0 0 0 0
86 0 0 0 0 0 0
87 0 0 0 0 0 0
88 0 0 0 0 0 0
89 0 0 0 0 0 0
90 0 0 0 0 0 0
91 0 0 0 0 0 0
92 0 0 0 0 0 0
93 0 0 0 0 0 0
94 0 0 0 0 0 0
95 0 0 0 0 0 0
96 0 0 0 0 0 0
97 0 0 0 0 0 0
98 0 0 0 0 0 0
99 0 0 0 0 0 0
100 0 0 0 0 0 0
101 0 0 0 0 0 0
102 0 0 0 0 0 0
103 0 0 0 0 0 0
104 0 0 0 0 0 0
105 0 0 0 0 0 0
106 0 0 0 0 0 0
107 0 0 0 0 0 0
108 0 0 0 0 0 0
109 0 0 0 0 0 0
110 0 0 0 0 0 0
111 0 0 0 0 0 0
112 0 0 0 0 0 0
113 0 0 0 0 0 0
114 0 0 0 0 0 0
115 0 0 0 0 0 0
116 0 0 0 0 0 0
117 0 0 0 0 0 0
118 0 0 0 0 0 0
119 0 0 0 0 0 0
120 0 0 0 0 0 0
121 0 0 0 0 0 0
122 0 0 0 0 0 0
123 0 0 0 0 0 0
124 0 0 0 0 0 0
125 0 0 0 0 0 0
126 0 0 0 0 0 0
127 0 0 0 0 0 0
128 0 0 0 0 0 0
129 0 0 0 0 0 0
130 0 0 0 0 0 0
131 0 0 0 0 0 0
132 0 0 0 0 0 0
133 0 0 0 0 0 0
134 0 0 0 0 0 0
135 0 0 0 0 0 0
136 0 0 0 0 0 0
137 0 0 0 0 0 0
138 0 0 0 0 0 0
139 0 0 0 0 0 0
140 0 0 0 0 0 0
141 0 0 0 0 0 0
142 0 0 0 0 0 0
143 0 0 0 0 0 0
144 0 0 0 0 0 0
145 0 0 0 0 0 0
146 0 0 0 0 0 0
147 0 0 0 0 0 0
148 0 0 0 0 0 0
149 0 0 0 0 0 0
150 0 0 0 0 0 0
151 0 0 0 0 0 0
152 0 0 0 0 0 0
153 0 0 0 0 0 0
154 0 0 0 0 0 0
155 0 0 0 0 0 0
156 0 0 0 0 0 0
157 0 0 0 0 0 0
158 0 0 0 0 0 0
159 0 0 0 0 0 0
160 0 0 0 0 0 0
161 0 0 0 0 0 0
162 0 0 0 0 0 0
163 0 0 0 0 0 0
164 0 0 0 0 0 0
165 0 0 0 0 0 0
166 0 0 0 0 0 0
167 0 0 0 0 0 0
168 0 0 0 0 0 0
169 0 0 0 0 0 0
170 0 0 0 0 0 0
171 0 0 0 0 0 0
172 0 0 0 0 0 0
173 0 0 0 0 0 0
174 0 0 0 0 0 0
175 0 0 0 0 0 0
176 0 0 0 0 0 0
177 0 0 0 0 0 0
178 0 0 0 0 0 0
179 0 0 0 0 0 0
180 0 0 0 0 0 0
181 0 0 0 0 0 0
182 0 0 0 0 0 0
183 0 0 0 0 0 0
184 0 0 0 0 0 0
185 0 0 0 0 0 0
186 0 0 0 0 0 0
187 0 0 0 0 0 0
188 0 0 0 0 0 0
189 0 0 0 0 0 0
190 0 0 0 0 0 0
191 0 0 0 0 0 0
192 0 0 0 0 0 0
193 0 0 0 0 0 0
194 0 0 0 0 0 0
195 0 0 0 0 0 0
196 0 0 0 0 0 0
197 0 0 0 0 0 0
198 0 0 0 0 0 0
199 0 0 0 0 0 0
200 0 0 0 0 0 0
201 0 0 0 0 0 0
202 0 0 0 0 0 0
203 0 0 0 0 0 0
204 0 0 0 0 0 0
205 0 0 0 0 0 0
206 0 0 0 0 0 0
207 0 0 0 0 0 0
208 0 0 0 0 0 0
209 0 0 0 0 0 0
210 0 0 0 0 0 0
211 0 0 0 0 0 0
212 0 0 0 0 0 0
213 0 0 0 0 0 0
214 0 0 0 0 0 0
215 0 0 0 0 0 0
216 0 0 0 0 0 0
217 0 0 0 0 0 0
218 0 0 0 0 0 0
219 0 0 0 0 0 0
220 0 0 0 0 0 0
221 0 0 0 0 0 0
222 0 0 0 0 0 0
223 0 0 0 0 0 0
224 0 0 0 0 0 0
225 0 0 0 0 0 0
226 0 0 0 0 0 0
227 0 0 0 0 0 0
228 0 0 0 0 0 0
229 0 0 0 0 0 0
230 0 0 0 0 0 0
231 0 0 0 0 0 0
232 0 0 0 0 0 0
233 0 0 0 0 0 0
234 0 0 0 0 0 0
235 0 0 0 0 0 0
236 0 0 0 0 0 0
237 0 0 0 0 0 0
238 0 0 0 0 0 0
239 0 0 0 0 0 0
240 0 0 0 0 0 0
241 0 0 0 0 0 0
242 0 0 0 0 0 0
243 0 0 0 0 0 0
244 0 0 0 0 0 0
245 0 0 0 0 0 0
246 0 0 0 0 0 0
247 0 0 0 0 0 0
248 0 0 0 0 0 0
249 0 0 0 0 0 0
250 0 0 0 0 0 0
251 0 0 0 0 0 0
252 0 0 0 0 0 0
253 0 0 0 0 0 0
254 0 0 0 0 0 0
255 0 0 0 0 0 0
256 0 0 0 0 0 0
257 0 0 0 0 0 0
258 0 0 0 0 0 0
259 0 0 0 0 0 0
260 0 0 0 0 0 0
261 0 0 0 0 0 0
262 0 0 0 0 0 0
263 0 0 0 0 0 0
264 0 0 0 0 0 0
265 0 0 0 0 0 0
266 0 0 0 0 0 0
267 0 0 0 0 0 0
268 0 0 0 0 0 0
269 0 0 0 0 0 0
270 0 0 0 0 0 0
271 0 0 0 0 0 0
272 0 0 0 0 0 0
273 0 0 0 0 0 0
274 0 0 0 0 0 0
275 0 0 0 0 0 0
276 0 0 0 0 0 0
277 0 0 0 0 0 0
278 0 0 0 0 0 0
279 0 0 0 0 0 0
280 0 0 0 0 0 0
281 0 0 0 0 0 0
282 0 0 0 0 0 0
283 0 0 0 0 0 0
284 0 0 0 0 0 0
285 0 0 0 0 0 0
286 0 0 0 0 0 0
287 0 0 0 0 0 0
288 0 0 0 0 0 0
289 0 0 0 0 0 0
290 0 0 0 0 0 0
291 0 0 0 0 0 0
292 0 0 0 0 0 0
293 0 0 0 0 0 0
294 0 0 0 0 0 0
295 0 0 0 0 0 0
296 0 0 0 0 0 0
297 0 0 0 0 0 0
298 0 0 0 0 0 0
299 0 0 0 0 0 0
300 0 0 0 0 0 0
301 0 0 0 0 0 0
302 0 0 0 0 0 0
303 0 0 0 0 0 0
304 0 0 0 0 0 0
305 0 0 0 0 0 0
306 0 0 0 0 0 0
307 0 0 0 0 0 0
308 0 0 0 0 0 0
309 0 0 0 0 0 0
310 0 0 0 0 0 0
311 0 0 0 0 0 0
312 0 0 0 0 0 0
313 0 0 0 0 0 0
314 0 0 0 0 0 0
315 0 0 0 0 0 0
316 0 0 0 0 0 0
317 0 0 0 0 0 0
318 0 0 0 0 0 0
319 0 0 0 0 0 0
320 0 0 0 0 0 0
321 0 0 0 0 0 0
322 0 0 0 0 0 0
323 0 0 0 0 0 0
324 0 0 0 0 0 0
325 0 0 0 0 0 0
326 0 0 0 0 0 0
327 0 0 0 0 0 0
328 0 0 0 0 0 0
329 0 0 0 0 0 0
330 0 0 0 0 0 0
331 0 0 0 0 0 0
332 0 0 0 0 0 0
333 0 0 0 0 0 0
334 0 0 0 0 0 0
335 0 0 0 0 0 0
336 0 0 0 0 0 0
337 0 0 0 0 0 0
338 0 0 0 0 0 0
339 0 0 0 0 0 0
340 0 0 0 0 0 0
341 0 0 0 0 0 0
342 0 0 0 0 0 0
343 0 0 0 0 0 0
344 0 0 0 0 0 0
345 0 0 0 0 0 0
346 0 0 0 0 0 0
347 0 0 0 0 0 0
348 0 0 0 0 0 0
349 0 0 0 0 0 0
350 0 0 0 0 0 0
351 0 0 0 0 0 0
352 0 0 0 0 0 0
353 0 0 0 0 0 0
354 0 0 0 0 0 0
355 0 0 0 0 0 0
356 0 0 0 0 0 0
357 0 0 0 0 0 0
358 0 0 0 0 0 0
359 0 0 0 0 0 0
360 0 0 0 0 0 0
361 0 0 0 0 0 0
362 0 0 0 0 0 0
363 0 0 0 0 0 0
364 0 0 0 0 0 0
365 0 0 0 0 0 0
366 0 0 0 0 0 0
367 0 0 0 0 0 0
368 0 0 0 0 0 0
369 0 0 0 0 0 0
370 0 0 0 0 0 0
371 0 0 0 0 0 0
372 0 0 0 0 0 0
373 0 0 0 0 0 0
374 0 0 0 0 0 0
375 0 0 0 0 0 0
376 0 0 0 0 0 0
377 0 0 0 0 0 0
378 0 0 0 0 0 0
379 0 0 0 0 0 0
380 0 0 0 0 0 0
381 0 0 0 0 0 0
382 0 0 0 0 0 0
383 0 0 0 0 0 0
384 0 0 0 0 0 0
385 0 0 0 0 0 0
386 0 0 0 0 0 0
387 0 0 0 0 0 0
388 0 0 0 0 0 0
389 0 0 0 0 0 0
390 0 0 0 0 0 0
391 0 0 0 0 0 0
392 0 0 0 0 0 0
393 0 0 0 0 0 0
394 0 0 0 0 0 0
395 0 0 0 0 0 0
396 0 0 0 0 0 0
397 0 0 0 0 0 0
398 0 0 0 0 0 0
399 0 0 0 0 0 0
400 0 0 0 0 0 0
401 0 0 0 0 0 0
402 0 0 0 0 0 0
403 0 0 0 0 0 0
404 0 0 0 0 0 0
405 0 0 0 0 0 0
406 0 0 0 0 0 0
407 0 0 0 0 0 0
408 0 0 0 0 0 0
409 0 0 0 0 0 0
410 0 0 0 0 0 0
411 0 0 0 0 0 0
412 0 0 0 0 0 0
413 0 0 0 0 0 0
414 0 0 0 0 0 0
415 0 0 0 0 0 0
416 0 0 0 0 0 0
417 0 0 0 0 0 0
418 0 0 0 0 0 0
419 0 0 0 0 0 0
420 0 0 0 0 0 0
421 0 0 0 0 0 0
422 0 0 0 0 0 0
423 0 0 0 0 0 0
424 0 0 0 0 0 0
425 0 0 0 0 0 0
426 0 0 0 0 0 0
427 0 0 0 0 0 0
428 0 0 0 0 0 0
429 0 0 0 0 0 0
430 0 0 0 0 0 0
431 0 0 0 0 0 0
432 0 0 0 0 0 0
433 0 0 0 0 0 0
434 0 0 0 0 0 0
435 0 0 0 0 0 0
436 0 0 0 0 0 0
437 0 0 0 0 0 0
438 0 0 0 0 0 0
439 0 0 0 0 0 0
440 0 0 0 0 0 0
441 0 0 0 0 0 0
442 0 0 0 0 0 0
443 0 0 0 0 0 0
444 0 0 0 0 0 0
445 0 0 0 0 0 0
446 0 0 0 0 0 0
447 0 0 0 0 0 0
448 0 0 0 0 0 0
449 0 0 0 0 0 0
450 0 0 0 0 0 0
451 0 0 0 0 0 0
452 0 0 0 0 0 0
453 0 0 0 0 0 0
454 0 0 0 0 0 0
455 0 0 0 0 0 0
456 0 0 0 0 0 0
457 0 0 0 0 0 0
458 0 0 0 0 0 0
459 0 0 0 0 0 0
460 0 0 0 0 0 0
461 0 0 0 0 0 0
462 0 0 0 0 0 0
463 0 0 0 0 0 0
464 0 0 0 0 0 0
465 0 0 0 0 0 0
466 0 0 0 0 0 0
467 0 0 0 0 0 0
468 0 0 0 0 0 0
469 0 0 0 0 0 0
470 0 0 0 0 0 0
471 0 0 0 0 0 0
472 0 0 0 0 0 0
473 0 0 0 0 0 0
474 0 0 0 0 0 0
475 0 0 0 0 0 0
476 0 0 0 0 0 0
477 0 0 0 0 0 0
478 0 0 0 0 0 0
479 0 0 0 0 0 0
480 0 0 0 0 0 0
481 0 0 0 0 0 0
482 0 0 0 0 0 0
483 0 0 0 0 0 0
484 0 0 0 0 0 0
485 0 0 0 0 0 0
486 0 0 0 0 0 0
487 0 0 0 0 0 0
488 0 0 0 0 0 0
489 0 0 0 0 0 0
490 0 0 0 0 0 0
491 0 0 0 0 0 0
492 0 0 0 0 0 0
493 0 0 0 0 0 0
494 0 0 0 0 0 0
495 0 0 0 0 0 0
496 0 0 0 0 0 0
497 0 0 0 0 0 0
498 0 0 0 0 0 0
499 0 0 0 0 0 0
500 0 0 0 0 0 0
501 0 0 0 0 0 0
502 0 0 0 0 0 0
503 0 0 0 0 0 0
504 0 0 0 0 0 0
505 0 0 0 0 0 0
506 0 0 0 0 0 0
507 0 0 0 0 0 0
508 0 0 0 0 0 0
509 0 0 0 0 0 0
510 0 0 0 0 0 0
511 0 0 0 0 0 0
512 0 0 0 0 0 0
513 0 0 0 0 0 0
514 0 0 0 0 0 0
515 0 0 0 0 0 0
516 0 0 0 0 0 0
517 0 0 0 0 0 0
518 0 0 0 0 0 0
519 0 0 0 0 0 0
520 0 0 0 0 0 0
521 0 0 0 0 0 0
522 0 0 0 0 0 0
523 0 0 0 0 0 0
524 0 0 0 0 0 0
525 0 0 0 0 0 0
526 0 0 0 0 0 0
527 0 0 0 0 0 0
528 0 0 0 0 0 0
529 0 0 0 0 0 0
530 0 0 0 0 0 0
531 0 0 0 0 0 0
532 0 0 0 0 0 0
533 0 0 0 0 0 0
534 0 0 0 0 0 0
535 0 0 0 0 0 0
536 0 0 0 0 0 0
537 0 0 0 0 0 0
538 0 0 0 0 0 0
539 0 0 0 0 0 0
540 0 0 0 0 0 0
541 0 0 0 0 0 0
542 0 0 0 0 0 0
543 0 0 0 0 0 0
544 0 0 0 0 0 0
545 0 0 0 0 0 0
546 0 0 0 0 0 0
547 0 0 0 0 0 0
548 0 0 0 0 0 0
549 0 0 0 0 0 0
550 0 0 0 0 0 0
551 0 0 0 0 0 0
552 0 0 0 0 0 0
553 0 0 0 0 0 0
554 0 0 0 0 0 0
555 0 0 0 0 0 0
556 0 0 0 0 0 0
557 0 0 0 0 0 0
558 0 0 0 0 0 0
559 0 0 0 0 0 0
560 0 0 0 0 0 0
561 0 0 0 0 0 0
562 0 0 0 0 0 0
563 0 0 0 0 0 0
564 0 0 0 0 0 0
565 0 0 0 0 0 0
566 0 0 0 0 0 0
567 0 0 0 0 0 0
568 0 0 0 0 0 0
569 0 0 0 0 0 0
570 0 0 0 0 0 0
571 0 0 0 0 0 0
572 0 0 0 0 0 0
573 0 0 0 0 0 0
574 0 0 0 0 0 0
575 0 0 0 0 0 0
576 0 0 0 0 0 0
577 0 0 0 0 0 0
578 0 0 0 0 0 0
579 0 0 0 0 0 0
580 0 0 0 0 0 0
581 0 0 0 0 0 0
582 0 0 0 0 0 0
583 0 0 0 0 0 0
584 0 0 0 0 0 0
585 0 0 0 0 0 0
586 0 0 0 0 0 0
587 0 0 0 0 0 0
588 0 0 0 0 0 0
589 0 0 0 0 0 0
590 0 0 0 0 0 0
591 0 0 0 0 0 0
592 0 0 0 0 0 0
593 0 0 0 0 0 0
594 0 0 0 0 0 0
595 0 0 0 0 0 0
596 0 0 0 0 0 0
597 0 0 0 0 0 0
598 0 0 0 0 0 0
599 0 0 0 0 0 0
600 0 0 0 0 0 0
601 0 0 0 0 0 0
602 0 0 0 0 0 0
603 0 0 0 0 0 0
604 0 0 0 0 0 0
605 0 0 0 0 0 0
606 0 0 0 0 0 0
607 0 0 0 0 0 0
608 0 0 0 0 0 0
609 0 0 0 0 0 0
610 0 0 0 0 0 0
611 0 0 0 0 0 0
612 0 0 0 0 0 0
613 0 0 0 0 0 0
614 0 0 0 0 0 0
615 0 0 0 0 0 0
616 0 0 0 0 0 0
617 0 0 0 0 0 0
618 0 0 0 0 0 0
619 0 0 0 0 0 0
620 0 0 0 0 0 0
621 0 0 0 0 0 0
622 0 0 0 0 0 0
623 0 0 0 0 0 0
624 0 0 0 0 0 0
625 0 0 0 0 0 0
626 0 0 0 0 0 0
627 0 0 0 0 0 0
628 0 0 0 0 0 0
629 0 0 0 0 0 0
630 0 0 0 0 0 0
631 0 0 0 0 0 0
632 0 0 0 0 0 0
633 0 0 0 0 0 0
634 0 0 0 0 0 0
635 0 0 0 0 0 0
636 0 0 0 0 0 0
637 0 0 0 0 0 0
638 0 0 0 0 0 0
639 0 0 0 0 0 0
640 0 0 0 0 0 0
641 0 0 0 0 0 0
642 0 0 0 0 0 0
643 0 0 0 0 0 0
644 0 0 0 0 0 0
645 0 0 0 0 0 0
646 0 0 0 0 0 0
647 0 0 0 0 0 0
648 0 0 0 0 0 0
649 0 0 0 0 0 0
650 0 0 0 0 0 0
651 0 0 0 0 0 0
652 0 0 0 0 0 0
653 0 0 0 0 0 0
654 0 0 0 0 0 0
655 0 0 0 0 0 0
656 0 0 0 0 0 0
657 0 0 0 0 0 0
658 0 0 0 0 0 0
659 0 0 0 0 0 0
660 0 0 0 0 0 0
661 0 0 0 0 0 0
662 0 0 0 0 0 0
663 0 0 0 0 0 0
664 0 0 0 0 0 0
665 0 0 0 0 0 0
666 0 0 0 0 0 0
667 0 0 0 0 0 0
668 0 0 0 0 0 0
669 0 0 0 0 0 0
670 0 0 0 0 0 0
671 0 0 0 0 0 0
672 0 0 0 0 0 0
673 0 0 0 0 0 0
674 0 0 0 0 0 0
675 0 0 0 0 0 0
676 0 0 0 0 0 0
677 0 0 0 0 0 0
678 0 0 0 0 0 0
679 0 0 0 0 0 0
680 0 0 0 0 0 0
681 0 0 0 0 0 0
682 0 0 0 0 0 0
683 0 0 0 0 0 0
684 0 0 0 0 0 0
685 0 0 0 0 0 0
686 0 0 0 0 0 0
687 0 0 0 0 0 0
688 0 0 0 0 0 0
689 0 0 0 0 0 0
690 0 0 0 0 0 0
691 0 0 0 0 0 0
692 0 0 0 0 0 0
693 0 0 0 0 0 0
694 0 0 0 0 0 0
695 0 0 0 0 0 0
696 0 0 0 0 0 0
697 0 0 0 0 0 0
698 0 0 0 0 0 0
699 0 0 0 0 0 0
700 0 0 0 0 0 0
701 0 0 0 0 0 0
702 0 0 0 0 0 0
703 0 0 0 0 0 0
704 0 0 0 0 0 0
705 0 0 0 0 0 0
706 0 0 0 0 0 0
707 0 0 0 0 0 0
708 0 0 0 0 0 0
709 0 0 0 0 0 0
710 0 0 0 0 0 0
711 0 0 0 0 0 0
712 0 0 0 0 0 0
713 0 0 0 0 0 0
714 0 0 0 0 0 0
715 0 0 0 0 0 0
716 0 0 0 0 0 0
717 0 0 0 0 0 0
718 0 0 0 0 0 0
719 0 0 0 0 0 0
720 0 0 0 0 0 0
721 0 0 0 0 0 0
722 0 0 0 0 0 0
723 0 0 0 0 0 0
724 0 0 0 0 0 0
725 0 0 0 0 0 0
726 0 0 0 0 0 0
727 0 0 0 0 0 0
728 0 0 0 0 0 0
729 0 0 0 0 0 0
730 0 0 0 0 0 0
731 0 0 0 0 0 0
732 0 0 0 0 0 0
733 0 0 0 0 0 0
734 0 0 0 0 0 0
735 0 0 0 0 0 0
736 0 0 0 0 0 0
737 0 0 0 0 0 0
738 0 0 0 0 0 0
739 0 0 0 0 0 0
740 0 0 0 0 0 0
741 0 0 0 0 0 0
742 0 0 0 0 0 0
743 0 0 0 0 0 0
744 0 0 0 0 0 0
745 0 0 0 0 0 0
746 0 0 0 0 0 0
747 0 0 0 0 0 0
748 0 0 0 0 0 0
749 0 0 0 0 0 0
750 0 0 0 0 0 0
751 0 0 0 0 0 0
752 0 0 0 0 0 0
753 0 0 0 0 0 0
754 0 0 0 0 0 0
755 0 0 0 0 0 0
756 0 0 0 0 0 0
757 0 0 0 0 0 0
758 0 0 0 0 0 0
759 0 0 0 0 0 0
760 0 0 0 0 0 0
761 0 0 0 0 0 0
762 0 0 0 0 0 0
763 0 0 0 0 0 0
764 0 0 0 0 0 0
765 0 0 0 0 0 0
766 0 0 0 0 0 0
767 0 0 0 0 0 0
768 0 0 0 0 0 0
769 0 0 0 0 0 0
770 0 0 0 0 0 0
771 0 0 0 0 0 0
772 0 0 0 0 0 0
773 0 0 0 0 0 0
774 0 0 0 0 0 0
775 0 0 0 0 0 0
776 0 0 0 0 0 0
777 0 0 0 0 0 0
778 0 0 0 0 0 0
779 0 0 0 0 0 0
780 0 0 0 0 0 0
781 0 0 0 0 0 0
782 0 0 0 0 0 0
783 0 0 0 0 0 0
784 0 0 0 0 0 0
785 0 0 0 0 0 0
786 0 0 0 0 0 0
787 0 0 0 0 0 0
788 0 0 0 0 0 0
789 0 0 0 0 0 0
790 0 0 0 0 0 0
791 0 0 0 0 0 0
792 0 0 0 0 0 0
793 0 0 0 0 0 0
794 0 0 0 0 0 0
795 0 0 0 0 0 0
796 0 0 0 0 0 0
797 0 0 0 0 0 0
798 0 0 0 0 0 0
799 0 0 0 0 0 0
800 0 0 0 0 0 0
801 0 0 0 0 0 0
802 0 0 0 0 0 0
803 0 0 0 0 0 0
804 0 0 0 0 0 0
805 0 0 0 0 0 0
806 0 0 0 0 0 0
807 0 0 0 0 0 0
808 0 0 0 0 0 0
809 0 0 0 0 0 0
810 0 0 0 0 0 0
811 0 0 0 0 0 0
812 0 0 0 0 0 0
813 0 0 0 0 0 0
814 0 0 0 0 0 0
815 0 0 0 0 0 0
816 0 0 0 0 0 0
817 0 0 0 0 0 0
818 0 0 0 0 0 0
819 0 0 0 0 0 0
820 0 0 0 0 0 0
821 0 0 0 0 0 0
822 0 0 0 0 0 0
823 0 0 0 0 0 0
824 0 0 0 0 0 0
825 0 0 0 0 0 0
826 0 0 0 0 0 0
827 0 0 0 0 0 0
828 0 0 0 0 0 0
829 0 0 0 0 0 0
830 0 0 0 0 0 0
831 0 0 0 0 0 0
832 0 0 0 0 0 0
833 0 0 0 0 0 0
834 0 0 0 0 0 0
835 0 0 0 0 0 0
836 0 0 0 0 0 0
837 0 0 0 0 0 0
838 0 0 0 0 0 0
839 0 0 0 0 0 0
840 0 0 0 0 0 0
841 0 0 0 0 0 0
842 0 0 0 0 0 0
843 0 0 0 0 0 0
844 0 0 0 0 0 0
845 0 0 0 0 0 0
846 0 0 0 0 0 0
847 0 0 0 0 0 0
848 0 0 0 0 0 0
849 0 0 0 0 0 0
850 0 0 0 0 0 0
851 0 0 0 0 0 0
852 0 0 0 0 0 0
853 0 0 0 0 0 0
854 0 0 0 0 0 0
855 0 0 0 0 0 0
856 0 0 0 0 0 0
857 0 0 0 0 0 0
858 0 0 0 0 0 0
859 0 0 0 0 0 0
860 0 0 0 0 0 0
861 0 0 0 0 0 0
862 0 0 0 0 0 0
863 0 0 0 0 0 0
864 0 0 0 0 0 0
865 0 0 0 0 0 0
866 0 0 0 0 0 0
867 0 0 0 0 0 0
868 0 0 0 0 0 0
869 0 0 0 0 0 0
870 0 0 0 0 0 0
871 0 0 0 0 0 0
872 0 0 0 0 0 0
873 0 0 0 0 0 0
874 0 0 0 0 0 0
875 0 0 0 0 0 0
876 0 0 0 0 0 0
877 0 0 0 0 0 0
878 0 0 0 0 0 0
879 0 0 0 0 0 0
880 0 0 0 0 0 0
881 0 0 0 0 0 0
882 0 0 0 0 0 0
883 0 0 0 0 0 0
884 0 0 0 0 0 0
885 0 0 0 0 0 0
886 0 0 0 0 0 0
887 0 0 0 0 0 0
888 0 0 0 0 0 0
889 0 0 0 0 0 0
890 0 0 0 0 0 0
891 0 0 0 0 0 0
892 0 0 0 0 0 0
893 0 0 0 0 0 0
894 0 0 0 0 0 0
895 0 0 0 0 0 0
896 0 0 0 0 0 0
897 0 0 0 0 0 0
898 0 0 0 0 0 0
899 0 0 0 0 0 0
900 0 0 0 0 0 0
901 0 0 0 0 0 0
902 0 0 0 0 0 0
903 0 0 0 0 0 0
904 0 0 0 0 0 0
905 0 0 0 0 0 0
906 0 0 0 0 0 0
907 0 0 0 0 0 0
908 0 0 0 0 0 0
909 0 0 0 0 0 0
910 0 0 0 0 0 0
911 0 0 0 0 0 0
912 0 0 0 0 0 0
913 0 0 0 0 0 0
914 0 0 0 0 0 0
915 0 0 0 0 0 0
916 0 0 0 0 0 0
917 0 0 0 0 0 0
918 0 0 0 0 0 0
919 0 0 0 0 0 0
920 0 0 0 0 0 0
921 0 0 0 0 0 0
922 0 0 0 0 0 0
923 0 0 0 0 0 0
924 0 0 0 0 0 0
925 0 0 0 0 0 0
926 0 0 0 0 0 0
927 0 0 0 0 0 0
928 0 0 0 0 0 0
929 0 0 0 0 0 0
930 0 0 0 0 0 0
931 0 0 0 0 0 0
932 0 0 0 0 0 0
933 0 0 0 0 0 0
934 0 0 0 0 0 0
935 0 0 0 0 0 0
936 0 0 0 0 0 0
937 0 0 0 0 0 0
938 0 0 0 0 0 0
939 0 0 0 0 0 0
940 0 0 0 0 0 0
941 0 0 0 0 0 0
942 0 0 0 0 0 0
943 0 0 0 0 0 0
944 0 0 0 0 0 0
945 0 0 0 0 0 0
946 0 0 0 0 0 0
947 0 0 0 0 0 0
948 0 0 0 0 0 0
949 0 0 0 0 0 0
950 0 0 0 0 0 0
951 0 0 0 0 0 0
952 0 0 0 0 0 0
953 0 0 0 0 0 0
954 0 0 0 0 0 0
955 0 0 0 0 0 0
956 0 0 0 0 0 0
957 0 0 0 0 0 0
958 0 0 0 0 0 0
959 0 0 0 0 0 0
960 0 0 0 0 0 0
961 0 0 0 0 0 0
962 0 0 0 0 0 0
963 0 0 0 0 0 0
964 0 0 0 0 0 0
965 0 0 0 0 0 0
966 0 0 0 0 0 0
967 0 0 0 0 0 0
968 0 0 0 0 0 0
969 0 0 0 0 0 0
970 0 0 0 0 0 0
971 0 0 0 0 0 0
972 0 0 0 0 0 0
973 0 0 0 0 0 0
974 0 0 0 0 0 0
975 0 0 0 0 0 0
976 0 0 0 0 0 0
977 0 0 0 0 0 0
978 0 0 0 0 0 0
979 0 0 0 0 0 0
980 0 0 0 0 0 0
981 0 0 0 0 0 0
982 0 0 0 0 0 0
983 0 0 0 0 0 0
984 0 0 0 0 0 0
985 0 0 0 0 0 0
986 0 0 0 0 0 0
987 0 0 0 0 0 0
988 0 0 0 0 0 0
989 0 0 0 0 0 0
990 0 0 0 0 0 0
991 0 0 0 0 0 0
992 0 0 0 0 0 0
993 0 0 0 0 0 0
994 0 0 0 0 0 0
995 0 0 0 0 0 0
996 0 0 0 0 0 0
997 0 0 0 0 0 0
998 0 0 0 0 0 0
999 0 0 0 0 0 0
1000 0 0 0 0 0 0
1001 0 0.125 0 0 0 0
1002 0 0.125 0 0 0 0
1003 0 0.125 0 0 0 0
1004 0 0.125 0 0 0 0
1005 0 0.125 0 0 0 0
1006 0 0.125 0 0 0 0
1007 0 0.125 0 0 0 0
1008 0 0.125 0 0 0 0
1009 0 0.125 0 0 0 0
1010 0 0.125 0 0 0 0
1011 0 0.125 0 0 0 0
1012 0 0.125 0 0 0 0
1013 0 0.125 0 0 0 0
1014 0 0.125 0 0 0 0
1015 0 0.125 0 0 0 0
1016 0 0.125 0 0 0 0
1017 0 0.125 0 0 0 0
1018 0 0.125 0 0 0 0
1019 0 0.125 0 0 0 0
1020 0 0.125 0 0 0 0
1021 0 0.125 0 0 0 0
1022 0 0.125 0 0 0 0
1023 0 0.125 0 0 0 0
1024 0 0.125 0 0 0 0
1025 0 0.125 0 0 0 0
1026 0 0.125 0 0 0 0
1027 0 0.125 0 0 0 0
1028 0 0.125 0 0 0 0
1029 0 0.125 0 0 0 0
1030 0 0.125 0 0 0 0
1031 0 0.125 0 0 0 0
1032 0 0.125 0 0 0 0
1033 0 0.125 0 0 0 0
1034 0 0.125 0 0 0 0
1035 0 0.125 0 0 0 0
1036 0 0.125 0 0 0 0
1037 0 0.125 0 0 0 0
1038 0 0.125 0 0 0 0
1039 0 0.125 0 0 0 0
1040 0 0.125 0 0 0 0
1041 0 0.125 0 0 0 0
1042 0 0.125 0 0 0 0
1043 0 0.125 0 0 0 0
1044 0 0.125 0 0 0 0
1045 0 0.125 0 0 0 0
1046 0 0.125 0 0 0 0
1047 0 0.125 0 0 0 0
1048 0 0.125 0 0 0 0
1049 0 0.125 0 0 0 0
1050 0 0.125 0 0 0 0
1051 0 0.125 0 0 0 0
1052 0 0.125 0 0 0 0
1053 0 0.125 0 0 0 0
1054 0 0.125 0 0 0 0
1055 0 0.125 0 0 0 0
1056 0 0.125 0 0 0 0
1057 0 0.125 0 0 0 0
1058 0 0.125 0 0 0 0
1059 0 0.125 0 0 0 0
1060 0 0.125 0 0 0 0
1061 0 0.125 0 0 0 0
1062 0 0.125 0 0 0 0
1063 0 0.125 0 0 0 0
1064 0 0.125 0 0 0 0
1065 0 0.125 0 0 0 0
1066 0 0.125 0 0 0 0
1067 0 0.125 0 0 0 0
1068 0 0.125 0 0 0 0
1069 0 0.125 0 0 0 0
1070 0 0.125 0 0 0 0
1071 0 0.125 0 0 0 0
1072 0 0.125 0 0 0 0
1073 0 0.125 0 0 0 0
1074 0 0.125 0 0 0 0
1075 0 0.125 0 0 0 0
1076 0 0.125 0 0 0 0
1077 0 0.125 0 0 0 0
1078 0 0.125 0 0 0 0
1079 0 0.125 0 0 0 0
1080 0 0.125 0 0 0 0
1081 0 0.125 0 0 0 0
1082 0 0.125 0 0 0 0
1083 0 0.125 0 0 0 0
1084 0 0.125 0 0 0 0
1085 0 0.125 0 0 0 0
1086 0 0.125 0 0 0 0
1087 0 0.125 0 0 0 0
1088 0 0.125 0 0 0 0
1089 0 0.125 0 0 0 0
1090 0 0.125 0 0 0 0
1091 0 0.125 0 0 0 0
1092 0 0.125 0 0 0 0
1093 0 0.125 0 0 0 0
1094 0 0.125 0 0 0 0
1095 0 0.125 0 0 0 0
1096 0 0.125 0 0 0 0
1097 0 0.125 0 0 0 0
1098 0 0.125 0 0 0 0
1099 0 0.125 0 0 0 0
1100 0 0.125 0 0 0 0
1101 0 0.125 0 0 0 0
1102 0 0.125 0 0 0 0
1103 0 0.125 0 0 0 0
1104 0 0.125 0 0 0 0
1105 0 0.125 0 0 0 0
1106 0 0.125 0 0 0 0
1107 0 0.125 0 0 0 0
1108 0 0.125 0 0 0 0
1109 0 0.125 0 0 0 0
1110 0 0.125 0 0 0 0
1111 0 0.125 0 0 0 0
1112 0 0.125 0 0 0 0
1113 0 0.125 0 0 0 0
1114 0 0.125 0 0 0 0
1115 0 0.125 0 0 0 0
1116 0 0.125 0 0 0 0
1117 0 0.125 0 0 0 0
1118 0 0.125 0 0 0 0
1119 0 0.125 0 0 0 0
1120 0 0.125 0 0 0 0
1121 0 0.125 0 0 0 0
1122 0 0.125 0 0 0 0
1123 0 0.125 0 0 0 0
1124 0 0.125 0 0 0 0
1125 0 0.125 0 0 0 0
1126 0 0.125 0 0 0 0
1127 0 0.125 0 0 0 0
1128 0 0.125 0 0 0 0
1129 0 0.125 0 0 0 0
1130 0 0.125 0 0 0 0
1131 0 0.125 0 0 0 0
1132 0 0.125 0 0 0 0
1133 0 0.125 0 0 0 0
1134 0 0.125 0 0 0 0
1135 0 0.125 0 0 0 0
1136 0 0.125 0 0 0 0
1137 0.0005 0.125 0 0 0 0
1138 0.0005 0.125 0 0 0 0
1139 0.0005 0.125 0 0 0 0
1140 0.0005 0.125 0 0 0 0
1141 0.0005 0.125 0 0 0 0
1142 0.0005 0.125 0 0 0 0
1143 0.0005 0.125 0 0 0 0
1144 0.0005 0.125 0 0 0 0
1145 0.0005 0.125 0 0 0 0
1146 0.0005 0.125 0 0 0 0
1147 0.0005 0.125 0 0 0 0
1148 0.0005 0.125 0 0 0 0
1149 0.0005 0.125 0 0 0 0
1150 0.0005 0.125 0 0 0 0
1151 0.0005 0.125 0 0 0 0
1152 0.0005 0.125 0 0 0 0
1153 0.0005 0.125 0 0 0 0
1154 0.0005 0.125 0 0 0 0
1155 0.0005 0.125 0 0 0 0
1156 0.0005 0.125 0 0 0 0
1157 0.0005 0.125 0 0 0 0
1158 0.0005 0.125 0 0 0 0
1159 0.0005 0.125 0 0 0 0
1160 0.0005 0.125 0 0 0 0
1161 0.0005 0.125 0 0 0 0
1162 0.0005 0.125 0 0 0 0
1163 0.0005 0.125 0 0 0 0
1164 0.0005 0.125 0 0 0 0
1165 0.0005 0.125 0 0 0 0
1166 0.0005 0.125 0 0 0 0
1167 0.0005 0.125 0 0 0 0
1168 0.0005 0.125 0 0 0 0
1169 0.0005 0.125 0 0 0 0
1170 0.0005 0.125 0 0 0 0
1171 0.0005 0.125 0 0 0 0
1172 0.0005 0.125 0 0 0 0
1173 0.0005 0.125 0 0 0 0
1174 0.0005 0.125 0 0 0 0
1175 0.0005 0.125 0 0 0 0
1176 0.0005 0.125 0 0 0 0
1177 0.0005 0.125 0 0 0 0
1178 0.0005 0.125 0 0 0 0
1179 0.0005 0.125 0 0 0 0
1180 0.0005 0.125 0 0 0 0
1181 0.0005 0.125 0 0 0 0
1182 0.0005 0.125 0 0 0 0
1183 0.0005 0.125 0 0 0 0
1184 0.0005 0.125 0 0 0 0
1185 0.0005 0.125 0 0 0 0
1186 0.0005 0.125 0 0 0 0
1187 0.0005 0.125 0 0 0 0
1188 0.0005 0.125 0 0 0 0
1189 0.0005 0.125 0 0 0 0
1190 0.0005 0.125 0 0 0 0
1191 0.0005 0.125 0 0 0 0
1192 0.0005 0.125 0 0 0 0
1193 0.0005 0.125 0 0 0 0
1194 0.0005 0.125 0 0 0 0
1195 0.0005 0.125 0 0 0 0
1196 0.0005 0.125 0 0 0 0
1197 0.0005 0.125 0 0 0 0
1198 0.0005 0.125 0 0 0 0
1199 0.0005 0.125 0 0 0 0
1200 0.0005 0.125 0 0 0 0
1201 0.0005 0.125 0 0 0 0
1202 0.0005 0.125 0 0 0 0
1203 0.0005 0.125 0 0 0 0
1204 0.0005 0.125 0 0 0 0
1205 0.0005 0.125 0 0 0 0
1206 0.0005 0.125 0 0 0 0
1207 0.0005 0.125 0 0 0 0
1208 0.0005 0.125 0 0 0 0
1209 0.0005 0.125 0 0 0 0
1210 0.0005 0.125 0 0 0 0
1211 0.0005 0.125 0 0 0 0
1212 0.0005 0.125 0 0 0 0
1213 0.0005 0.125 0 0 0 0
1214 0.0005 0.125 0 0 0 0
1215 0.0005 0.125 0 0 0 0
1216 0.0005 0.125 0 0 0 0
1217 0.0005 0.125 0 0 0 0
1218 0.0005 0.125 0 0 0 0
1219 0.0005 0.125 0 0 0 0
1220 0.0005 0.125 0 0 0 0
1221 0.0005 0.125 0 0 0 0
1222 0.0005 0.125 0 0 0 0
1223 0.0005 0.125 0 0 0 0
1224 0.0005 0.125 0 0 0 0
1225 0.0005 0.125 0 0 0 0
1226 0.0005 0.125 0 0 0 0
1227 0.0005 0.125 0 0 0 0
1228 0.0005 0.125 0 0 0 0
1229 0.0005 0.125 0 0 0 0
1230 0.0005 0.125 0 0 0 0
1231 0.0005 0.125 0 0 0 0
1232 0.0005 0.125 0 0 0 0
1233 0.0005 0.125 0 0 0 0
1234 0.0005 0.125 0 0 0 0
1235 0.0005 0.125 0 0 0 0
1236 0.0005 0.125 0 0 0 0
1237 0.0005 0.125 0 0 0 0
1238 0.0005 0.125 0 0 0 0
1239 0.0005 0.125 0 0 0 0
1240 0.0005 0.125 0 0 0 0
1241 0.0005 0.125 0 0 0 0
1242 0.0005 0.125 0 0 0 0
1243 0.0005 0.125 0 0 0 0
1244 0.0005 0.125 0 0 0 0
1245 0.0005 0.125 0 0 0 0
1246 0.0005 0.125 0 0 0 0
1247 0.0005 0.125 0 0 0 0
1248 0.0005 0.125 0 0 0 0
1249 0.0005 0.125 0 0 0 0
1250 0.0005 0.125 0 0 0 0
1251 0.0005 0.125 0 0 0 0
1252 0.0005 0.125 0 0 0 0
1253 0.0005 0.125 0 0 0 0
1254 0.0005 0.125 0 0 0 0
1255 0.0005 0.125 0 0 0 0
1256 0.0005 0.125 0 0 0 0
1257 0.0005 0.125 0 0 0 0
1258 0.0005 0.125 0 0 0 0
1259 0.0005 0.125 0 0 0 0
1260 0.0005 0.125 0 0 0 0
1261 0.0005 0.125 0 0 0 0
1262 0.0005 0.125 0 0 0 0
1263 0.0005 0.125 0 0 0 0
1264 0.0005 0.125 0 0 0 0
1265 0.0005 0.125 0 0 0 0
1266 0.0005 0.125 0 0 0 0
1267 0.0005 0.125 0 0 0 0
1268 0.0005 0.125 0 0 0 0
1269 0.0005 0.125 0 0 0 0
1270 0.0005 0.125 0 0 0 0
1271 0.0005 0.125 0 0 0 0
1272 0.0005 0.125 0 0 0 0
1273 0.0005 0.125 0 0 0 0
1274 0.0005 0.125 0 0 0 0
1275 0.0005 0.125 0 0 0 0
1276 0.0005 0.125 0 0 0 0
1277 0.0005 0.125 0 0 0 0
1278 0.0005 0.125 0 0 0 0
1279 0.0005 0.125 0 0 0 0
1280 0.0005 0.125 0 0 0 0
1281 0.0005 0.125 0 0 0 0
1282 0.0005 0.125 0 0 0 0
1283 0.0005 0.125 0 0 0 0
1284 0.0005 0.125 0 0 0 0
1285 0.0005 0.125 0 0 0 0
1286 0.0005 0.125 0 0 0 0
1287 0.0005 0.125 0 0 0 0
1288 0.0005 0.125 0 0 0 0
1289 0.0005 0.125 0 0 0 0
1290 0.0005 0.125 0 0 0 0
1291 0.0005 0.125 0 0 0 0
1292 0.0005 0.125 0 0 0 0
1293 0.0005 0.125 0 0 0 0
1294 0.0005 0.125 0 0 0 0
1295 0.0005 0.125 0 0 0 0
1296 0.0005 0.125 0 0 0 0
1297 0.0005 0.125 0 0 0 0
1298 0.0005 0.125 0 0 0 0
1299 0.0005 0.125 0 0 0 0
1300 0.0005 0.125 0 0 0 0
1301 0.0005 0.125 0 0 0 0
1302 0.0005 0.125 0 0 0 0
1303 0.0005 0.125 0 0 0 0
1304 0.0005 0.125 0 0 0 0
1305 0.0005 0.125 0 0 0 0
1306 0.0005 0.125 0 0 0 0
1307 0.0005 0.125 0 0 0 0
1308 0.0005 0.125 0 0 0 0
1309 0.0005 0.125 0 0 0 0
1310 0.0005 0.125 0 0 0 0
1311 0.0005 0.125 0 0 0 0
1312 0.0005 0.125 0 0 0 0
1313 0.0005 0.125 0 0 0 0
1314 0.0005 0.125 0 0 0 0
1315 0.0005 0.125 0 0 0 0
1316 0.0005 0.125 0 0 0 0
1317 0.0005 0.125 0 0 0 0
1318 0.0005 0.125 0 0 0 0
1319 0.0005 0.125 0 0 0 0
1320 0.0005 0.125 0 0 0 0
1321 0.0005 0.125 0 0 0 0
1322 0.0005 0.125 0 0 0 0
1323 0.0005 0.125 0 0 0 0
1324 0.0005 0.125 0 0 0 0
1325 0.0005 0.125 0 0 0 0
1326 0.0005 0.125 0 0 0 0
1327 0.0005 0.125 0 0 0 0
1328 0.0005 0.125 0 0 0 0
1329 0.0005 0.125 0 0 0 0
1330 0.0005 0.125 0 0 0 0
1331 0.0005 0.125 0 0 0 0
1332 0.0005 0.125 0 0 0 0
1333 0.0005 0.125 0 0 0 0
1334 0.0005 0.125 0 0 0 0
1335 0.0005 0.125 0 0 0 0
1336 0.0005 0.125 0 0 0 0
1337 0.0005 0.125 0 0 0 0
1338 0.0005 0.125 0 0 0 0
1339 0.0005 0.125 0 0 0 0
1340 0.0005 0.125 0 0 0 0
1341 0.0005 0.125 0 0 0 0
1342 0.0005 0.125 0 0 0 0
1343 0.0005 0.125 0 0 0 0
1344 0.001 0.125 0 0 0 0
1345 0.001 0.125 0 0 0 0
1346 0.001 0.125 0 0 0 0
1347 0.001 0.125 0 0 0 0
1348 0.001 0.125 0 0 0 0
1349 0.001 0.125 0 0 0 0
1350 0.001 0.125 0 0 0 0
1351 0.001 0.125 0 0 0 0
1352 0.001 0.125 0 0 0 0
1353 0.001 0.125 0 0 0 0
1354 0.001 0.125 0 0 0 0
1355 0.001 0.125 0 0 0 0
1356 0.001 0.125 0 0 0 0
1357 0.001 0.125 0 0 0 0
1358 0.001 0.125 0 0 0 0
1359 0.001 0.125 0 0 0 0
1360 0.001 0.125 0 0 0 0
1361 0.0015 0.125 0 0 0 0
1362 0.0015 0.125 0 0 0 0
1363 0.0015 0.125 0 0 0 0
1364 0.0015 0.125 0 0 0 0
1365 0.0015 0.125 0 0 0 0
1366 0.0015 0.125 0 0 0 0
1367 0.0015 0.125 0 0 0 0
1368 0.0015 0.125 0 0 0 0
1369 0.0015 0.25 0 0 0 0
1370 0.0015 0.25 0 0 0 0
1371 0.0015 0.25 0 0 0 0
1372 0.0015 0.25 0 0 0 0
1373 0.0015 0.25 0 0 0 0
1374 0.0015 0.25 0 0 0 0
1375 0.0015 0.25 0 0 0 0
1376 0.0015 0.25 0 0 0 0
1377 0.002 0.25 0 0 0 0
1378 0.002 0.25 0 0 0 0
1379 0.002 0.25 0 0 0 0
1380 0.002 0.25 0 0 0 0
1381 0.002 0.25 0 0 0 0
1382 0.002 0.25 0 0 0 0
1383 0.002 0.25 0 0 0 0
1384 0.002 0.25 0 0 0 0
1385 0.002 0.25 0 0 0 0
1386 0.002 0.25 0 0 0 0
1387 0.002 0.25 0 0 0 0
1388 0.002 0.25 0 0 0 0
1389 0.002 0.25 0 0 0 0
1390 0.002 0.25 0 0 0 0
1391 0.002 0.25 0 0 0 0
1392 0.002 0.25 0 0 0 0
1393 0.002 0.25 0 0 0 0
1394 0.002 0.25 0 0 0 0
1395 0.002 0.25 0 0 0 0
1396 0.002 0.25 0 0 0 0
1397 0.002 0.25 0 0 0 0
1398 0.002 0.25 0 0 0 0
1399 0.002 0.25 0 0 0 0
1400 0.002 0.25 0 0 0 0
1401 0.002 0.25 0 0 0 0
1402 0.002 0.25 0 0 0 0
1403 0.002 0.25 0 0 0 0
1404 0.002 0.25 0 0 0 0
1405 0.002 0.25 0 0 0 0
1406 0.002 0.25 0 0 0 0
1407 0.002 0.25 0 0 0 0
1408 0.002 0.25 0 0 0 0
1409 0.002 0.375 0 0 0 0
1410 0.002 0.375 0 0 0 0
1411 0.002 0.375 0 0 0 0
1412 0.0025 0.375 0 0 0 0
1413 0.0025 0.375 0 0 0 0
1414 0.0025 0.375 0 0 0 0
1415 0.0025 0.375 0 0 0 0
1416 0.003 0.375 0 0 0 0
1417 0.0035 0.375 0 0 0 0
1418 0.0035 0.375 0 0 0 0
1419 0.0035 0.375 0 0 0 0
1420 0.0035 0.375 0 0 0 0
1421 0.0035 0.375 0 0 0 0
1422 0.0035 0.375 0 0 0 0
1423 0.0035 0.375 0 0 0 0
1424 0.0035 0.375 0 0 0 0
1425 0.0035 0.375 0 0 0 0
1426 0.004 0.375 0 0 0 0
1427 0.004 0.375 0 0 0 0
1428 0.004 0.375 0 0 0 0
1429 0.004 0.375 0 0 0 0
1430 0.004 0.375 0 0 0 0
1431 0.004 0.375 0 0 0 0
1432 0.004 0.375 0 0 0 0
1433 0.004 0.5 0 0 0 0
1434 0.004 0.5 0 0 0 0
1435 0.004 0.5 0 0 0 0
1436 0.004 0.5 0 0 0 0
1437 0.004 0.5 0 0 0 0
1438 0.004 0.5 0 0 0 0
1439 0.004 0.5 0 0 0 0
1440 0.004 0.5 0 0 0 0
1441 0.0045 0.5 0 0 0 0
1442 0.005 0.5 0 0 0 0
1443 0.005 0.5 0 0 0 0
1444 0.005 0.5 0 0 0 0
1445 0.005 0.5 0 0 0 0
1446 0.005 0.5 0 0 0 0
1447 0.005 0.5 0 0 0 0
1448 0.005 0.5 0 0 0 0
1449 0.005 0.5 0 0 0 0
1450 0.005 0.5 0 0 0 0
1451 0.005 0.5 0 0 0 0
1452 0.005 0.5 0 0 0 0
1453 0.005 0.5 0 0 0 0
1454 0.005 0.625 0 0 0 0
1455 0.005 0.625 0 0 0 0
1456 0.005 0.625 0 0 0 0
1457 0.005 0.625 0 0 0 0
1458 0.005 0.625 0 0 0 0
1459 0.005 0.625 0 0 0 0
1460 0.005 0.625 0 0 0 0
1461 0.005 0.625 0 0 0 0
1462 0.005 0.625 0 0 0 0
1463 0.0055 0.625 0 0 0 0
1464 0.0055 0.625 0 0 0 0
1465 0.0055 0.625 0 0 0 0
1466 0.0055 0.625 0 0 0 0
1467 0.0055 0.625 0 0 0 0
1468 0.0055 0.625 0 0 0 0
1469 0.0055 0.625 0 0 0 0
1470 0.0055 0.625 0 0 0 0
1471 0.0055 0.625 0 0 0 0
1472 0.0055 0.625 0 0 0 0
1473 0.0055 0.625 0 0 0 0
1474 0.0055 0.625 0 0 0 0
1475 0.0055 0.625 0 0 0 0
1476 0.0055 0.625 0 0 0 0
1477 0.0055 0.625 0 0 0 0
1478 0.0055 0.625 0 0 0 0
1479 0.0055 0.625 0 0 0 0
1480 0.0055 0.625 0 0 0 0
1481 0.0055 0.625 0 0 0 0
1482 0.0055 0.625 0 0 0 0
1483 0.0055 0.625 0 0 0 0
1484 0.0055 0.625 0 0 0 0
1485 0.0055 0.625 0 0 0 0
1486 0.006 0.625 0 0 0 0
1487 0.006 0.625 0 0 0 0
1488 0.006 0.625 0 0 0 0
1489 0.006 0.625 0 0 0 0
1490 0.006 0.625 0 0 0 0
1491 0.006 0.625 0 0 0 0
1492 0.006 0.625 0 0 0 0
1493 0.006 0.625 0 0 0 0
1494 0.0065 0.625 0 0 0 0
1495 0.0065 0.625 0 0 0 0
1496 0.0065 0.625 0 0 0 0
1497 0.007 0.625 0 0 0 0
1498 0.007 0.625 0 0 0 0
1499 0.007 0.625 0 0 0 0
1500 0.007 0.625 0 0 0 0
1501 0.007 0.625 0 0 0 0
1502 0.007 0.625 0 0 0 0
1503 0.007 0.625 0 0 0 0
1504 0.0075 0.625 0 0 0 0
1505 0.0075 0.625 0 0 0 0
1506 0.0075 0.625 0 0 0 0
1507 0.0075 0.625 0 0 0 0
1508 0.0075 0.625 0 0 0 0
1509 0.0075 0.625 0 0 0 0
1510 0.0075 0.625 0 0 0 0
1511 0.0075 0.625 0 0 0 0
1512 0.0075 0.625 0 0 0 0
1513 0.0075 0.625 0 0 0 0
1514 0.0075 0.625 0 0 0 0
1515 0.0075 0.625 0 0 0 0
1516 0.0075 0.625 0 0 0 0
1517 0.0075 0.625 0 0 0 0
1518 0.0075 0.625 0 0 0 0
1519 0.0075 0.625 0 0 0 0
1520 0.0075 0.625 0 0 0 0
1521 0.0075 0.625 0 0 0 0
1522 0.0075 0.625 0 0 0 0
1523 0.0075 0.625 0 0 0 0
1524 0.0075 0.625 0 0 0 0
1525 0.008 0.625 0 0 0 0
1526 0.008 0.625 0 0 0 0
1527 0.0085 0.625 0 0 0 0
1528 0.0085 0.625 0 0 0 0
1529 0.0085 0.625 0 0 0 0
1530 0.0085 0.5 0 0 0 0
1531 0.0085 0.5 0 0 0 0
1532 0.0085 0.5 0 0 0 0
1533 0.009 0.5 0 0 0 0
1534 0.009 0.5 0 0 0 0
1535 0.009 0.5 0 0 0 0
1536 0.0095 0.5 0 0 0 0
1537 0.01 0.5 0 0 0 0
1538 0.01 0.5 0 0 0 0
1539 0.01 0.5 0 0 0 0
1540 0.0105 0.5 0 0 0 0
1541 0.0105 0.5 0 0 0 0
1542 0.0105 0.5 0 0 0 0
1543 0.0105 0.5 0 0 0 0
1544 0.0105 0.5 0 0 0 0
1545 0.0105 0.5 0 0 0 0
1546 0.0105 0.5 0 0 0 0
1547 0.0105 0.5 0 0 0 0
1548 0.0105 0.5 0 0 0 0
1549 0.0105 0.5 0 0 0 0
1550 0.011 0.5 0 0 0 0
1551 0.011 0.5 0 0 0 0
1552 0.011 0.5 0 0 0 0
1553 0.011 0.5 0 0 0 0
1554 0.011 0.5 0 0 0 0
1555 0.011 0.5 0 0 0 0
1556 0.0115 0.5 0 0 0 0
1557 0.0115 0.5 0 0 0 0
1558 0.0115 0.5 0 0 0 0
1559 0.0115 0.5 0 0 0 0
1560 0.012 0.5 0 0 0 0
1561 0.012 0.5 0 0 0 0
1562 0.012 0.5 0 0 0 0
1563 0.012 0.5 0 0 0 0
1564 0.012 0.5 0 0 0 0
1565 0.012 0.5 0 0 0 0
1566 0.012 0.5 0 0 0 0
1567 0.012 0.5 0 0 0 0
1568 0.0125 0.5 0 0 0 0
1569 0.0125 0.5 0 0 0 0
1570 0.0125 0.5 0 0 0 0
1571 0.0125 0.5 0 0 0 0
1572 0.0125 0.5 0 0 0 0
1573 0.013 0.5 0 0 0 0
1574 0.013 0.5 0 0 0 0
1575 0.013 0.5 0 0 0 0
1576 0.013 0.5 0 0 0 0
1577 0.013 0.5 0 0 0 0
1578 0.0135 0.5 0 0 0 0
1579 0.0135 0.5 0 0 0 0
1580 0.0135 0.5 0 0 0 0
1581 0.0135 0.5 0 0 0 0
1582 0.0135 0.5 0 0 0 0
1583 0.0135 0.5 0 0 0 0
1584 0.0135 0.5 0 0 0 0
1585 0.0135 0.5 0 0 0 0
1586 0.0145 0.5 0 0 0 0
1587 0.0145 0.5 0 0 0 0
1588 0.0145 0.5 0 0 0 0
1589 0.0145 0.5 0 0 0 0
1590 0.015 0.5 0 0 0 0
1591 0.0155 0.5 0 0 0 0
1592 0.0155 0.5 0 0 0 0
1593 0.016 0.5 0 0 0 0
1594 0.016 0.5 0 0 0 0
1595 0.0165 0.5 0 0 0 0
1596 0.0165 0.5 0 0 0 0
1597 0.0165 0.5 0 0 0 0
1598 0.0165 0.5 0 0 0 0
1599 0.0165 0.5 0 0 0 0
1600 0.0165 0.5 0 0 0 0
1601 0.0165 0.5 0 0 0 0
1602 0.017 0.5 0 0 0 0
1603 0.0175 0.5 0 0 0 0
1604 0.017 0.5 0 0 0 0
1605 0.017 0.5 0 0 0 0
1606 0.017 0.5 0 0 0 0
1607 0.017 0.5 0 0 0 0
1608 0.017 0.5 0 0 0 0
1609 0.017 0.5 0 0 0 0
1610 0.017 0.5 0 0 0 0
1611 0.017 0.5 0 0 0 0
1612 0.017 0.5 0 0 0 0
1613 0.017 0.5 0 0 0 0
1614 0.017 0.5 0 0 0 0
1615 0.017 0.5 0 0 0 0
1616 0.017 0.5 0 0 0 0
1617 0.017 0.5 0 0 0 0
1618 0.017 0.5 0 0 0 0
1619 0.017 0.5 0 0 0 0
1620 0.017 0.5 0 0 0 0
1621 0.017 0.5 0 0 0 0
1622 0.017 0.5 0 0 0 0
1623 0.017 0.5 0 0 0 0
1624 0.0175 0.5 0 0 0 0
1625 0.0175 0.5 0 0 0 0
1626 0.0175 0.5 0 0 0 0
1627 0.0175 0.5 0 0 0 0
1628 0.0175 0.5 0 0 0 0
1629 0.0175 0.5 0 0 0 0
1630 0.0175 0.5 0 0 0 0
1631 0.018 0.5 0 0 0 0
1632 0.018 0.5 0 0 0 0
1633 0.018 0.5 0 0 0 0
1634 0.0185 0.5 0 0 0 0
1635 0.019 0.5 0 0 0 0
1636 0.019 0.5 0 0 0 0
1637 0.0185 0.5 0 0 0 0
1638 0.0185 0.5 0 0 0 0
1639 0.0185 0.5 0 0 0 0
1640 0.0185 0.5 0 0 0 0
1641 0.0185 0.5 0 0 0 0
1642 0.0185 0.5 0 0 0 0
1643 0.018 0.5 0 0 0 0
1644 0.018 0.5 0 0 0 0
1645 0.018 0.5 0 0 0 0
1646 0.018 0.5 0 0 0 0
1647 0.018 0.5 0 0 0 0
1648 0.018 0.5 0 0 0 0
1649 0.0185 0.5 0 0 0 0
1650 0.0185 0.5 0 0 0 0
1651 0.0185 0.5 0 0 0 0
1652 0.0185 0.5 0 0 0 0
1653 0.0185 0.5 0 0 0 0
1654 0.0185 0.5 0 0 0 0
1655 0.0185 0.5 0 0 0 0
1656 0.0185 0.5 0 0 0 0
1657 0.019 0.5 0 0 0 0
1658 0.019 0.5 0 0 0 0
1659 0.019 0.5 0 0 0 0
1660 0.0195 0.5 0 0 0 0
1661 0.0195 0.5 0 0 0 0
1662 0.0195 0.5 0 0 0 0
1663 0.02 0.5 0 0 0 0
1664 0.0205 0.5 0 0 0 0
1665 0.021 0.625 0 0 0 0
1666 0.0215 0.625 0 0 0 0
1667 0.0215 0.625 0 0 0 0
1668 0.0215 0.625 0 0 0 0
1669 0.0215 0.625 0 0 0 0
1670 0.0215 0.625 0 0 0 0
1671 0.0215 0.625 0 0 0 0
1672 0.0215 0.625 0 0 0 0
1673 0.0215 0.625 0 0 0 0
1674 0.0225 0.625 0 0 0 0
1675 0.023 0.625 0 0 0 0
1676 0.0235 0.625 0 0 0 0
1677 0.0235 0.625 0 0 0 0
1678 0.024 0.625 0 0 0 0
1679 0.024 0.625 0 0 0 0
1680 0.024 0.625 0 0 0 0
1681 0.0235 0.75 0 0 0 0
1682 0.0235 0.75 0 0 0 0
1683 0.023 0.75 0 0 0 0
1684 0.023 0.75 0 0 0 0
1685 0.023 0.75 0 0 0 0
1686 0.0235 0.75 0 0 0 0
1687 0.024 0.75 0 0 0 0
1688 0.024 0.75 0 0 0 0
1689 0.024 0.75 0 0 0 0
1690 0.024 0.75 0 0 0 0
1691 0.024 0.75 0 0 0 0
1692 0.024 0.75 0 0 0 0
1693 0.0245 0.75 0 0 0 0
1694 0.0245 0.75 0 0 0 0
1695 0.0245 0.75 0 0 0 0
1696 0.0245 0.75 0 0 0 0
1697 0.0245 0.75 0 0 0 0
1698 0.0245 0.75 0 0 0 0
1699 0.0245 0.75 0 0 0 0
1700 0.0245 0.75 0 0 0 0
1701 0.025 0.75 0 0 0 0
1702 0.025 0.75 0 0 0 0
1703 0.025 0.75 0 0 0 0
1704 0.025 0.75 0 0 0 0
1705 0.0255 0.75 0 0 0 0
1706 0.0255 0.75 0 0 0 0
1707 0.0255 0.75 0 0 0 0
1708 0.0255 0.75 0 0 0 0
1709 0.0255 0.75 0 0 0 0
1710 0.0255 0.75 0 0 0 0
1711 0.0255 0.75 0 0 0 0
1712 0.0255 0.75 0 0 0 0
1713 0.0255 0.75 0 0 0 0
1714 0.0255 0.75 0 0 0 0
1715 0.026 0.75 0 0 0 0
1716 0.026 0.75 0 0 0 0
1717 0.026 0.75 0 0 0 0
1718 0.0265 0.75 0 0 0 0
1719 0.027 0.75 0 0 0 0
1720 0.027 0.75 0 0 0 0
1721 0.027 0.75 0 0 0 0
1722 0.027 0.75 0 0 0 0
1723 0.027 0.75 0 0 0 0
1724 0.027 0.75 0 0 0 0
1725 0.0265 0.75 0 0 0 0
1726 0.0265 0.75 0 0 0 0
1727 0.0265 0.75 0 0 0 0
1728 0.027 0.75 0 0 0 0
1729 0.027 0.75 0 0 0 0
1730 0.0275 0.75 0 0 0 0
1731 0.0275 0.75 0 0 0 0
1732 0.028 0.75 0 0 0 0
1733 0.028 0.75 0 0 0 0
1734 0.028 0.75 0 0 0 0
1735 0.028 0.75 0 0 0 0
1736 0.028 0.75 0 0 0 0
1737 0.0275 0.75 0 0 0 0
1738 0.0275 0.75 0 0 0 0
1739 0.0275 0.75 0 0 0 0
1740 0.0275 0.75 0 0 0 0
1741 0.028 0.75 0 0 0 0
1742 0.028 0.75 0 0 0 0
1743 0.028 0.625 0 0 0 0
1744 0.0285 0.625 0 0 0 0
1745 0.0285 0.625 0 0 0 0
1746 0.0285 0.625 0 0 0 0
1747 0.0285 0.625 0 0 0 0
1748 0.0285 0.625 0 0 0 0
1749 0.0285 0.625 0 0 0 0
1750 0.0285 0.625 0 0 0 0
1751 0.0285 0.625 0 0 0 0
1752 0.0285 0.625 0 0 0 0
1753 0.0285 0.625 0 0 0 0
1754 0.029 0.625 0 0 0 0
1755 0.029 0.625 0 0 0 0
1756 0.0285 0.625 0 0 0 0
1757 0.0285 0.625 0 0 0 0
1758 0.0285 0.625 0 0 0 0
1759 0.0285 0.625 0 0 0 0
1760 0.0285 0.625 0 0 0 0
1761 0.029 0.625 0 0 0 0
1762 0.029 0.625 0 0 0 0
1763 0.029 0.625 0 0 0 0
1764 0.0285 0.625 0 0 0 0
1765 0.0285 0.625 0 0 0 0
1766 0.0285 0.625 0 0 0 0
1767 0.0285 0.625 0 0 0 0
1768 0.0285 0.625 0 0 0 0
1769 0.0285 0.625 0 0 0 0
1770 0.0285 0.625 0 0 0 0
1771 0.0285 0.625 0 0 0 0
1772 0.029 0.625 0 0 0 0
1773 0.029 0.625 0 0 0 0
1774 0.0295 0.625 0 0 0 0
1775 0.0295 0.625 0 0 0 0
1776 0.0295 0.625 0 0 0 0
1777 0.0295 0.625 0 0 0 0
1778 0.0295 0.625 0 0 0 0
1779 0.0295 0.625 0 0 0 0
1780 0.0295 0.75 0 0 0 0
1781 0.0295 0.75 0 0 0 0
1782 0.0295 0.75 0 0 0 0
1783 0.03 0.75 0 0 0 0
1784 0.03 0.75 0 0 0 0
1785 0.0295 0.75 0 0 0 0
1786 0.0295 0.75 0 0 0 0
1787 0.0295 0.75 0 0 0 0
1788 0.0295 0.75 0 0 0 0
1789 0.0295 0.75 0 0 0 0
1790 0.029 0.75 0 0 0 0
1791 0.029 0.75 0 0 0 0
1792 0.0295 0.75 0 0 0 0
1793 0.0295 0.75 0 0 0 0
1794 0.0295 0.75 0 0 0 0
1795 0.0305 0.75 0 0 0 0
1796 0.0305 0.75 0 0 0 0
1797 0.031 0.75 0 0 0 0
1798 0.031 0.75 0 0 0 0
1799 0.031 0.75 0 0 0 0
1800 0.0315 0.75 0 0 0 0
1801 0.0315 0.75 0 0 0 0
1802 0.0315 0.75 0 0 0 0
1803 0.0315 0.75 0 0 0 0
1804 0.0315 0.75 0 0 0 0
1805 0.0315 0.75 0 0 0 0
1806 0.0315 0.75 0 0 0 0
1807 0.0315 0.75 0 0 0 0
1808 0.0315 0.75 0 0 0 0
1809 0.032 0.75 0 0 0 0
1810 0.032 0.75 0 0 0 0
1811 0.032 0.75 0 0 0 0
1812 0.032 0.75 0 0 0 0
1813 0.032 0.75 0 0 0 0
1814 0.032 0.75 0 0 0 0
1815 0.032 0.75 0 0 0 0
1816 0.032 0.75 0 0 0 0
1817 0.032 0.75 0 0 0 0
1818 0.032 0.75 0 0 0 0
1819 0.0325 0.75 0 0 0 0
1820 0.0325 0.75 0 0 0 0
1821 0.0325 0.75 0 0 0 0
1822 0.0325 0.75 0 0 0 0
1823 0.0325 0.75 0 0 0 0
1824 0.032 0.75 0 0 0 0
1825 0.0315 0.75 0 0 0 0
1826 0.0315 0.75 0 0 0 0
1827 0.0315 0.75 0 0 0 0
1828 0.0315 0.75 0 0 0 0
1829 0.0315 0.75 0 0 0 0
1830 0.0315 0.75 0 0 0 0
1831 0.0315 0.75 0 0 0 0
1832 0.032 0.75 0 0 0 0
1833 0.032 0.625 0 0 0 0
1834 0.032 0.625 0 0 0 0
1835 0.032 0.625 0 0 0 0
1836 0.032 0.625 0 0 0 0
1837 0.032 0.625 0 0 0 0
1838 0.032 0.625 0 0 0 0
1839 0.032 0.625 0 0 0 0
1840 0.032 0.625 0 0 0 0
1841 0.032 0.625 0 0 0 0
1842 0.032 0.625 0 0 0 0
1843 0.032 0.625 0 0 0 0
1844 0.032 0.625 0 0 0 0
1845 0.032 0.625 0 0 0 0
1846 0.032 0.625 0 0 0 0
1847 0.032 0.625 0 0 0 0
1848 0.032 0.625 0 0 0 0
1849 0.0315 0.625 0 0 0 0
1850 0.0315 0.625 0 0 0 0
1851 0.0315 0.625 0 0 0 0
1852 0.0315 0.625 0 0 0 0
1853 0.0315 0.625 0 0 0 0
1854 0.0315 0.625 0 0 0 0
1855 0.0315 0.625 0 0 0 0
1856 0.0315 0.625 0 0 0 0
1857 0.0315 0.625 0 0 0 0
1858 0.0305 0.625 0 0 0 0
1859 0.0305 0.625 0 0 0 0
1860 0.0305 0.625 0 0 0 0
1861 0.031 0.625 0 0 0 0
1862 0.031 0.625 0 0 0 0
1863 0.0315 0.625 0 0 0 0
1864 0.0315 0.625 0 0 0 0
1865 0.0315 0.625 0 0 0 0
1866 0.0315 0.625 0 0 0 0
1867 0.0315 0.625 0 0 0 0
1868 0.0315 0.625 0 0 0 0
1869 0.0315 0.625 0 0 0 0
1870 0.0315 0.625 0 0 0 0
1871 0.031 0.625 0 0 0 0
1872 0.0315 0.625 0 0 0 0
1873 0.031 0.625 0 0 0 0
1874 0.031 0.625 0 0 0 0
1875 0.031 0.625 0 0 0 0
1876 0.031 0.625 0 0 0 0
1877 0.031 0.625 0 0 0 0
1878 0.031 0.625 0 0 0 0
1879 0.031 0.625 0 0 0 0
1880 0.031 0.625 0 0 0 0
1881 0.0305 0.625 0 0 0 0
1882 0.0305 0.625 0 0 0 0
1883 0.031 0.625 0 0 0 0
1884 0.031 0.625 0 0 0 0
1885 0.031 0.625 0 0 0 0
1886 0.031 0.625 0 0 0 0
1887 0.031 0.625 0 0 0 0
1888 0.0315 0.625 0 0 0 0
1889 0.0315 0.625 0 0 0 0
1890 0.0315 0.625 0 0 0 0
1891 0.0315 0.625 0 0 0 0
1892 0.0315 0.625 0 0 0 0
1893 0.0315 0.625 0 0 0 0
1894 0.0315 0.625 0 0 0 0
1895 0.0315 0.625 0 0 0 0
1896 0.0315 0.625 0 0 0 0
1897 0.0315 0.625 0 0 0 0
1898 0.0315 0.625 0 0 0 0
1899 0.031 0.625 0 0 0 0
1900 0.031 0.625 0 0 0 0
1901 0.0315 0.625 0 0 0 0
1902 0.0315 0.625 0 0 0 0
1903 0.0315 0.625 0 0 0 0
1904 0.0315 0.625 0 0 0 0
1905 0.0315 0.625 0 0 0 0
1906 0.032 0.625 0 0 0 0
1907 0.0325 0.625 0 0 0 0
1908 0.0335 0.625 0 0 0 0
1909 0.0335 0.625 0 0 0 0
1910 0.0335 0.625 0 0 0 0
1911 0.0335 0.625 0 0 0 0
1912 0.0335 0.625 0 0 0 0
1913 0.0335 0.625 0 0 0 0
1914 0.0335 0.625 0 0 0 0
1915 0.0335 0.5 0 0 0 0
1916 0.033 0.5 0 0 0 0
1917 0.033 0.5 0 0 0 0
1918 0.033 0.5 0 0 0 0
1919 0.033 0.5 0 0 0 0
1920 0.033 0.5 0 0 0 0
1921 0.033 0.5 0 0 0 0
1922 0.033 0.5 0 0 0 0
1923 0.033 0.5 0 0 0 0
1924 0.033 0.5 0 0 0 0
1925 0.033 0.5 0 0 0 0
1926 0.033 0.5 0 0 0 0
1927 0.033 0.5 0 0 0 0
1928 0.033 0.5 0 0 0 0
1929 0.033 0.5 0 0 0 0
1930 0.033 0.5 0 0 0 0
1931 0.0335 0.5 0 0 0 0
1932 0.0335 0.5 0 0 0 0
1933 0.0335 0.5 0 0 0 0
1934 0.0335 0.5 0 0 0 0
1935 0.0335 0.5 0 0 0 0
1936 0.0335 0.5 0 0 0 0
1937 0.0335 0.5 0 0 0 0
1938 0.0335 0.5 0 0 0 0
1939 0.0335 0.5 0 0 0 0
1940 0.0335 0.375 0 0 0 0
1941 0.0335 0.375 0 0 0 0
1942 0.0335 0.375 0 0 0 0
1943 0.0335 0.375 0 0 0 0
1944 0.0335 0.375 0 0 0 0
1945 0.0335 0.375 0 0 0 0
1946 0.0335 0.375 0 0 0 0
1947 0.0335 0.375 0 0 0 0
1948 0.0335 0.375 0 0 0 0
1949 0.0335 0.375 0 0 0 0
1950 0.033 0.375 0 0 0 0
1951 0.033 0.375 0 0 0 0
1952 0.0335 0.375 0 0 0 0
1953 0.0335 0.375 0 0 0 0
1954 0.0335 0.375 0 0 0 0
1955 0.0335 0.375 0 0 0 0
1956 0.033 0.375 0 0 0 0
1957 0.033 0.375 0 0 0 0
1958 0.033 0.375 0 0 0 0
1959 0.033 0.375 0 0 0 0
1960 0.0325 0.375 0 0 0 0
1961 0.0325 0.375 0 0 0 0
1962 0.0325 0.375 0 0 0 0
1963 0.0325 0.375 0 0 0 0
1964 0.0325 0.375 0 0 0 0
1965 0.0325 0.375 0 0 0 0
1966 0.0325 0.375 0 0 0 0
1967 0.033 0.375 0 0 0 0
1968 0.033 0.375 0 0 0 0
1969 0.033 0.375 0 0 0 0
1970 0.033 0.375 0 0 0 0
1971 0.033 0.375 0 0 0 0
1972 0.033 0.375 0 0 0 0
1973 0.033 0.375 0 0 0 0
1974 0.0325 0.375 0 0 0 0
1975 0.0325 0.375 0 0 0 0
1976 0.0325 0.375 0 0 0 0
1977 0.033 0.375 0 0 0 0
1978 0.0325 0.375 0 0 0 0
1979 0.0325 0.375 0 0 0 0
1980 0.032 0.375 0 0 0 0
1981 0.032 0.375 0 0 0 0
1982 0.032 0.375 0 0 0 0
1983 0.032 0.375 0 0 0 0
1984 0.0325 0.375 0 0 0 0
1985 0.0325 0.375 0 0 0 0
1986 0.0325 0.375 0 0 0 0
1987 0.0325 0.375 0 0 0 0
1988 0.033 0.375 0 0 0 0
1989 0.034 0.375 0 0 0 0
1990 0.034 0.375 0 0 0 0
1991 0.034 0.375 0 0 0 0
1992 0.0345 0.375 0 0 0 0
1993 0.0345 0.375 0 0 0 0
1994 0.0345 0.375 0 0 0 0
1995 0.0345 0.375 0 0 0 0
1996 0.0345 0.375 0 0 0 0
1997 0.0345 0.375 0 0 0 0
1998 0.0345 0.375 0 0 0 0
1999 0.0345 0.375 0 0 0 0
2000 0.0345 0.375 0 0 0 0
2001 0.0345 0.375 0 0 0 0
2002 0.0345 0.375 0 0 0 0
2003 0.035 0.375 0 0 0 0
2004 0.035 0.375 0 0 0 0
2005 0.035 0.375 0 0 0 0
2006 0.035 0.375 0 0 0 0
2007 0.035 0.375 0 0 0 0
2008 0.035 0.375 0 0 0 0
2009 0.0345 0.375 0 0 0 0
2010 0.0345 0.375 0 0 0 0
2011 0.034 0.375 0 0 0 0
2012 0.034 0.375 0 0 0 0
2013 0.034 0.375 0 0 0 0
2014 0.034 0.375 0 0 0 0
2015 0.034 0.375 0 0 0 0
2016 0.034 0.375 0 0 0 0
2017 0.034 0.375 0 0 0 0
2018 0.034 0.375 0 0 0 0
2019 0.034 0.375 0 0 0 0
2020 0.034 0.375 0 0 0 0
2021 0.034 0.375 0 0 0 0
2022 0.0335 0.375 0 0 0 0
2023 0.0335 0.375 0 0 0 0
2024 0.0335 0.375 0 0 0 0
2025 0.0335 0.375 0 0 0 0
2026 0.033 0.375 0 0 0 0
2027 0.033 0.375 0 0 0 0
2028 0.033 0.375 0 0 0 0
2029 0.033 0.375 0 0 0 0
2030 0.033 0.375 0 0 0 0
2031 0.033 0.375 0 0 0 0
2032 0.033 0.375 0 0 0 0
2033 0.033 0.375 0 0 0 0
2034 0.033 0.375 0 0 0 0
2035 0.033 0.375 0 0 0 0
2036 0.033 0.375 0 0 0 0
2037 0.0335 0.375 0 0 0 0
2038 0.0335 0.375 0 0 0 0
2039 0.0335 0.375 0 0 0 0
2040 0.034 0.375 0 0 0 0
2041 0.0345 0.375 0 0 0 0
2042 0.0345 0.375 0 0 0 0
2043 0.0345 0.375 0 0 0 0
2044 0.0345 0.375 0 0 0 0
2045 0.0345 0.375 0 0 0 0
2046 0.0345 0.375 0 0 0 0
2047 0.0345 0.375 0 0 0 0
2048 0.035 0.375 0 0 0 0
2049 0.035 0.375 0 0 0 0
2050 0.035 0.375 0 0 0 0
2051 0.0355 0.375 0 0 0 0
2052 0.0355 0.375 0 0 0 0
2053 0.0355 0.375 0 0 0 0
2054 0.0355 0.375 0 0 0 0
2055 0.0355 0.375 0 0 0 0
2056 0.036 0.375 0 0 0 0
2057 0.036 0.375 0 0 0 0
2058 0.036 0.375 0 0 0 0
2059 0.036 0.375 0 0 0 0
2060 0.036 0.375 0 0 0 0
2061 0.0365 0.375 0 0 0 0
2062 0.0365 0.375 0 0 0 0
2063 0.0365 0.375 0 0 0 0
2064 0.036 0.375 0 0 0 0
2065 0.036 0.375 0 0 0 0
2066 0.0365 0.375 0 0 0 0
2067 0.036 0.375 0 0 0 0
2068 0.036 0.375 0 0 0 0
2069 0.036 0.375 0 0 0 0
2070 0.036 0.375 0 0 0 0
2071 0.036 0.375 0 0 0 0
2072 0.036 0.375 0 0 0 0
2073 0.036 0.375 0 0 0 0
2074 0.0365 0.375 0 0 0 0
2075 0.0365 0.375 0 0 0 0
2076 0.037 0.375 0 0 0 0
2077 0.037 0.375 0 0 0 0
2078 0.037 0.375 0 0 0 0
2079 0.037 0.375 0 0 0 0
2080 0.038 0.375 0 0 0 0
2081 0.038 0.375 0 0 0 0
2082 0.038 0.375 0 0 0 0
2083 0.038 0.375 0 0 0 0
2084 0.038 0.375 0 0 0 0
2085 0.038 0.375 0 0 0 0
2086 0.0375 0.375 0 0 0 0
2087 0.0375 0.375 0 0 0 0
2088 0.0375 0.375 0 0 0 0
2089 0.0375 0.375 0 0 0 0
2090 0.0375 0.375 0 0 0 0
2091 0.0375 0.375 0 0 0 0
2092 0.0375 0.375 0 0 0 0
2093 0.038 0.375 0 0 0 0
2094 0.038 0.375 0 0 0 0
2095 0.038 0.375 0 0 0 0
2096 0.0375 0.375 0 0 0 0
2097 0.0375 0.375 0 0 0 0
2098 0.037 0.375 0 0 0 0
2099 0.037 0.375 0 0 0 0
2100 0.037 0.375 0 0 0 0
2101 0.037 0.375 0 0 0 0
2102 0.0365 0.375 0 0 0 0
2103 0.0365 0.375 0 0 0 0
2104 0.0365 0.375 0 0 0 0
2105 0.0365 0.375 0 0 0 0
2106 0.0365 0.375 0 0 0 0
2107 0.037 0.375 0 0 0 0
2108 0.037 0.375 0 0 0 0
2109 0.0365 0.375 0 0 0 0
2110 0.0365 0.375 0 0 0 0
2111 0.0365 0.375 0 0 0 0
2112 0.0365 0.375 0 0 0 0
2113 0.0365 0.375 0 0 0 0
2114 0.0365 0.375 0 0 0 0
2115 0.0365 0.375 0 0 0 0
2116 0.0365 0.375 0 0 0 0
2117 0.0365 0.375 0 0 0 0
2118 0.0355 0.375 0 0 0 0
2119 0.0355 0.375 0 0 0 0
2120 0.035 0.375 0 0 0 0
2121 0.035 0.375 0 0 0 0
2122 0.035 0.25 0 0 0 0
2123 0.035 0.25 0 0 0 0
2124 0.035 0.25 0 0 0 0
2125 0.035 0.25 0 0 0 0
2126 0.035 0.25 0 0 0 0
2127 0.035 0.25 0 0 0 0
2128 0.035 0.25 0 0 0 0
2129 0.035 0.25 0 0 0 0
2130 0.035 0.25 0 0 0 0
2131 0.035 0.25 0 0 0 0
2132 0.0345 0.25 0 0 0 0
2133 0.0345 0.375 0 0 0 0
2134 0.035 0.375 0 0 0 0
2135 0.035 0.375 0 0 0 0
2136 0.035 0.375 0 0 0 0
2137 0.035 0.375 0 0 0 0
2138 0.035 0.375 0 0 0 0
2139 0.0355 0.375 0 0 0 0
2140 0.036 0.375 0 0 0 0
2141 0.0365 0.375 0 0 0 0
2142 0.0365 0.375 0 0 0 0
2143 0.037 0.375 0 0 0 0
2144 0.0375 0.375 0 0 0 0
2145 0.0375 0.375 0 0 0 0
2146 0.0375 0.375 0 0 0 0
2147 0.0375 0.375 0 0 0 0
2148 0.0375 0.375 0 0 0 0
2149 0.0375 0.375 0 0 0 0
2150 0.0375 0.375 0 0 0 0
2151 0.0375 0.375 0 0 0 0
2152 0.0375 0.375 0 0 0 0
2153 0.0375 0.375 0 0 0 0
2154 0.038 0.375 0 0 0 0
2155 0.038 0.375 0 0 0 0
2156 0.038 0.375 0 0 0 0
2157 0.038 0.375 0 0 0 0
2158 0.038 0.375 0 0 0 0
2159 0.039 0.375 0 0 0 0
2160 0.039 0.375 0 0 0 0
2161 0.039 0.375 0 0 0 0
2162 0.0385 0.375 0 0 0 0
2163 0.0385 0.375 0 0 0 0
2164 0.0385 0.375 0 0 0 0
2165 0.0385 0.375 0 0 0 0
2166 0.039 0.375 0 0 0 0
2167 0.039 0.375 0 0 0 0
2168 0.039 0.375 0 0 0 0
2169 0.0395 0.375 0 0 0 0
2170 0.0395 0.375 0 0 0 0
2171 0.0395 0.375 0 0 0 0
2172 0.0395 0.375 0 0 0 0
2173 0.0395 0.375 0 0 0 0
2174 0.04 0.375 0 0 0 0
2175 0.04 0.375 0 0 0 0
2176 0.04 0.375 0 0 0 0
2177 0.04 0.375 0 0 0 0
2178 0.04 0.375 0 0 0 0
2179 0.04 0.375 0 0 0 0
2180 0.04 0.375 0 0 0 0
2181 0.04 0.375 0 0 0 0
2182 0.0395 0.375 0 0 0 0
2183 0.0395 0.375 0 0 0 0
2184 0.04 0.375 0 0 0 0
2185 0.04 0.375 0 0 0 0
2186 0.04 0.375 0 0 0 0
2187 0.04 0.375 0 0 0 0
2188 0.04 0.375 0 0 0 0
2189 0.04 0.375 0 0 0 0
2190 0.04 0.375 0 0 0 0
2191 0.04 0.375 0 0 0 0
2192 0.04 0.375 0 0 0 0
2193 0.0395 0.375 0 0 0 0
2194 0.0395 0.375 0 0 0 0
2195 0.0395 0.375 0 0 0 0
2196 0.0405 0.375 0 0 0 0
2197 0.0405 0.375 0 0 0 0
2198 0.04 0.375 0 0 0 0
2199 0.04 0.375 0 0 0 0
2200 0.04 0.375 0 0 0 0
2201 0.04 0.375 0 0 0 0
2202 0.0405 0.375 0 0 0 0
2203 0.0405 0.375 0 0 0 0
2204 0.041 0.375 0 0 0 0
2205 0.041 0.375 0 0 0 0
2206 0.041 0.375 0 0 0 0
2207 0.0405 0.375 0 0 0 0
2208 0.0405 0.375 0 0 0 0
2209 0.0405 0.375 0 0 0 0
2210 0.0405 0.375 0 0 0 0
2211 0.0405 0.375 0 0 0 0
2212 0.0405 0.375 0 0 0 0
2213 0.0405 0.375 0 0 0 0
2214 0.0405 0.375 0 0 0 0
2215 0.0405 0.375 0 0 0 0
2216 0.0405 0.375 0 0 0 0
2217 0.0405 0.375 0 0 0 0
2218 0.0405 0.375 0 0 0 0
2219 0.0405 0.375 0 0 0 0
2220 0.0405 0.375 0 0 0 0
2221 0.0405 0.375 0 0 0 0
2222 0.0405 0.375 0 0 0 0
2223 0.0405 0.375 0 0 0 0
2224 0.0405 0.375 0 0 0 0
2225 0.0405 0.25 0 0 0 0
2226 0.041 0.25 0 0 0 0
2227 0.041 0.25 0 0 0 0
2228 0.041 0.25 0 0 0 0
2229 0.041 0.25 0 0 0 0
2230 0.041 0.25 0 0 0 0
2231 0.041 0.25 0 0 0 0
2232 0.042 0.25 0 0 0 0
2233 0.042 0.25 0 0 0 0
2234 0.0425 0.25 0 0 0 0
2235 0.0425 0.25 0 0 0 0
2236 0.042 0.25 0 0 0 0
2237 0.042 0.25 0 0 0 0
2238 0.042 0.25 0 0 0 0
2239 0.042 0.25 0 0 0 0
2240 0.0415 0.25 0 0 0 0
2241 0.0415 0.25 0 0 0 0
2242 0.0415 0.25 0 0 0 0
2243 0.0415 0.25 0 0 0 0
2244 0.0415 0.25 0 0 0 0
2245 0.0415 0.25 0 0 0 0
2246 0.0415 0.25 0 0 0 0
2247 0.0415 0.25 0 0 0 0
2248 0.0415 0.25 0 0 0 0
2249 0.0415 0.25 0 0 0 0
2250 0.0415 0.25 0 0 0 0
2251 0.041 0.25 0 0 0 0
2252 0.041 0.25 0 0 0 0
2253 0.041 0.25 0 0 0 0
2254 0.041 0.25 0 0 0 0
2255 0.041 0.25 0 0 0 0
2256 0.0405 0.25 0 0 0 0
2257 0.0405 0.25 0 0 0 0
2258 0.04 0.25 0 0 0 0
2259 0.0405 0.25 0 0 0 0
2260 0.0405 0.25 0 0 0 0
2261 0.04 0.25 0 0 0 0
2262 0.04 0.25 0 0 0 0
2263 0.04 0.25 0 0 0 0
2264 0.04 0.25 0 0 0 0
2265 0.04 0.25 0 0 0 0
2266 0.0395 0.25 0 0 0 0
2267 0.0395 0.25 0 0 0 0
2268 0.0395 0.25 0 0 0 0
2269 0.0395 0.25 0 0 0 0
2270 0.0395 0.25 0 0 0 0
2271 0.039 0.25 0 0 0 0
2272 0.039 0.25 0 0 0 0
2273 0.039 0.25 0 0 0 0
2274 0.0395 0.25 0 0 0 0
2275 0.0395 0.25 0 0 0 0
2276 0.0395 0.25 0 0 0 0
2277 0.0395 0.25 0 0 0 0
2278 0.0395 0.25 0 0 0 0
2279 0.0395 0.25 0 0 0 0
2280 0.04 0.25 0 0 0 0
2281 0.04 0.25 0 0 0 0
2282 0.04 0.25 0 0 0 0
2283 0.04 0.25 0 0 0 0
2284 0.04 0.25 0 0 0 0
2285 0.04 0.25 0 0 0 0
2286 0.0405 0.25 0 0 0 0
2287 0.0405 0.25 0 0 0 0
2288 0.0405 0.25 0 0 0 0
2289 0.0405 0.25 0 0 0 0
2290 0.0405 0.25 0 0 0 0
2291 0.0405 0.25 0 0 0 0
2292 0.0405 0.25 0 0 0 0
2293 0.041 0.25 0 0 0 0
2294 0.0415 0.25 0 0 0 0
2295 0.0415 0.25 0 0 0 0
2296 0.0415 0.25 0 0 0 0
2297 0.0415 0.25 0 0 0 0
2298 0.0415 0.25 0 0 0 0
2299 0.041 0.25 0 0 0 0
2300 0.0405 0.25 0 0 0 0
2301 0.0405 0.25 0 0 0 0
2302 0.0405 0.25 0 0 0 0
2303 0.04 0.25 0 0 0 0
2304 0.04 0.25 0 0 0 0
2305 0.04 0.25 0 0 0 0
2306 0.04 0.25 0 0 0 0
2307 0.04 0.25 0 0 0 0
2308 0.04 0.25 0 0 0 0
2309 0.04 0.25 0 0 0 0
2310 0.04 0.25 0 0 0 0
2311 0.04 0.25 0 0 0 0
2312 0.039 0.25 0 0 0 0
2313 0.039 0.25 0 0 0 0
2314 0.039 0.25 0 0 0 0
2315 0.0395 0.25 0 0 0 0
2316 0.0395 0.25 0 0 0 0
2317 0.0395 0.25 0 0 0 0
2318 0.0395 0.25 0 0 0 0
2319 0.04 0.25 0 0 0 0
2320 0.0405 0.25 0 0 0 0
2321 0.0405 0.25 0 0 0 0
2322 0.0405 0.25 0 0 0 0
2323 0.0405 0.375 0 0 0 0
2324 0.0405 0.375 0 0 0 0
2325 0.04 0.375 0 0 0 0
2326 0.04 0.375 0 0 0 0
2327 0.04 0.375 0 0 0 0
2328 0.0395 0.375 0 0 0 0
2329 0.04 0.375 0 0 0 0
2330 0.04 0.375 0 0 0 0
2331 0.04 0.375 0 0 0 0
2332 0.04 0.375 0 0 0 0
2333 0.04 0.375 0 0 0 0
2334 0.04 0.375 0 0 0 0
2335 0.04 0.375 0 0 0 0
2336 0.04 0.375 0 0 0 0
2337 0.04 0.375 0 0 0 0
2338 0.04 0.375 0 0 0 0
2339 0.04 0.375 0 0 0 0
2340 0.04 0.375 0 0 0 0
2341 0.04 0.375 0 0 0 0
2342 0.04 0.375 0 0 0 0
2343 0.04 0.375 0 0 0 0
2344 0.0405 0.375 0 0 0 0
2345 0.0405 0.375 0 0 0 0
2346 0.041 0.375 0 0 0 0
2347 0.0405 0.375 0 0 0 0
2348 0.041 0.375 0 0 0 0
2349 0.041 0.375 0 0 0 0
2350 0.041 0.375 0 0 0 0
2351 0.0415 0.375 0 0 0 0
2352 0.0415 0.375 0 0 0 0
2353 0.0415 0.375 0 0 0 0
2354 0.042 0.375 0 0 0 0
2355 0.0425 0.375 0 0 0 0
2356 0.0425 0.375 0 0 0 0
2357 0.042 0.375 0 0 0 0
2358 0.042 0.375 0 0 0 0
2359 0.042 0.375 0 0 0 0
2360 0.042 0.375 0 0 0 0
2361 0.0425 0.375 0 0 0 0
2362 0.0425 0.375 0 0 0 0
2363 0.0425 0.375 0 0 0 0
2364 0.0425 0.375 0 0 0 0
2365 0.0425 0.375 0 0 0 0
2366 0.0425 0.375 0 0 0 0
2367 0.0425 0.375 0 0 0 0
2368 0.0425 0.375 0 0 0 0
2369 0.0425 0.375 0 0 0 0
2370 0.0425 0.375 0 0 0 0
2371 0.043 0.375 0 0 0 0
2372 0.043 0.375 0 0 0 0
2373 0.043 0.375 0 0 0 0
2374 0.043 0.375 0 0 0 0
2375 0.043 0.375 0 0 0 0
2376 0.0425 0.375 0 0 0 0
2377 0.042 0.375 0 0 0 0
2378 0.042 0.375 0 0 0 0
2379 0.042 0.375 0 0 0 0
2380 0.042 0.375 0 0 0 0
2381 0.042 0.375 0 0 0 0
2382 0.0425 0.375 0 0 0 0
2383 0.042 0.375 0 0 0 0
2384 0.042 0.375 0 0 0 0
2385 0.042 0.375 0 0 0 0
2386 0.0425 0.375 0 0 0 0
2387 0.0425 0.375 0 0 0 0
2388 0.0425 0.375 0 0 0 0
2389 0.0425 0.375 0 0 0 0
2390 0.0425 0.375 0 0 0 0
2391 0.0425 0.375 0 0 0 0
2392 0.0425 0.375 0 0 0 0
2393 0.0425 0.375 0 0 0 0
2394 0.043 0.375 0 0 0 0
2395 0.043 0.375 0 0 0 0
2396 0.0425 0.375 0 0 0 0
2397 0.042 0.375 0 0 0 0
2398 0.0425 0.375 0 0 0 0
2399 0.0425 0.375 0 0 0 0
2400 0.0425 0.375 0 0 0 0
2401 0.0425 0.375 0 0 0 0
2402 0.043 0.375 0 0 0 0
2403 0.043 0.375 0 0 0 0
2404 0.043 0.375 0 0 0 0
2405 0.043 0.375 0 0 0 0
2406 0.0425 0.375 0 0 0 0
2407 0.043 0.375 0 0 0 0
2408 0.0425 0.375 0 0 0 0
2409 0.0425 0.375 0 0 0 0
2410 0.0425 0.375 0 0 0 0
2411 0.0425 0.375 0 0 0 0
2412 0.043 0.375 0 0 0 0
2413 0.0425 0.375 0 0 0 0
2414 0.0425 0.375 0 0 0 0
2415 0.043 0.375 0 0 0 0
2416 0.043 0.375 0 0 0 0
2417 0.043 0.375 0 0 0 0
2418 0.0425 0.25 0 0 0 0
2419 0.042 0.25 0 0 0 0
2420 0.0415 0.25 0 0 0 0
2421 0.041 0.25 0 0 0 0
2422 0.041 0.25 0 0 0 0
2423 0.041 0.25 0 0 0 0
2424 0.041 0.25 0 0 0 0
2425 0.041 0.25 0 0 0 0
2426 0.041 0.25 0 0 0 0
2427 0.041 0.25 0 0 0 0
2428 0.041 0.25 0 0 0 0
2429 0.041 0.25 0 0 0 0
2430 0.0405 0.25 0 0 0 0
2431 0.041 0.25 0 0 0 0
2432 0.041 0.25 0 0 0 0
2433 0.041 0.25 0 0 0 0
2434 0.041 0.25 0 0 0 0
2435 0.041 0.25 0 0 0 0
2436 0.041 0.25 0 0 0 0
2437 0.041 0.25 0 0 0 0
2438 0.041 0.25 0 0 0 0
2439 0.041 0.25 0 0 0 0
2440 0.041 0.25 0 0 0 0
2441 0.041 0.25 0 0 0 0
2442 0.041 0.25 0 0 0 0
2443 0.041 0.25 0 0 0 0
2444 0.041 0.25 0 0 0 0
2445 0.041 0.25 0 0 0 0
2446 0.041 0.25 0 0 0 0
2447 0.0405 0.25 0 0 0 0
2448 0.0405 0.25 0 0 0 0
2449 0.04 0.25 0 0 0 0
2450 0.04 0.25 0 0 0 0
2451 0.04 0.25 0 0 0 0
2452 0.04 0.25 0 0 0 0
2453 0.04 0.25 0 0 0 0
2454 0.04 0.25 0 0 0 0
2455 0.04 0.25 0 0 0 0
2456 0.04 0.25 0 0 0 0
2457 0.04 0.25 0 0 0 0
2458 0.0405 0.25 0 0 0 0
2459 0.04 0.25 0 0 0 0
2460 0.04 0.25 0 0 0 0
2461 0.04 0.25 0 0 0 0
2462 0.04 0.25 0 0 0 0
2463 0.04 0.25 0 0 0 0
2464 0.04 0.25 0 0 0 0
2465 0.04 0.25 0 0 0 0
2466 0.04 0.25 0 0 0 0
2467 0.04 0.25 0 0 0 0
2468 0.04 0.25 0 0 0 0
2469 0.04 0.25 0 0 0 0
2470 0.0395 0.25 0 0 0 0
2471 0.0395 0.25 0 0 0 0
2472 0.0395 0.25 0 0 0 0
2473 0.0395 0.25 0 0 0 0
2474 0.0395 0.25 0 0 0 0
2475 0.0395 0.25 0 0 0 0
2476 0.0395 0.25 0 0 0 0
2477 0.04 0.25 0 0 0 0
2478 0.0395 0.25 0 0 0 0
2479 0.039 0.25 0 0 0 0
2480 0.039 0.25 0 0 0 0
2481 0.0385 0.25 0 0 0 0
2482 0.0385 0.25 0 0 0 0
2483 0.0385 0.25 0 0 0 0
2484 0.0385 0.25 0 0 0 0
2485 0.0385 0.25 0 0 0 0
2486 0.0385 0.25 0 0 0 0
2487 0.0385 0.25 0 0 0 0
2488 0.0385 0.25 0 0 0 0
2489 0.039 0.25 0 0 0 0
2490 0.039 0.25 0 0 0 0
2491 0.039 0.25 0 0 0 0
2492 0.039 0.25 0 0 0 0
2493 0.039 0.25 0 0 0 0
2494 0.039 0.25 0 0 0 0
2495 0.039 0.25 0 0 0 0
2496 0.039 0.25 0 0 0 0
2497 0.039 0.25 0 0 0 0
2498 0.039 0.25 0 0 0 0
2499 0.039 0.25 0 0 0 0
2500 0.039 0.25 0 0 0 0
2501 0.039 0.25 0 0 0 0
2502 0.039 0.25 0 0 0 0
2503 0.039 0.25 0 0 0 0
2504 0.039 0.25 0 0 0 0
2505 0.039 0.25 0 0 0 0
2506 0.039 0.25 0 0 0 0
2507 0.039 0.25 0 0 0 0
2508 0.039 0.25 0 0 0 0
2509 0.039 0.25 0 0 0 0
2510 0.039 0.25 0 0 0 0
2511 0.039 0.25 0 0 0 0
2512 0.039 0.25 0 0 0 0
2513 0.039 0.25 0 0 0 0
2514 0.0385 0.25 0 0 0 0
2515 0.0385 0.25 0 0 0 0
2516 0.0385 0.25 0 0 0 0
2517 0.0385 0.25 0 0 0 0
2518 0.0385 0.25 0 0 0 0
2519 0.0385 0.25 0 0 0 0
2520 0.0385 0.25 0 0 0 0
2521 0.0385 0.25 0 0 0 0
2522 0.0375 0.25 0 0 0 0
2523 0.0375 0.25 0 0 0 0
2524 0.0375 0.25 0 0 0 0
2525 0.037 0.25 0 0 0 0
2526 0.037 0.25 0 0 0 0
2527 0.0375 0.25 0 0 0 0
2528 0.0375 0.25 0 0 0 0
2529 0.0375 0.25 0 0 0 0
2530 0.0375 0.25 0 0 0 0
2531 0.0375 0.25 0 0 0 0
2532 0.0375 0.25 0 0 0 0
2533 0.0375 0.25 0 0 0 0
2534 0.0375 0.25 0 0 0 0
2535 0.038 0.25 0 0 0 0
2536 0.0375 0.25 0 0 0 0
2537 0.0375 0.25 0 0 0 0
2538 0.038 0.25 0 0 0 0
2539 0.038 0.25 0 0 0 0
2540 0.038 0.25 0 0 0 0
2541 0.038 0.25 0 0 0 0
2542 0.038 0.25 0 0 0 0
2543 0.0375 0.25 0 0 0 0
2544 0.037 0.25 0 0 0 0
2545 0.0375 0.25 0 0 0 0
2546 0.037 0.25 0 0 0 0
2547 0.0365 0.25 0 0 0 0
2548 0.036 0.25 0 0 0 0
2549 0.0365 0.25 0 0 0 0
2550 0.036 0.25 0 0 0 0
2551 0.036 0.25 0 0 0 0
2552 0.036 0.25 0 0 0 0
2553 0.0355 0.25 0 0 0 0
2554 0.0355 0.25 0 0 0 0
2555 0.0355 0.25 0 0 0 0
2556 0.036 0.25 0 0 0 0
2557 0.0365 0.25 0 0 0 0
2558 0.0365 0.25 0 0 0 0
2559 0.037 0.25 0 0 0 0
2560 0.037 0.25 0 0 0 0
2561 0.037 0.25 0 0 0 0
2562 0.037 0.25 0 0 0 0
2563 0.0365 0.25 0 0 0 0
2564 0.0365 0.25 0 0 0 0
2565 0.037 0.25 0 0 0 0
2566 0.0365 0.25 0 0 0 0
2567 0.0365 0.25 0 0 0 0
2568 0.036 0.25 0 0 0 0
2569 0.036 0.25 0 0 0 0
2570 0.036 0.25 0 0 0 0
2571 0.036 0.25 0 0 0 0
2572 0.036 0.25 0 0 0 0
2573 0.036 0.25 0 0 0 0
2574 0.0355 0.25 0 0 0 0
2575 0.0355 0.25 0 0 0 0
2576 0.036 0.25 0 0 0 0
2577 0.036 0.25 0 0 0 0
2578 0.036 0.25 0 0 0 0
2579 0.036 0.25 0 0 0 0
2580 0.036 0.25 0 0 0 0
2581 0.0355 0.25 0 0 0 0
2582 0.0355 0.25 0 0 0 0
2583 0.0355 0.25 0 0 0 0
2584 0.0355 0.25 0 0 0 0
2585 0.0355 0.25 0 0 0 0
2586 0.0355 0.25 0 0 0 0
2587 0.0355 0.25 0 0 0 0
2588 0.0355 0.25 0 0 0 0
2589 0.0355 0.25 0 0 0 0
2590 0.0355 0.25 0 0 0 0
2591 0.0355 0.25 0 0 0 0
2592 0.0355 0.25 0 0 0 0
2593 0.0355 0.25 0 0 0 0
2594 0.0355 0.25 0 0 0 0
2595 0.035 0.25 0 0 0 0
2596 0.035 0.25 0 0 0 0
2597 0.035 0.25 0 0 0 0
2598 0.0355 0.25 0 0 0 0
2599 0.0355 0.25 0 0 0 0
2600 0.0355 0.25 0 0 0 0
2601 0.0355 0.25 0 0 0 0
2602 0.0355 0.25 0 0 0 0
2603 0.0365 0.25 0 0 0 0
2604 0.0365 0.25 0 0 0 0
2605 0.036 0.25 0 0 0 0
2606 0.036 0.25 0 0 0 0
2607 0.0365 0.25 0 0 0 0
2608 0.0365 0.25 0 0 0 0
2609 0.0365 0.25 0 0 0 0
2610 0.0365 0.25 0 0 0 0
2611 0.0365 0.25 0 0 0 0
2612 0.0365 0.25 0 0 0 0
2613 0.0365 0.25 0 0 0 0
2614 0.0375 0.25 0 0 0 0
2615 0.0375 0.25 0 0 0 0
2616 0.0375 0.25 0 0 0 0
2617 0.0375 0.25 0 0 0 0
2618 0.0375 0.25 0 0 0 0
2619 0.0375 0.25 0 0 0 0
2620 0.0375 0.25 0 0 0 0
2621 0.0375 0.25 0 0 0 0
2622 0.0375 0.25 0 0 0 0
2623 0.0375 0.25 0 0 0 0
2624 0.0375 0.25 0 0 0 0
2625 0.0375 0.25 0 0 0 0
2626 0.038 0.25 0 0 0 0
2627 0.038 0.25 0 0 0 0
2628 0.038 0.25 0 0 0 0
2629 0.0375 0.25 0 0 0 0
2630 0.0375 0.25 0 0 0 0
2631 0.0375 0.25 0 0 0 0
2632 0.0375 0.25 0 0 0 0
2633 0.0375 0.25 0 0 0 0
2634 0.037 0.25 0 0 0 0
2635 0.0365 0.25 0 0 0 0
2636 0.0365 0.25 0 0 0 0
2637 0.0365 0.25 0 0 0 0
2638 0.0365 0.25 0 0 0 0
2639 0.0365 0.25 0 0 0 0
2640 0.0365 0.25 0 0 0 0
2641 0.0365 0.25 0 0 0 0
2642 0.0365 0.25 0 0 0 0
2643 0.0375 0.25 0 0 0 0
2644 0.037 0.25 0 0 0 0
2645 0.037 0.25 0 0 0 0
2646 0.0375 0.25 0 0 0 0
2647 0.037 0.25 0 0 0 0
2648 0.0365 0.25 0 0 0 0
2649 0.0365 0.25 0 0 0 0
2650 0.0365 0.25 0 0 0 0
2651 0.0365 0.25 0 0 0 0
2652 0.0365 0.25 0 0 0 0
2653 0.0365 0.25 0 0 0 0
2654 0.0365 0.25 0 0 0 0
2655 0.0365 0.25 0 0 0 0
2656 0.0365 0.25 0 0 0 0
2657 0.0365 0.25 0 0 0 0
2658 0.037 0.25 0 0 0 0
2659 0.0375 0.25 0 0 0 0
2660 0.0375 0.25 0 0 0 0
2661 0.0375 0.25 0 0 0 0
2662 0.0375 0.25 0 0 0 0
2663 0.0375 0.25 0 0 0 0
2664 0.0375 0.25 0 0 0 0
2665 0.0375 0.25 0 0 0 0
2666 0.0375 0.25 0 0 0 0
2667 0.0375 0.25 0 0 0 0
2668 0.0375 0.25 0 0 0 0
2669 0.0375 0.25 0 0 0 0
2670 0.0375 0.25 0 0 0 0
2671 0.0375 0.25 0 0 0 0
2672 0.0375 0.25 0 0 0 0
2673 0.0375 0.25 0 0 0 0
2674 0.037 0.25 0 0 0 0
2675 0.037 0.25 0 0 0 0
2676 0.037 0.25 0 0 0 0
2677 0.037 0.25 0 0 0 0
2678 0.037 0.25 0 0 0 0
2679 0.037 0.25 0 0 0 0
2680 0.037 0.25 0 0 0 0
2681 0.0365 0.25 0 0 0 0
2682 0.036 0.25 0 0 0 0
2683 0.036 0.25 0 0 0 0
2684 0.0355 0.25 0 0 0 0
2685 0.0355 0.25 0 0 0 0
2686 0.0355 0.25 0 0 0 0
2687 0.0355 0.25 0 0 0 0
2688 0.0355 0.25 0 0 0 0
2689 0.0355 0.25 0 0 0 0
2690 0.0355 0.25 0 0 0 0
2691 0.0355 0.375 0 0 0 0
2692 0.0355 0.375 0 0 0 0
2693 0.0355 0.375 0 0 0 0
2694 0.0355 0.375 0 0 0 0
2695 0.0355 0.375 0 0 0 0
2696 0.0355 0.375 0 0 0 0
2697 0.0355 0.375 0 0 0 0
2698 0.0355 0.375 0 0 0 0
2699 0.0355 0.375 0 0 0 0
2700 0.036 0.375 0 0 0 0
2701 0.0365 0.375 0 0 0 0
2702 0.0365 0.375 0 0 0 0
2703 0.037 0.375 0 0 0 0
2704 0.037 0.375 0 0 0 0
2705 0.037 0.375 0 0 0 0
2706 0.037 0.375 0 0 0 0
2707 0.037 0.375 0 0 0 0
2708 0.0365 0.375 0 0 0 0
2709 0.0365 0.375 0 0 0 0
2710 0.0365 0.375 0 0 0 0
2711 0.0365 0.375 0 0 0 0
2712 0.037 0.375 0 0 0 0
2713 0.037 0.375 0 0 0 0
2714 0.0365 0.375 0 0 0 0
2715 0.0365 0.375 0 0 0 0
2716 0.036 0.375 0 0 0 0
2717 0.036 0.375 0 0 0 0
2718 0.036 0.375 0 0 0 0
2719 0.036 0.375 0 0 0 0
2720 0.036 0.375 0 0 0 0
2721 0.0355 0.375 0 0 0 0
2722 0.0355 0.375 0 0 0 0
2723 0.0355 0.375 0 0 0 0
2724 0.0355 0.375 0 0 0 0
2725 0.0355 0.375 0 0 0 0
2726 0.0355 0.375 0 0 0 0
2727 0.0355 0.375 0 0 0 0
2728 0.0355 0.375 0 0 0 0
2729 0.035 0.375 0 0 0 0
2730 0.035 0.375 0 0 0 0
2731 0.035 0.375 0 0 0 0
2732 0.035 0.375 0 0 0 0
2733 0.0355 0.375 0 0 0 0
2734 0.0355 0.375 0 0 0 0
2735 0.0355 0.375 0 0 0 0
2736 0.0355 0.375 0 0 0 0
2737 0.0355 0.375 0 0 0 0
2738 0.0355 0.375 0 0 0 0
2739 0.0355 0.375 0 0 0 0
2740 0.0355 0.375 0 0 0 0
2741 0.0355 0.375 0 0 0 0
2742 0.0355 0.375 0 0 0 0
2743 0.0355 0.375 0 0 0 0
2744 0.0355 0.375 0 0 0 0
2745 0.0355 0.375 0 0 0 0
2746 0.0355 0.375 0 0 0 0
2747 0.0355 0.375 0 0 0 0
2748 0.035 0.375 0 0 0 0
2749 0.035 0.375 0 0 0 0
2750 0.035 0.375 0 0 0 0
2751 0.035 0.5 0 0 0 0
2752 0.035 0.5 0 0 0 0
2753 0.0355 0.5 0 0 0 0
2754 0.0355 0.5 0 0 0 0
2755 0.0355 0.5 0 0 0 0
2756 0.036 0.5 0 0 0 0
2757 0.036 0.5 0 0 0 0
2758 0.036 0.5 0 0 0 0
2759 0.036 0.5 0 0 0 0
2760 0.036 0.5 0 0 0 0
2761 0.036 0.5 0 0 0 0
2762 0.036 0.5 0 0 0 0
2763 0.0355 0.5 0 0 0 0
2764 0.036 0.5 0 0 0 0
2765 0.0365 0.5 0 0 0 0
2766 0.036 0.5 0 0 0 0
2767 0.0365 0.5 0 0 0 0
2768 0.0365 0.5 0 0 0 0
2769 0.037 0.5 0 0 0 0
2770 0.037 0.5 0 0 0 0
2771 0.037 0.5 0 0 0 0
2772 0.037 0.5 0 0 0 0
2773 0.0365 0.5 0 0 0 0
2774 0.0365 0.5 0 0 0 0
2775 0.037 0.5 0 0 0 0
2776 0.0375 0.5 0 0 0 0
2777 0.0375 0.5 0 0 0 0
2778 0.0375 0.5 0 0 0 0
2779 0.0375 0.5 0 0 0 0
2780 0.038 0.5 0 0 0 0
2781 0.038 0.5 0 0 0 0
2782 0.038 0.5 0 0 0 0
2783 0.038 0.5 0 0 0 0
2784 0.038 0.5 0 0 0 0
2785 0.038 0.5 0 0 0 0
2786 0.038 0.5 0 0 0 0
2787 0.038 0.5 0 0 0 0
2788 0.0385 0.5 0 0 0 0
2789 0.0385 0.5 0 0 0 0
2790 0.0385 0.5 0 0 0 0
2791 0.0385 0.5 0 0 0 0
2792 0.0385 0.5 0 0 0 0
2793 0.0385 0.5 0 0 0 0
2794 0.039 0.5 0 0 0 0
2795 0.039 0.375 0 0 0 0
2796 0.039 0.375 0 0 0 0
2797 0.039 0.375 0 0 0 0
2798 0.0395 0.375 0 0 0 0
2799 0.0395 0.375 0 0 0 0
2800 0.0395 0.375 0 0 0 0
2801 0.0395 0.375 0 0 0 0
2802 0.0395 0.375 0 0 0 0
2803 0.0395 0.375 0 0 0 0
2804 0.0395 0.375 0 0 0 0
2805 0.039 0.375 0 0 0 0
2806 0.039 0.375 0 0 0 0
2807 0.0395 0.375 0 0 0 0
2808 0.0395 0.375 0 0 0 0
2809 0.0395 0.375 0 0 0 0
2810 0.0395 0.375 0 0 0 0
2811 0.0395 0.375 0 0 0 0
2812 0.0395 0.375 0 0 0 0
2813 0.0395 0.375 0 0 0 0
2814 0.0395 0.375 0 0 0 0
2815 0.0395 0.375 0 0 0 0
2816 0.0395 0.375 0 0 0 0
2817 0.039 0.375 0 0 0 0
2818 0.039 0.375 0 0 0 0
2819 0.039 0.375 0 0 0 0
2820 0.039 0.375 0 0 0 0
2821 0.039 0.375 0 0 0 0
2822 0.039 0.375 0 0 0 0
2823 0.039 0.375 0 0 0 0
2824 0.0385 0.375 0 0 0 0
2825 0.0385 0.375 0 0 0 0
2826 0.0385 0.375 0 0 0 0
2827 0.0385 0.375 0 0 0 0
2828 0.0385 0.375 0 0 0 0
2829 0.038 0.375 0 0 0 0
2830 0.038 0.375 0 0 0 0
2831 0.038 0.375 0 0 0 0
2832 0.038 0.375 0 0 0 0
2833 0.038 0.375 0 0 0 0
2834 0.0375 0.375 0 0 0 0
2835 0.0375 0.375 0 0 0 0
2836 0.0375 0.5 0 0 0 0
2837 0.037 0.5 0 0 0 0
2838 0.037 0.5 0 0 0 0
2839 0.0375 0.5 0 0 0 0
2840 0.0375 0.5 0 0 0 0
2841 0.037 0.5 0 0 0 0
2842 0.037 0.5 0 0 0 0
2843 0.037 0.5 0 0 0 0
2844 0.0375 0.5 0 0 0 0
2845 0.0375 0.5 0 0 0 0
2846 0.0375 0.5 0 0 0 0
2847 0.038 0.5 0 0 0 0
2848 0.0385 0.5 0 0 0 0
2849 0.039 0.5 0 0 0 0
2850 0.039 0.5 0 0 0 0
2851 0.039 0.5 0 0 0 0
2852 0.0395 0.5 0 0 0 0
2853 0.0395 0.5 0 0 0 0
2854 0.0395 0.5 0 0 0 0
2855 0.0395 0.5 0 0 0 0
2856 0.0395 0.5 0 0 0 0
2857 0.04 0.5 0 0 0 0
2858 0.04 0.5 0 0 0 0
2859 0.0395 0.5 0 0 0 0
2860 0.0395 0.5 0 0 0 0
2861 0.0395 0.5 0 0 0 0
2862 0.0395 0.5 0 0 0 0
2863 0.0395 0.5 0 0 0 0
2864 0.04 0.5 0 0 0 0
2865 0.039 0.5 0 0 0 0
2866 0.039 0.5 0 0 0 0
2867 0.039 0.5 0 0 0 0
2868 0.039 0.5 0 0 0 0
2869 0.0395 0.5 0 0 0 0
2870 0.0395 0.5 0 0 0 0
2871 0.04 0.5 0 0 0 0
2872 0.04 0.5 0 0 0 0
2873 0.04 0.5 0 0 0 0
2874 0.04 0.5 0 0 0 0
2875 0.04 0.5 0 0 0 0
2876 0.04 0.5 0 0 0 0
2877 0.04 0.5 0 0 0 0
2878 0.04 0.5 0 0 0 0
2879 0.04 0.5 0 0 0 0
2880 0.04 0.5 0 0 0 0
2881 0.0405 0.5 0 0 0 0
2882 0.0405 0.5 0 0 0 0
2883 0.0405 0.5 0 0 0 0
2884 0.0405 0.5 0 0 0 0
2885 0.04 0.5 0 0 0 0
2886 0.04 0.5 0 0 0 0
2887 0.04 0.5 0 0 0 0
2888 0.04 0.5 0 0 0 0
2889 0.04 0.5 0 0 0 0
2890 0.04 0.5 0 0 0 0
2891 0.0405 0.5 0 0 0 0
2892 0.0405 0.5 0 0 0 0
2893 0.0405 0.5 0 0 0 0
2894 0.041 0.5 0 0 0 0
2895 0.0405 0.5 0 0 0 0
2896 0.0405 0.5 0 0 0 0
2897 0.0405 0.5 0 0 0 0
2898 0.041 0.5 0 0 0 0
2899 0.041 0.5 0 0 0 0
2900 0.041 0.5 0 0 0 0
2901 0.0405 0.5 0 0 0 0
2902 0.0405 0.5 0 0 0 0
2903 0.0405 0.5 0 0 0 0
2904 0.041 0.5 0 0 0 0
2905 0.041 0.5 0 0 0 0
2906 0.041 0.5 0 0 0 0
2907 0.041 0.5 0 0 0 0
2908 0.041 0.5 0 0 0 0
2909 0.041 0.5 0 0 0 0
2910 0.041 0.5 0 0 0 0
2911 0.0415 0.5 0 0 0 0
2912 0.042 0.5 0 0 0 0
2913 0.042 0.5 0 0 0 0
2914 0.042 0.5 0 0 0 0
2915 0.042 0.5 0 0 0 0
2916 0.042 0.5 0 0 0 0
2917 0.042 0.5 0 0 0 0
2918 0.0415 0.5 0 0 0 0
2919 0.042 0.5 0 0 0 0
2920 0.042 0.5 0 0 0 0
2921 0.0415 0.5 0 0 0 0
2922 0.0415 0.5 0 0 0 0
2923 0.0415 0.5 0 0 0 0
2924 0.041 0.5 0 0 0 0
2925 0.041 0.5 0 0 0 0
2926 0.0415 0.5 0 0 0 0
2927 0.0415 0.5 0 0 0 0
2928 0.0415 0.5 0 0 0 0
2929 0.0415 0.5 0 0 0 0
2930 0.041 0.5 0 0 0 0
2931 0.0405 0.5 0 0 0 0
2932 0.0395 0.5 0 0 0 0
2933 0.0395 0.5 0 0 0 0
2934 0.039 0.5 0 0 0 0
2935 0.039 0.5 0 0 0 0
2936 0.0385 0.5 0 0 0 0
2937 0.0385 0.5 0 0 0 0
2938 0.038 0.5 0 0 0 0
2939 0.038 0.5 0 0 0 0
2940 0.038 0.5 0 0 0 0
2941 0.038 0.5 0 0 0 0
2942 0.038 0.5 0 0 0 0
2943 0.038 0.5 0 0 0 0
2944 0.0375 0.5 0 0 0 0
2945 0.038 0.5 0 0 0 0
2946 0.038 0.5 0 0 0 0
2947 0.038 0.5 0 0 0 0
2948 0.038 0.5 0 0 0 0
2949 0.0385 0.5 0 0 0 0
2950 0.038 0.5 0 0 0 0
2951 0.038 0.5 0 0 0 0
2952 0.038 0.5 0 0 0 0
2953 0.0385 0.5 0 0 0 0
2954 0.0385 0.5 0 0 0 0
2955 0.0385 0.5 0 0 0 0
2956 0.0385 0.5 0 0 0 0
2957 0.038 0.5 0 0 0 0
2958 0.038 0.5 0 0 0 0
2959 0.038 0.5 0 0 0 0
2960 0.038 0.5 0 0 0 0
2961 0.038 0.5 0 0 0 0
2962 0.038 0.5 0 0 0 0
2963 0.038 0.5 0 0 0 0
2964 0.038 0.5 0 0 0 0
2965 0.038 0.5 0 0 0 0
2966 0.038 0.5 0 0 0 0
2967 0.038 0.5 0 0 0 0
2968 0.038 0.5 0 0 0 0
2969 0.0375 0.5 0 0 0 0
2970 0.0375 0.5 0 0 0 0
2971 0.037 0.5 0 0 0 0
2972 0.037 0.5 0 0 0 0
2973 0.0365 0.5 0 0 0 0
2974 0.036 0.5 0 0 0 0
2975 0.036 0.5 0 0 0 0
2976 0.0365 0.5 0 0 0 0
2977 0.0365 0.5 0 0 0 0
2978 0.0365 0.5 0 0 0 0
2979 0.0365 0.5 0 0 0 0
2980 0.0365 0.5 0 0 0 0
2981 0.037 0.5 0 0 0 0
2982 0.037 0.5 0 0 0 0
2983 0.037 0.5 0 0 0 0
2984 0.037 0.5 0 0 0 0
2985 0.037 0.5 0 0 0 0
2986 0.037 0.5 0 0 0 0
2987 0.037 0.5 0 0 0 0
2988 0.037 0.5 0 0 0 0
2989 0.037 0.5 0 0 0 0
2990 0.037 0.5 0 0 0 0
2991 0.037 0.5 0 0 0 0
2992 0.037 0.5 0 0 0 0
2993 0.037 0.5 0 0 0 0
2994 0.037 0.5 0 0 0 0
2995 0.037 0.5 0 0 0 0
2996 0.037 0.5 0 0 0 0
2997 0.0375 0.5 0 0 0 0
2998 0.0375 0.5 0 0 0 0
2999 0.038 0.5 0 0 0 0
3000 0.038 0.5 0 0 0 0
3001 0.038 0.5 0 0.125 0 0
3002 0.038 0.5 0 0.125 0 0
3003 0.038 0.5 0 0.125 0 0
3004 0.038 0.5 0.0005 0.125 0 0
3005 0.0375 0.5 0.0005 0.125 0 0
3006 0.038 0.5 0.0005 0.125 0 0
3007 0.038 0.5 0.0005 0.125 0 0
3008 0.038 0.5 0.0005 0.125 0 0
3009 0.038 0.5 0.0005 0.125 0 0
3010 0.0385 0.5 0.0005 0.125 0 0
3011 0.0385 0.5 0.0005 0.125 0 0
3012 0.0385 0.5 0.0005 0.125 0 0
3013 0.039 0.5 0.0005 0.125 0 0
3014 0.039 0.5 0.0005 0.125 0 0
3015 0.0385 0.5 0.0005 0.125 0 0
3016 0.0385 0.5 0.0005 0.125 0 0
3017 0.0385 0.5 0.0005 0.125 0 0
3018 0.0385 0.5 0.0005 0.125 0 0
3019 0.0385 0.5 0.0005 0.125 0 0
3020 0.0385 0.5 0.0005 0.125 0 0
3021 0.0385 0.5 0.0005 0.125 0 0
3022 0.0385 0.5 0.0005 0.125 0 0
3023 0.0385 0.5 0.0005 0.125 0 0
3024 0.039 0.5 0.0005 0.125 0 0
3025 0.0385 0.5 0.0005 0.125 0 0
3026 0.0385 0.5 0.0005 0.125 0 0
3027 0.0395 0.5 0.0005 0.125 0 0
3028 0.0395 0.5 0.0005 0.125 0 0
3029 0.0395 0.5 0.0005 0.125 0 0
3030 0.0395 0.5 0.0005 0.125 0 0
3031 0.04 0.5 0.0005 0.125 0 0
3032 0.0395 0.5 0.0005 0.125 0 0
3033 0.039 0.5 0.0005 0.125 0 0
3034 0.039 0.5 0.0005 0.125 0 0
3035 0.0385 0.5 0.0005 0.125 0 0
3036 0.0385 0.5 0.0005 0.125 0 0
3037 0.039 0.5 0.0005 0.125 0 0
3038 0.039 0.5 0.0005 0.125 0 0
3039 0.039 0.5 0.0005 0.125 0 0
3040 0.039 0.5 0.0005 0.125 0 0
3041 0.039 0.5 0.0005 0.125 0 0
3042 0.039 0.5 0.0005 0.125 0 0
3043 0.0395 0.5 0.0005 0.125 0 0
3044 0.0395 0.5 0.0005 0.125 0 0
3045 0.0395 0.5 0.0005 0.125 0 0
3046 0.039 0.5 0.0005 0.125 0 0
3047 0.039 0.5 0.0005 0.125 0 0
3048 0.0385 0.5 0.0005 0.125 0 0
3049 0.0385 0.5 0.001 0.125 0 0
3050 0.0385 0.5 0.001 0.125 0 0
3051 0.0385 0.5 0.001 0.125 0 0
3052 0.0385 0.5 0.001 0.125 0 0
3053 0.0385 0.5 0.001 0.125 0 0
3054 0.0385 0.5 0.001 0.125 0 0
3055 0.0385 0.5 0.001 0.125 0 0
3056 0.039 0.5 0.001 0.125 0 0
3057 0.039 0.5 0.001 0.125 0 0
3058 0.039 0.5 0.001 0.125 0 0
3059 0.0385 0.5 0.001 0.125 0 0
3060 0.0385 0.5 0.001 0.125 0 0
3061 0.0385 0.5 0.001 0.125 0 0
3062 0.0385 0.5 0.001 0.125 0 0
3063 0.0385 0.5 0.001 0.125 0 0
3064 0.0385 0.5 0.001 0.125 0 0
3065 0.0385 0.5 0.001 0.125 0 0
3066 0.0385 0.5 0.001 0.125 0 0
3067 0.0385 0.5 0.001 0.125 0 0
3068 0.0385 0.5 0.001 0.125 0 0
3069 0.0385 0.5 0.001 0.125 0 0
3070 0.0385 0.5 0.0015 0.125 0 0
3071 0.038 0.5 0.0015 0.125 0 0
3072 0.0375 0.5 0.0015 0.125 0 0
3073 0.0375 0.5 0.0015 0.125 0 0
3074 0.0375 0.5 0.0015 0.125 0 0
3075 0.0375 0.5 0.0015 0.125 0 0
3076 0.0375 0.5 0.0015 0.125 0 0
3077 0.0375 0.5 0.0015 0.125 0 0
3078 0.0375 0.5 0.0015 0.125 0 0
3079 0.0375 0.5 0.0015 0.125 0 0
3080 0.0375 0.5 0.0015 0.125 0 0
3081 0.0375 0.5 0.0015 0.125 0 0
3082 0.0375 0.5 0.0015 0.125 0 0
3083 0.0375 0.5 0.0015 0.125 0 0
3084 0.0375 0.5 0.0015 0.125 0 0
3085 0.0375 0.5 0.0015 0.125 0 0
3086 0.0375 0.5 0.0015 0.125 0 0
3087 0.0375 0.5 0.0015 0.125 0 0
3088 0.0375 0.5 0.0015 0.125 0 0
3089 0.038 0.5 0.0015 0.125 0 0
3090 0.0375 0.5 0.0015 0.125 0 0
3091 0.0375 0.5 0.0015 0.125 0 0
3092 0.037 0.5 0.0015 0.125 0 0
3093 0.037 0.5 0.0015 0.125 0 0
3094 0.037 0.5 0.0015 0.125 0 0
3095 0.037 0.5 0.0015 0.125 0 0
3096 0.0375 0.5 0.0015 0.125 0 0
3097 0.0375 0.5 0.0015 0.125 0 0
3098 0.0375 0.5 0.0015 0.125 0 0
3099 0.037 0.5 0.0015 0.125 0 0
3100 0.0365 0.5 0.0015 0.125 0 0
3101 0.0365 0.5 0.0015 0.125 0 0
3102 0.0365 0.5 0.0015 0.125 0 0
3103 0.0365 0.5 0.0015 0.125 0 0
3104 0.0365 0.5 0.0015 0.125 0 0
3105 0.0365 0.5 0.0015 0.125 0 0
3106 0.0365 0.5 0.0015 0.125 0 0
3107 0.0365 0.5 0.0015 0.125 0 0
3108 0.0365 0.5 0.0015 0.125 0 0
3109 0.0365 0.5 0.0015 0.125 0 0
3110 0.0365 0.5 0.0015 0.125 0 0
3111 0.0365 0.5 0.0015 0.125 0 0
3112 0.0365 0.5 0.0015 0.125 0 0
3113 0.0365 0.5 0.0015 0.125 0 0
3114 0.0365 0.5 0.0015 0.125 0 0
3115 0.0365 0.5 0.0015 0.125 0 0
3116 0.037 0.5 0.0015 0.125 0 0
3117 0.037 0.5 0.0015 0.125 0 0
3118 0.037 0.5 0.0015 0.125 0 0
3119 0.037 0.5 0.0015 0.125 0 0
3120 0.0365 0.5 0.0015 0.125 0 0
3121 0.0365 0.375 0.0015 0.125 0 0
3122 0.0365 0.375 0.0015 0.125 0 0
3123 0.0365 0.375 0.0015 0.125 0 0
3124 0.0365 0.375 0.0015 0.125 0 0
3125 0.036 0.375 0.0015 0.125 0 0
3126 0.036 0.375 0.0015 0.125 0 0
3127 0.036 0.375 0.0015 0.125 0 0
3128 0.036 0.375 0.0015 0.125 0 0
3129 0.0365 0.375 0.0015 0.125 0 0
3130 0.0365 0.375 0.0015 0.125 0 0
3131 0.0365 0.375 0.0015 0.125 0 0
3132 0.0365 0.375 0.0015 0.125 0 0
3133 0.036 0.375 0.0015 0.125 0 0
3134 0.0365 0.375 0.0015 0.125 0 0
3135 0.0365 0.375 0.0015 0.125 0 0
3136 0.0365 0.375 0.0015 0.125 0 0
3137 0.0365 0.375 0.0015 0.125 0 0
3138 0.0365 0.375 0.0015 0.125 0 0
3139 0.0365 0.5 0.0015 0.125 0 0
3140 0.036 0.5 0.0015 0.125 0 0
3141 0.036 0.5 0.0015 0.125 0 0
3142 0.0365 0.5 0.0015 0.125 0 0
3143 0.0365 0.5 0.0015 0.125 0 0
3144 0.037 0.625 0.0015 0.125 0 0
3145 0.037 0.625 0.0015 0.125 0 0
3146 0.037 0.625 0.0015 0.125 0 0
3147 0.038 0.625 0.0015 0.125 0 0
3148 0.038 0.625 0.0015 0.125 0 0
3149 0.038 0.625 0.0015 0.125 0 0
3150 0.0385 0.625 0.0015 0.125 0 0
3151 0.0385 0.625 0.0015 0.125 0 0
3152 0.0385 0.625 0.0015 0.125 0 0
3153 0.039 0.625 0.0015 0.125 0 0
3154 0.0385 0.625 0.0015 0.125 0 0
3155 0.0385 0.625 0.0015 0.125 0 0
3156 0.0385 0.625 0.0015 0.125 0 0
3157 0.039 0.625 0.0015 0.125 0 0
3158 0.039 0.625 0.0015 0.125 0 0
3159 0.0395 0.625 0.0015 0.125 0 0
3160 0.04 0.625 0.0015 0.125 0 0
3161 0.0395 0.625 0.0015 0.125 0 0
3162 0.0395 0.625 0.0015 0.125 0 0
3163 0.0395 0.625 0.0015 0.125 0 0
3164 0.039 0.625 0.0015 0.125 0 0
3165 0.0395 0.625 0.0015 0.125 0 0
3166 0.0395 0.625 0.0015 0.125 0 0
3167 0.0395 0.625 0.0015 0.125 0 0
3168 0.0395 0.625 0.0015 0.125 0 0
3169 0.039 0.625 0.0015 0.125 0 0
3170 0.039 0.625 0.0015 0.125 0 0
3171 0.0395 0.625 0.0015 0.125 0 0
3172 0.0405 0.625 0.0015 0.125 0 0
3173 0.0405 0.625 0.0015 0.125 0 0
3174 0.0405 0.625 0.0015 0.125 0 0
3175 0.0405 0.625 0.0015 0.125 0 0
3176 0.0405 0.625 0.0015 0.125 0 0
3177 0.041 0.625 0.0015 0.125 0 0
3178 0.041 0.625 0.0015 0.125 0 0
3179 0.0415 0.625 0.0015 0.125 0 0
3180 0.0415 0.625 0.0015 0.125 0 0
3181 0.0415 0.625 0.0015 0.125 0 0
3182 0.0415 0.625 0.0015 0.125 0 0
3183 0.0425 0.625 0.0015 0.125 0 0
3184 0.0425 0.625 0.0015 0.125 0 0
3185 0.0425 0.625 0.0015 0.125 0 0
3186 0.0425 0.625 0.0015 0.125 0 0
3187 0.0425 0.625 0.0015 0.125 0 0
3188 0.0425 0.625 0.0015 0.125 0 0
3189 0.0425 0.625 0.0015 0.125 0 0
3190 0.0425 0.625 0.0015 0.125 0 0
3191 0.0425 0.625 0.0015 0.125 0 0
3192 0.042 0.625 0.0015 0.125 0 0
3193 0.042 0.625 0.0015 0.125 0 0
3194 0.042 0.625 0.0015 0.125 0 0
3195 0.0425 0.625 0.0015 0.125 0 0
3196 0.043 0.625 0.0015 0.125 0 0
3197 0.043 0.625 0.0015 0.125 0 0
3198 0.043 0.625 0.0015 0.125 0 0
3199 0.0425 0.625 0.0015 0.125 0 0
3200 0.0425 0.625 0.0015 0.125 0 0
3201 0.0425 0.625 0.0015 0.125 0 0
3202 0.0425 0.625 0.0015 0.125 0 0
3203 0.0425 0.625 0.0015 0.125 0 0
3204 0.042 0.625 0.0015 0.125 0 0
3205 0.042 0.625 0.0015 0.125 0 0
3206 0.042 0.625 0.0015 0.125 0 0
3207 0.042 0.625 0.0015 0.125 0 0
3208 0.042 0.625 0.0015 0.125 0 0
3209 0.042 0.625 0.0015 0.125 0 0
3210 0.042 0.625 0.0015 0.125 0 0
3211 0.0415 0.625 0.0015 0.125 0 0
3212 0.0415 0.625 0.0015 0.125 0 0
3213 0.041 0.625 0.0015 0.125 0 0
3214 0.041 0.625 0.0015 0.125 0 0
3215 0.0405 0.625 0.0015 0.125 0 0
3216 0.0405 0.625 0.0015 0.125 0 0
3217 0.041 0.625 0.0015 0.125 0 0
3218 0.0415 0.625 0.0015 0.125 0 0
3219 0.041 0.625 0.0015 0.125 0 0
3220 0.0405 0.625 0.0015 0.125 0 0
3221 0.0405 0.625 0.0015 0.125 0 0
3222 0.0405 0.625 0.0015 0.125 0 0
3223 0.0405 0.625 0.0015 0.125 0 0
3224 0.04 0.625 0.0015 0.125 0 0
3225 0.04 0.625 0.0015 0.125 0 0
3226 0.04 0.625 0.0015 0.125 0 0
3227 0.04 0.625 0.0015 0.125 0 0
3228 0.04 0.625 0.0015 0.125 0 0
3229 0.04 0.625 0.0015 0.125 0 0
3230 0.04 0.625 0.0015 0.125 0 0
3231 0.04 0.625 0.0015 0.125 0 0
3232 0.04 0.625 0.0015 0.125 0 0
3233 0.04 0.625 0.0015 0.125 0 0
3234 0.0395 0.625 0.0015 0.125 0 0
3235 0.0395 0.625 0.0015 0.125 0 0
3236 0.0395 0.625 0.0015 0.125 0 0
3237 0.0395 0.625 0.0015 0.125 0 0
3238 0.0395 0.625 0.0015 0.125 0 0
3239 0.0395 0.625 0.0015 0 0 0
3240 0.0395 0.625 0.0015 0 0 0
3241 0.0395 0.625 0.0015 0 0 0
3242 0.0395 0.625 0.0015 0 0 0
3243 0.039 0.625 0.0015 0 0 0
3244 0.039 0.625 0.0015 0 0 0
3245 0.039 0.625 0.0015 0 0 0
3246 0.039 0.625 0.0015 0 0 0
3247 0.039 0.625 0.0015 0 0 0
3248 0.0395 0.625 0.0015 0.125 0 0
3249 0.0395 0.625 0.0015 0.125 0 0
3250 0.04 0.625 0.0015 0.125 0 0
3251 0.04 0.625 0.0015 0.125 0 0
3252 0.04 0.625 0.0015 0.125 0 0
3253 0.04 0.625 0.0015 0.125 0 0
3254 0.041 0.625 0.0015 0.125 0 0
3255 0.041 0.625 0.0015 0.125 0 0
3256 0.041 0.625 0.0015 0.125 0 0
3257 0.041 0.625 0.0015 0.125 0 0
3258 0.041 0.625 0.0015 0.125 0 0
3259 0.041 0.625 0.0015 0.125 0 0
3260 0.041 0.625 0.0015 0.125 0 0
3261 0.041 0.625 0.0015 0.125 0 0
3262 0.041 0.625 0.0015 0.125 0 0
3263 0.041 0.625 0.0015 0.125 0 0
3264 0.041 0.625 0.0015 0.125 0 0
3265 0.0405 0.625 0.0015 0.125 0 0
3266 0.04 0.625 0.0015 0.125 0 0
3267 0.04 0.625 0.0015 0.125 0 0
3268 0.04 0.625 0.0015 0.125 0 0
3269 0.04 0.625 0.0015 0.125 0 0
3270 0.04 0.625 0.0015 0.125 0 0
3271 0.0395 0.625 0.0015 0.125 0 0
3272 0.0395 0.625 0.001 0.125 0 0
3273 0.0385 0.625 0.001 0.125 0 0
3274 0.0385 0.625 0.001 0.125 0 0
3275 0.0385 0.625 0.001 0.125 0 0
3276 0.0385 0.625 0.001 0.125 0 0
3277 0.0385 0.625 0.001 0.125 0 0
3278 0.038 0.625 0.001 0.125 0 0
3279 0.038 0.625 0.001 0.125 0 0
3280 0.038 0.625 0.001 0.125 0 0
3281 0.038 0.625 0.001 0.125 0 0
3282 0.038 0.625 0.001 0.125 0 0
3283 0.038 0.625 0.001 0.125 0 0
3284 0.038 0.625 0.001 0.125 0 0
3285 0.038 0.625 0.001 0.125 0 0
3286 0.038 0.625 0.001 0.125 0 0
3287 0.038 0.625 0.001 0.125 0 0
3288 0.038 0.625 0.001 0.125 0 0
3289 0.038 0.625 0.001 0.125 0 0
3290 0.0385 0.625 0.001 0.125 0 0
3291 0.0385 0.625 0.001 0.125 0 0
3292 0.039 0.625 0.001 0.125 0 0
3293 0.039 0.625 0.001 0.125 0 0
3294 0.039 0.625 0.001 0.125 0 0
3295 0.039 0.625 0.001 0.125 0 0
3296 0.039 0.625 0.001 0.125 0 0
3297 0.039 0.625 0.001 0.125 0 0
3298 0.0385 0.625 0.001 0.125 0 0
3299 0.0385 0.625 0.001 0.125 0 0
3300 0.039 0.625 0.001 0.125 0 0
3301 0.039 0.625 0.001 0.125 0 0
3302 0.0395 0.625 0.001 0.125 0 0
3303 0.0395 0.625 0.001 0.125 0 0
3304 0.0395 0.625 0.001 0.125 0 0
3305 0.0395 0.625 0.001 0.125 0 0
3306 0.0395 0.625 0.001 0.125 0 0
3307 0.0395 0.625 0.001 0.125 0 0
3308 0.0395 0.625 0.001 0.125 0 0
3309 0.0395 0.625 0.001 0.125 0 0
3310 0.0395 0.625 0.001 0.125 0 0
3311 0.0395 0.625 0.001 0.125 0 0
3312 0.0395 0.625 0.001 0.125 0 0
3313 0.0395 0.625 0.001 0.125 0 0
3314 0.0395 0.625 0.001 0.125 0 0
3315 0.0395 0.625 0.001 0.125 0 0
3316 0.0395 0.625 0.001 0.125 0 0
3317 0.0395 0.625 0.001 0.125 0 0
3318 0.0395 0.625 0.001 0.125 0 0
3319 0.039 0.625 0.001 0.125 0 0
3320 0.039 0.625 0.001 0.125 0 0
3321 0.039 0.625 0.001 0.125 0 0
3322 0.0385 0.625 0.001 0.125 0 0
3323 0.0385 0.625 0.001 0.125 0 0
3324 0.0385 0.625 0.001 0.125 0 0
3325 0.0385 0.625 0.001 0.125 0 0
3326 0.0375 0.625 0.001 0.125 0 0
3327 0.0375 0.625 0.001 0.125 0 0
3328 0.038 0.625 0.001 0.125 0 0
3329 0.038 0.625 0.001 0.125 0 0
3330 0.0385 0.625 0.001 0.125 0 0
3331 0.038 0.625 0.001 0.125 0 0
3332 0.0375 0.625 0.001 0.125 0 0
3333 0.0375 0.625 0.001 0.125 0 0
3334 0.038 0.625 0.001 0.125 0 0
3335 0.038 0.625 0.001 0.125 0 0
3336 0.0375 0.625 0.001 0.125 0 0
3337 0.038 0.625 0.001 0.125 0 0
3338 0.0375 0.625 0.001 0.125 0 0
3339 0.0375 0.625 0.001 0.125 0 0
3340 0.0375 0.625 0.001 0.125 0 0
3341 0.0375 0.625 0.001 0.125 0 0
3342 0.0375 0.625 0.001 0.125 0 0
3343 0.0375 0.625 0.001 0.125 0 0
3344 0.0375 0.625 0.001 0.125 0 0
3345 0.0375 0.625 0.001 0.125 0 0
3346 0.037 0.625 0.001 0.125 0 0
3347 0.037 0.625 0.001 0.125 0 0
3348 0.037 0.625 0.001 0.125 0 0
3349 0.037 0.625 0.001 0.125 0 0
3350 0.037 0.625 0.001 0.125 0 0
3351 0.0365 0.625 0.001 0.125 0 0
3352 0.0365 0.625 0.001 0.125 0 0
3353 0.0365 0.625 0.001 0.125 0 0
3354 0.0365 0.625 0.001 0.125 0 0
3355 0.0365 0.625 0.001 0.125 0 0
3356 0.037 0.625 0.001 0.125 0 0
3357 0.037 0.625 0.001 0.125 0 0
3358 0.037 0.625 0.001 0.125 0 0
3359 0.037 0.625 0.001 0.125 0 0
3360 0.037 0.625 0.001 0.125 0 0
3361 0.037 0.625 0.001 0.125 0 0
3362 0.037 0.625 0.001 0.125 0 0
3363 0.0375 0.625 0.001 0.125 0 0
3364 0.0375 0.625 0.001 0.125 0 0
3365 0.0375 0.625 0.001 0.125 0 0
3366 0.038 0.625 0.001 0.125 0 0
3367 0.038 0.5 0.001 0.125 0 0
3368 0.038 0.5 0.001 0.125 0 0
3369 0.0375 0.5 0.001 0.125 0 0
3370 0.0375 0.5 0.001 0.125 0 0
3371 0.0375 0.5 0.001 0.125 0 0
3372 0.037 0.5 0.001 0.125 0 0
3373 0.037 0.5 0.001 0.125 0 0
3374 0.037 0.5 0.001 0.125 0 0
3375 0.037 0.5 0.001 0.125 0 0
3376 0.037 0.5 0.001 0.125 0 0
3377 0.037 0.5 0.001 0.125 0 0
3378 0.037 0.5 0.001 0.125 0 0
3379 0.0365 0.5 0.001 0.125 0 0
3380 0.0365 0.5 0.001 0.125 0 0
3381 0.037 0.5 0.001 0.125 0 0
3382 0.037 0.5 0.001 0.125 0 0
3383 0.037 0.5 0.001 0.125 0 0
3384 0.037 0.5 0.001 0.125 0 0
3385 0.037 0.5 0.001 0.125 0 0
3386 0.037 0.5 0.001 0.125 0 0
3387 0.037 0.5 0.001 0.125 0 0
3388 0.037 0.5 0.001 0.125 0 0
3389 0.037 0.5 0.001 0.125 0 0
3390 0.037 0.5 0.001 0.125 0 0
3391 0.037 0.5 0.001 0.125 0 0
3392 0.037 0.5 0.001 0.125 0 0
3393 0.037 0.5 0.001 0.125 0 0
3394 0.037 0.5 0.001 0.125 0 0
3395 0.037 0.5 0.001 0.125 0 0
3396 0.037 0.5 0.001 0.125 0 0
3397 0.037 0.5 0.001 0.125 0 0
3398 0.037 0.5 0.001 0.125 0 0
3399 0.0375 0.5 0.001 0.125 0 0
3400 0.0375 0.5 0.001 0.125 0 0
3401 0.0375 0.5 0.001 0.125 0 0
3402 0.038 0.5 0.001 0.125 0 0
3403 0.038 0.5 0.001 0.125 0 0
3404 0.038 0.5 0.001 0.125 0 0
3405 0.038 0.5 0.001 0.125 0 0
3406 0.0375 0.5 0.001 0.125 0 0
3407 0.0375 0.5 0.001 0.125 0 0
3408 0.037 0.5 0.001 0.125 0 0
3409 0.037 0.5 0.001 0.125 0 0
3410 0.0365 0.5 0.001 0.125 0 0
3411 0.0365 0.5 0.001 0.125 0 0
3412 0.036 0.5 0.001 0.125 0 0
3413 0.0365 0.5 0.001 0.125 0 0
3414 0.0365 0.5 0.001 0.125 0 0
3415 0.036 0.5 0.001 0.125 0 0
3416 0.036 0.5 0.001 0.125 0 0
3417 0.036 0.5 0.001 0.125 0 0
3418 0.036 0.5 0.001 0.125 0 0
3419 0.037 0.5 0.001 0.125 0 0
3420 0.037 0.5 0.001 0.125 0 0
3421 0.037 0.5 0.001 0.125 0 0
3422 0.0365 0.5 0.001 0.125 0 0
3423 0.0365 0.5 0.001 0.125 0 0
3424 0.0365 0.5 0.001 0.125 0 0
3425 0.0365 0.5 0.001 0.125 0 0
3426 0.0365 0.5 0.001 0.125 0 0
3427 0.0365 0.5 0.001 0.125 0 0
3428 0.0365 0.5 0.001 0.125 0 0
3429 0.0365 0.5 0.001 0.125 0 0
3430 0.0365 0.5 0.001 0.125 0 0
3431 0.0365 0.5 0.001 0.125 0 0
3432 0.0365 0.5 0.001 0.125 0 0
3433 0.0365 0.5 0.001 0.125 0 0
3434 0.0365 0.5 0.001 0.125 0 0
3435 0.0365 0.5 0.001 0.125 0 0
3436 0.0365 0.5 0.001 0.125 0 0
3437 0.0365 0.5 0.001 0.125 0 0
3438 0.0365 0.5 0.001 0.125 0 0
3439 0.0365 0.5 0.001 0.125 0 0
3440 0.037 0.5 0.001 0.125 0 0
3441 0.0375 0.5 0.001 0.125 0 0
3442 0.0375 0.5 0.001 0.125 0 0
3443 0.0375 0.5 0.001 0.125 0 0
3444 0.0375 0.5 0.001 0.125 0 0
3445 0.038 0.5 0.001 0.125 0 0
3446 0.038 0.5 0.001 0.125 0 0
3447 0.0375 0.5 0.001 0.125 0 0
3448 0.0385 0.5 0.001 0.125 0 0
3449 0.0385 0.5 0.001 0.125 0 0
3450 0.0385 0.5 0.001 0.125 0 0
3451 0.0385 0.5 0.001 0.125 0 0
3452 0.0385 0.5 0.001 0.125 0 0
3453 0.0385 0.5 0.001 0.125 0 0
3454 0.0385 0.5 0.001 0.125 0 0
3455 0.0385 0.5 0.001 0.125 0 0
3456 0.0385 0.5 0.001 0.125 0 0
3457 0.0385 0.5 0.001 0.125 0 0
3458 0.0385 0.5 0.001 0.125 0 0
3459 0.0385 0.5 0.001 0.125 0 0
3460 0.039 0.5 0.001 0.125 0 0
3461 0.0385 0.5 0.001 0.125 0 0
3462 0.0385 0.5 0.001 0.125 0 0
3463 0.0385 0.5 0.001 0.125 0 0
3464 0.0385 0.5 0.001 0.125 0 0
3465 0.0385 0.5 0.001 0.125 0 0
3466 0.0385 0.5 0.001 0.125 0 0
3467 0.0385 0.5 0.001 0.125 0 0
3468 0.039 0.5 0.001 0.125 0 0
3469 0.0385 0.5 0.001 0.125 0 0
3470 0.0385 0.5 0.001 0.125 0 0
3471 0.0385 0.5 0.001 0.125 0 0
3472 0.038 0.5 0.001 0.125 0 0
3473 0.038 0.5 0.001 0.125 0 0
3474 0.0375 0.5 0.001 0.125 0 0
3475 0.0375 0.5 0.001 0.125 0 0
3476 0.038 0.5 0.001 0.125 0 0
3477 0.038 0.5 0.001 0.125 0 0
3478 0.038 0.5 0.001 0.125 0 0
3479 0.0385 0.5 0.001 0.125 0 0
3480 0.0385 0.5 0.0005 0.125 0 0
3481 0.0385 0.5 0.0005 0.125 0 0
3482 0.0385 0.375 0.0005 0.125 0 0
3483 0.038 0.375 0.0005 0.125 0 0
3484 0.038 0.375 0.0005 0.125 0 0
3485 0.038 0.375 0.0005 0.125 0 0
3486 0.0375 0.375 0.0005 0.125 0 0
3487 0.0375 0.375 0.0005 0.125 0 0
3488 0.0375 0.375 0.0005 0.125 0 0
3489 0.0375 0.375 0.0005 0.125 0 0
3490 0.0375 0.375 0.0005 0.125 0 0
3491 0.0375 0.375 0.0005 0.125 0 0
3492 0.038 0.375 0.0005 0.125 0 0
3493 0.038 0.375 0.0005 0.125 0 0
3494 0.0385 0.375 0.0005 0.125 0 0
3495 0.038 0.375 0.0005 0.125 0 0
3496 0.038 0.375 0.0005 0.125 0 0
3497 0.0375 0.375 0.0005 0.125 0 0
3498 0.0375 0.375 0.0005 0.125 0 0
3499 0.038 0.375 0.0005 0.125 0 0
3500 0.0385 0.375 0.0005 0.125 0 0
3501 0.038 0.375 0.0005 0.125 0 0
3502 0.0385 0.375 0.0005 0.125 0 0
3503 0.0385 0.375 0.0005 0.125 0 0
3504 0.0385 0.375 0.0005 0.125 0 0
3505 0.0385 0.375 0.0005 0.125 0 0
3506 0.0385 0.375 0.0005 0.125 0 0
3507 0.0385 0.375 0.0005 0.125 0 0
3508 0.0385 0.375 0.0005 0.125 0 0
3509 0.0385 0.375 0.0005 0.125 0 0
3510 0.0385 0.375 0.0005 0.125 0 0
3511 0.0385 0.375 0.0005 0.125 0 0
3512 0.0385 0.375 0.0005 0.125 0 0
3513 0.0385 0.375 0.0005 0.125 0 0
3514 0.0385 0.375 0.0005 0.125 0 0
3515 0.0385 0.375 0.0005 0.125 0 0
3516 0.0385 0.375 0.0005 0.125 0 0
3517 0.0385 0.375 0.0005 0.125 0 0
3518 0.0385 0.375 0.0005 0.125 0 0
3519 0.0385 0.375 0.0005 0.125 0 0
3520 0.0385 0.375 0.0005 0.125 0 0
3521 0.0385 0.375 0.0005 0.125 0 0
3522 0.0385 0.375 0.0005 0.125 0 0
3523 0.038 0.375 0.0005 0.125 0 0
3524 0.038 0.375 0.0005 0.125 0 0
3525 0.0385 0.375 0.0005 0.125 0 0
3526 0.0385 0.375 0.0005 0.125 0 0
3527 0.0385 0.375 0.0005 0.125 0 0
3528 0.038 0.375 0.0005 0.125 0 0
3529 0.038 0.375 0.0005 0.125 0 0
3530 0.038 0.375 0.0005 0.125 0 0
3531 0.038 0.375 0.0005 0.125 0 0
3532 0.038 0.375 0.0005 0.125 0 0
3533 0.038 0.375 0.0005 0.125 0 0
3534 0.038 0.375 0.0005 0.125 0 0
3535 0.038 0.375 0.0005 0.125 0 0
3536 0.0375 0.375 0.0005 0.125 0 0
3537 0.0365 0.375 0.0005 0.125 0 0
3538 0.0365 0.375 0.0005 0.125 0 0
3539 0.0365 0.375 0.0005 0.125 0 0
3540 0.0365 0.375 0.0005 0.125 0 0
3541 0.0365 0.375 0.0005 0.125 0 0
3542 0.0365 0.375 0.0005 0.125 0 0
3543 0.0365 0.375 0.0005 0.125 0 0
3544 0.036 0.25 0.0005 0.125 0 0
3545 0.0355 0.25 0.0005 0.125 0 0
3546 0.0355 0.25 0.0005 0.125 0 0
3547 0.0355 0.25 0.0005 0.125 0 0
3548 0.0355 0.25 0.0005 0.125 0 0
3549 0.0355 0.25 0.0005 0.125 0 0
3550 0.035 0.25 0.0005 0.125 0 0
3551 0.035 0.25 0.0005 0.125 0 0
3552 0.035 0.25 0.0005 0.125 0 0
3553 0.035 0.25 0.0005 0.125 0 0
3554 0.035 0.25 0.0005 0.125 0 0
3555 0.035 0.25 0.0005 0.125 0 0
3556 0.035 0.25 0.0005 0.125 0 0
3557 0.035 0.25 0.0005 0.125 0 0
3558 0.035 0.25 0.0005 0.125 0 0
3559 0.0345 0.25 0.0005 0.125 0 0
3560 0.0345 0.25 0.0005 0.125 0 0
3561 0.0345 0.25 0.0005 0.125 0 0
3562 0.0345 0.25 0.0005 0.125 0 0
3563 0.0345 0.25 0.0005 0.125 0 0
3564 0.0345 0.25 0.0005 0.125 0 0
3565 0.035 0.25 0.0005 0.125 0 0
3566 0.035 0.25 0.0005 0.125 0 0
3567 0.035 0.25 0.0005 0.125 0 0
3568 0.035 0.25 0.0005 0.125 0 0
3569 0.035 0.25 0.0005 0.125 0 0
3570 0.035 0.25 0.0005 0.125 0 0
3571 0.035 0.25 0.0005 0.125 0 0
3572 0.035 0.25 0.0005 0.125 0 0
3573 0.035 0.25 0.0005 0.125 0 0
3574 0.0355 0.25 0.0005 0.125 0 0
3575 0.035 0.25 0.0005 0.125 0 0
3576 0.035 0.25 0.0005 0.125 0 0
3577 0.035 0.25 0.0005 0.125 0 0
3578 0.035 0.25 0.0005 0.125 0 0
3579 0.035 0.25 0.0005 0.125 0 0
3580 0.0355 0.25 0.0005 0.125 0 0
3581 0.0355 0.25 0.0005 0.125 0 0
3582 0.035 0.25 0.0005 0.125 0 0
3583 0.035 0.25 0.0005 0.125 0 0
3584 0.0355 0.25 0.0005 0.125 0 0
3585 0.0355 0.25 0.0005 0.125 0 0
3586 0.0355 0.25 0.0005 0 0 0
3587 0.036 0.25 0.0005 0 0 0
3588 0.036 0.25 0.0005 0 0 0
3589 0.036 0.25 0.0005 0 0 0
3590 0.036 0.25 0.0005 0 0 0
3591 0.0355 0.25 0.0005 0 0 0
3592 0.035 0.25 0.0005 0 0 0
3593 0.035 0.25 0.0005 0 0 0
3594 0.035 0.25 0.0005 0 0 0
3595 0.035 0.25 0.0005 0 0 0
3596 0.035 0.25 0.0005 0 0 0
3597 0.0345 0.25 0.0005 0 0 0
3598 0.0345 0.25 0.0005 0 0 0
3599 0.0345 0.25 0.0005 0 0 0
3600 0.0345 0.25 0.0005 0 0 0
3601 0.0345 0.25 0.0005 0 0 0
3602 0.0345 0.25 0.0005 0 0 0
3603 0.0345 0.25 0.0005 0 0 0
3604 0.0345 0.25 0.0005 0 0 0
3605 0.0335 0.25 0.0005 0 0 0
3606 0.0335 0.25 0.0005 0 0 0
3607 0.0335 0.25 0.0005 0 0 0
3608 0.033 0.25 0.0005 0 0 0
3609 0.033 0.25 0.0005 0 0 0
3610 0.033 0.25 0.0005 0 0 0
3611 0.033 0.25 0.0005 0 0 0
3612 0.033 0.25 0.0005 0 0 0
3613 0.033 0.25 0.0005 0 0 0
3614 0.033 0.25 0.0005 0 0 0
3615 0.033 0.25 0.0005 0 0 0
3616 0.033 0.25 0.0005 0 0 0
3617 0.033 0.25 0.0005 0 0 0
3618 0.033 0.25 0.0005 0 0 0
3619 0.033 0.25 0.0005 0 0 0
3620 0.0335 0.25 0.0005 0 0 0
3621 0.034 0.25 0.0005 0 0 0
3622 0.0335 0.25 0.0005 0 0 0
3623 0.0335 0.25 0.0005 0 0 0
3624 0.0335 0.25 0.0005 0 0 0
3625 0.0335 0.25 0.0005 0 0 0
3626 0.0335 0.25 0.0005 0 0 0
3627 0.0335 0.25 0.0005 0 0 0
3628 0.0335 0.25 0.0005 0 0 0
3629 0.0335 0.25 0.0005 0 0 0
3630 0.0335 0.25 0.0005 0 0 0
3631 0.0335 0.25 0.0005 0 0 0
3632 0.0335 0.25 0.0005 0 0 0
3633 0.0335 0.25 0.0005 0 0 0
3634 0.0335 0.25 0.0005 0 0 0
3635 0.0335 0.25 0.0005 0 0 0
3636 0.0335 0.25 0.0005 0 0 0
3637 0.0335 0.25 0.0005 0 0 0
3638 0.0335 0.25 0.0005 0 0 0
3639 0.033 0.25 0.0005 0 0 0
3640 0.0325 0.25 0.0005 0 0 0
3641 0.0325 0.25 0.0005 0 0 0
3642 0.0325 0.25 0.0005 0 0 0
3643 0.0325 0.25 0.0005 0 0 0
3644 0.0325 0.25 0.0005 0 0 0
3645 0.0325 0.25 0.0005 0 0 0
3646 0.0325 0.25 0.0005 0 0 0
3647 0.032 0.25 0.0005 0 0 0
3648 0.032 0.25 0.0005 0 0 0
3649 0.032 0.25 0.0005 0 0 0
3650 0.032 0.25 0.0005 0 0 0
3651 0.032 0.25 0.0005 0 0 0
3652 0.032 0.25 0.0005 0 0 0
3653 0.032 0.25 0.0005 0 0 0
3654 0.032 0.25 0.0005 0 0 0
3655 0.032 0.25 0.0005 0 0 0
3656 0.032 0.25 0.0005 0 0 0
3657 0.032 0.25 0.0005 0 0 0
3658 0.0315 0.25 0.0005 0 0 0
3659 0.0315 0.25 0.0005 0 0 0
3660 0.0315 0.25 0.0005 0 0 0
3661 0.0325 0.25 0.0005 0 0 0
3662 0.0325 0.25 0.0005 0 0 0
3663 0.0325 0.25 0.0005 0 0 0
3664 0.032 0.25 0.0005 0 0 0
3665 0.0315 0.25 0.0005 0 0 0
3666 0.0315 0.25 0.0005 0 0 0
3667 0.0315 0.25 0.0005 0 0 0
3668 0.0315 0.25 0.0005 0 0 0
3669 0.0315 0.25 0.0005 0 0 0
3670 0.031 0.25 0.0005 0 0 0
3671 0.031 0.25 0.0005 0 0 0
3672 0.031 0.25 0.0005 0 0 0
3673 0.031 0.25 0.0005 0 0 0
3674 0.031 0.25 0.0005 0 0 0
3675 0.031 0.25 0.0005 0 0 0
3676 0.031 0.25 0.0005 0 0 0
3677 0.031 0.25 0.0005 0 0 0
3678 0.031 0.25 0.0005 0 0 0
3679 0.031 0.25 0.0005 0 0 0
3680 0.031 0.25 0.0005 0 0 0
3681 0.031 0.25 0.0005 0 0 0
3682 0.031 0.25 0.0005 0 0 0
3683 0.0305 0.25 0.0005 0 0 0
3684 0.0305 0.25 0.0005 0 0 0
3685 0.0305 0.25 0.0005 0 0 0
3686 0.0305 0.25 0.0005 0 0 0
3687 0.0305 0.25 0.0005 0 0 0
3688 0.0305 0.25 0.0005 0 0 0
3689 0.0305 0.25 0.0005 0 0 0
3690 0.03 0.25 0.0005 0 0 0
3691 0.03 0.25 0.0005 0 0 0
3692 0.03 0.25 0.0005 0 0 0
3693 0.03 0.25 0.0005 0 0 0
3694 0.0295 0.25 0.0005 0 0 0
3695 0.0295 0.25 0.0005 0 0 0
3696 0.0295 0.25 0.0005 0 0 0
3697 0.0295 0.25 0.0005 0 0 0
3698 0.029 0.25 0.0005 0 0 0
3699 0.029 0.25 0.0005 0 0 0
3700 0.029 0.25 0.0005 0 0 0
3701 0.029 0.25 0.0005 0 0 0
3702 0.029 0.25 0.0005 0 0 0
3703 0.029 0.25 0.0005 0 0 0
3704 0.0285 0.25 0.0005 0 0 0
3705 0.0285 0.25 0.0005 0 0 0
3706 0.0285 0.25 0.0005 0 0 0
3707 0.0285 0.25 0.0005 0 0 0
3708 0.0285 0.25 0.001 0 0 0
3709 0.0285 0.25 0.001 0 0 0
3710 0.029 0.25 0.0015 0 0 0
3711 0.0285 0.25 0.0015 0 0 0
3712 0.0285 0.25 0.0015 0 0 0
3713 0.028 0.25 0.0015 0 0 0
3714 0.028 0.25 0.0015 0 0 0
3715 0.028 0.25 0.0015 0 0 0
3716 0.028 0.25 0.0015 0 0 0
3717 0.0275 0.25 0.0015 0 0 0
3718 0.0275 0.25 0.0015 0 0 0
3719 0.0275 0.25 0.0015 0 0 0
3720 0.0275 0.25 0.0015 0 0 0
3721 0.0275 0.25 0.0015 0 0 0
3722 0.0275 0.25 0.0015 0 0 0
3723 0.0275 0.25 0.0015 0 0 0
3724 0.0275 0.25 0.0015 0 0 0
3725 0.0275 0.25 0.0015 0 0 0
3726 0.0275 0.25 0.0015 0 0 0
3727 0.027 0.25 0.0015 0 0 0
3728 0.027 0.25 0.0015 0 0 0
3729 0.027 0.25 0.0015 0 0 0
3730 0.027 0.25 0.0015 0 0 0
3731 0.027 0.25 0.0015 0 0 0
3732 0.0275 0.25 0.0015 0 0 0
3733 0.0275 0.25 0.0015 0 0 0
3734 0.027 0.25 0.0015 0 0 0
3735 0.027 0.25 0.0015 0 0 0
3736 0.027 0.25 0.0015 0 0 0
3737 0.027 0.25 0.0015 0 0 0
3738 0.027 0.25 0.0015 0 0 0
3739 0.0265 0.25 0.0015 0 0 0
3740 0.0265 0.25 0.0015 0 0 0
3741 0.0265 0.25 0.0015 0 0 0
3742 0.0265 0.25 0.0015 0 0 0
3743 0.026 0.25 0.0015 0 0 0
3744 0.0255 0.25 0.0015 0 0 0
3745 0.0255 0.25 0.0015 0 0 0
3746 0.0255 0.25 0.0015 0 0 0
3747 0.0255 0.25 0.0015 0 0 0
3748 0.0255 0.25 0.0015 0 0 0
3749 0.0255 0.25 0.0015 0 0 0
3750 0.025 0.25 0.0015 0 0 0
3751 0.025 0.25 0.0015 0 0 0
3752 0.0245 0.25 0.0015 0 0 0
3753 0.0245 0.25 0.0015 0 0 0
3754 0.0245 0.25 0.0015 0 0 0
3755 0.0245 0.25 0.0015 0 0 0
3756 0.0245 0.25 0.0015 0 0 0
3757 0.0245 0.25 0.0015 0 0 0
3758 0.0245 0.25 0.0015 0 0 0
3759 0.024 0.25 0.0015 0 0 0
3760 0.024 0.125 0.0015 0 0 0
3761 0.0245 0.125 0.0015 0 0 0
3762 0.0245 0.125 0.0015 0 0 0
3763 0.025 0.125 0.0015 0 0 0
3764 0.025 0.125 0.0015 0 0 0
3765 0.025 0 0.0015 0 0 0
3766 0.025 0 0.0015 0 0 0
3767 0.025 0 0.0015 0 0 0
3768 0.025 0 0.0015 0 0 0
3769 0.025 0 0.0015 0 0 0
3770 0.025 0 0.0015 0 0 0
3771 0.0245 0 0.0015 0 0 0
3772 0.0245 0 0.0015 0 0 0
3773 0.0245 0 0.0015 0 0 0
3774 0.0245 0 0.0015 0 0 0
3775 0.0245 0 0.0015 0 0 0
3776 0.0245 0 0.0015 0 0 0
3777 0.0245 0 0.0015 0 0 0
3778 0.024 0 0.0015 0 0 0
3779 0.024 0 0.0015 0 0 0
3780 0.024 0 0.0015 0 0 0
3781 0.024 0 0.0015 0 0 0
3782 0.024 0 0.0015 0 0 0
3783 0.024 0 0.0015 0 0 0
3784 0.024 0 0.0015 0 0 0
3785 0.024 0 0.0015 0 0 0
3786 0.024 0 0.0015 0 0 0
3787 0.024 0 0.0015 0 0 0
3788 0.024 0 0.0015 0 0 0
3789 0.024 0 0.0015 0 0 0
3790 0.024 0 0.0015 0 0 0
3791 0.024 0 0.002 0 0 0
3792 0.024 0 0.002 0 0 0
3793 0.024 0 0.002 0 0 0
3794 0.024 0 0.002 0 0 0
3795 0.024 0 0.002 0 0 0
3796 0.024 0 0.002 0 0 0
3797 0.0245 0 0.002 0 0 0
3798 0.024 0 0.002 0 0 0
3799 0.024 0 0.002 0 0 0
3800 0.0245 0 0.002 0 0 0
3801 0.0245 0 0.002 0 0 0
3802 0.0245 0 0.002 0 0 0
3803 0.0245 0 0.002 0 0 0
3804 0.0245 0 0.002 0 0 0
3805 0.0245 0 0.002 0 0 0
3806 0.0245 0 0.002 0 0 0
3807 0.0245 0 0.002 0 0 0
3808 0.0245 0 0.002 0 0 0
3809 0.0245 0 0.002 0 0 0
3810 0.0245 0 0.0025 0 0 0
3811 0.0245 0 0.0025 0 0 0
3812 0.0245 0 0.0025 0 0 0
3813 0.024 0 0.0025 0 0 0
3814 0.024 0 0.0025 0 0 0
3815 0.024 0 0.0025 0 0 0
3816 0.0245 0 0.0025 0 0 0
3817 0.0245 0 0.0025 0 0 0
3818 0.0245 0 0.0025 0 0 0
3819 0.0245 0 0.0025 0 0 0
3820 0.0245 0 0.0025 0 0 0
3821 0.0245 0 0.0025 0 0 0
3822 0.0245 0 0.0025 0 0 0
3823 0.0245 0 0.0025 0 0 0
3824 0.0245 0 0.0025 0 0 0
3825 0.0245 0 0.0025 0 0 0
3826 0.0245 0 0.0025 0 0 0
3827 0.0245 0 0.0025 0 0 0
3828 0.0245 0 0.0025 0 0 0
3829 0.0245 0 0.0025 0 0 0
3830 0.0245 0 0.0025 0 0 0
3831 0.0245 0 0.0025 0 0 0
3832 0.0245 0 0.0025 0 0 0
3833 0.0245 0 0.0025 0 0 0
3834 0.0245 0 0.0025 0 0 0
3835 0.0245 0 0.0025 0 0 0
3836 0.0245 0 0.0025 0 0 0
3837 0.0245 0 0.0025 0 0 0
3838 0.0245 0 0.0025 0 0 0
3839 0.0245 0 0.0025 0 0 0
3840 0.0245 0 0.0025 0 0 0
3841 0.0245 0 0.0025 0 0 0
3842 0.024 0 0.0025 0 0 0
3843 0.024 0 0.0025 0 0 0
3844 0.024 0 0.0025 0 0 0
3845 0.024 0 0.0025 0 0 0
3846 0.024 0 0.0025 0 0 0
3847 0.024 0 0.0025 0 0 0
3848 0.0245 0 0.0025 0 0 0
3849 0.0245 0 0.0025 0 0 0
3850 0.024 0 0.0025 0 0 0
3851 0.024 0 0.0025 0 0 0
3852 0.024 0 0.0025 0 0 0
3853 0.024 0 0.0025 0 0 0
3854 0.024 0 0.0025 0 0 0
3855 0.024 0 0.0025 0 0 0
3856 0.024 0 0.0025 0 0 0
3857 0.024 0 0.0025 0 0 0
3858 0.024 0 0.0025 0 0 0
3859 0.024 0 0.0025 0 0 0
3860 0.0235 0 0.0025 0 0 0
3861 0.0235 0 0.0025 0 0 0
3862 0.0235 0 0.0025 0 0 0
3863 0.025 0 0.0025 0 0 0
3864 0.025 0 0.0025 0 0 0
3865 0.025 0 0.0025 0 0 0
3866 0.026 0 0.0025 0 0 0
3867 0.0265 0 0.0025 0 0 0
3868 0.0255 0 0.0025 0 0 0
3869 0.0255 0 0.0025 0 0 0
3870 0.0255 0 0.0025 0 0 0
3871 0.025 0 0.0025 0 0 0
3872 0.025 0 0.0025 0 0 0
3873 0.025 0 0.0025 0 0 0
3874 0.025 0 0.0025 0 0 0
3875 0.025 0 0.0025 0 0 0
3876 0.025 0 0.0025 0 0 0
3877 0.025 0 0.0025 0 0 0
3878 0.025 0 0.0025 0 0 0
3879 0.025 0 0.0025 0 0 0
3880 0.025 0 0.0025 0 0 0
3881 0.025 0 0.0025 0 0 0
3882 0.0245 0 0.0025 0 0 0
3883 0.025 0 0.0025 0 0 0
3884 0.0255 0 0.0025 0 0 0
3885 0.0255 0 0.0025 0 0 0
3886 0.0255 0 0.0025 0 0 0
3887 0.0255 0 0.0025 0 0 0
3888 0.0255 0 0.0025 0 0 0
3889 0.0255 0 0.0025 0 0 0
3890 0.0255 0 0.0025 0 0 0
3891 0.0255 0 0.0025 0 0 0
3892 0.0255 0 0.0025 0 0 0
3893 0.0255 0 0.0025 0 0 0
3894 0.0255 0 0.0025 0 0 0
3895 0.025 0 0.0025 0 0 0
3896 0.025 0 0.0025 0 0 0
3897 0.025 0 0.0025 0 0 0
3898 0.0255 0 0.0025 0 0 0
3899 0.0255 0 0.0025 0 0 0
3900 0.0255 0 0.0025 0 0 0
3901 0.0255 0 0.0025 0 0 0
3902 0.0255 0 0.0025 0 0 0
3903 0.0255 0 0.0025 0 0 0
3904 0.0255 0 0.0025 0 0 0
3905 0.0255 0 0.0025 0 0 0
3906 0.0255 0 0.0025 0 0 0
3907 0.0255 0 0.0025 0 0 0
3908 0.0255 0 0.0025 0 0 0
3909 0.0255 0 0.0025 0 0 0
3910 0.025 0 0.0025 0 0 0
3911 0.025 0 0.0025 0 0 0
3912 0.025 0 0.0025 0 0 0
3913 0.025 0 0.0025 0 0 0
3914 0.025 0 0.0025 0 0 0
3915 0.0255 0 0.0025 0 0 0
3916 0.0245 0 0.0025 0 0 0
3917 0.0245 0 0.0025 0 0 0
3918 0.0245 0 0.0025 0 0 0
3919 0.0245 0 0.0025 0 0 0
3920 0.024 0 0.0025 0 0 0
3921 0.024 0 0.0025 0 0 0
3922 0.024 0 0.0025 0 0 0
3923 0.024 0 0.0025 0 0 0
3924 0.024 0 0.0025 0 0 0
3925 0.024 0 0.0025 0 0 0
3926 0.024 0 0.0025 0 0 0
3927 0.024 0 0.0025 0 0 0
3928 0.0235 0 0.0025 0 0 0
3929 0.0235 0 0.0025 0 0 0
3930 0.0235 0 0.0025 0 0 0
3931 0.0235 0 0.0025 0 0 0
3932 0.0235 0 0.0025 0 0 0
3933 0.0235 0 0.0025 0 0 0
3934 0.0235 0 0.0025 0 0 0
3935 0.0235 0 0.0025 0 0 0
3936 0.0235 0 0.0025 0 0 0
3937 0.0235 0 0.0025 0 0 0
3938 0.0235 0 0.0025 0 0 0
3939 0.023 0 0.0025 0 0 0
3940 0.023 0 0.0025 0 0 0
3941 0.023 0 0.002 0 0 0
3942 0.023 0 0.002 0 0 0
3943 0.023 0 0.002 0 0 0
3944 0.023 0 0.002 0 0 0
3945 0.0225 0 0.002 0 0 0
3946 0.0225 0 0.002 0 0 0
3947 0.0225 0 0.002 0 0 0
3948 0.0225 0 0.002 0 0 0
3949 0.0225 0 0.002 0 0 0
3950 0.0225 0 0.002 0 0 0
3951 0.0225 0 0.002 0 0 0
3952 0.0225 0 0.002 0 0 0
3953 0.0225 0 0.002 0 0 0
3954 0.0225 0 0.002 0 0 0
3955 0.0225 0 0.002 0 0 0
3956 0.022 0 0.002 0 0 0
3957 0.022 0 0.002 0 0 0
3958 0.022 0 0.002 0 0 0
3959 0.022 0 0.002 0 0 0
3960 0.022 0 0.002 0 0 0
3961 0.0215 0 0.002 0 0 0
3962 0.021 0 0.002 0 0 0
3963 0.0215 0 0.002 0 0 0
3964 0.0215 0 0.002 0 0 0
3965 0.0215 0 0.002 0 0 0
3966 0.0215 0 0.002 0 0 0
3967 0.0215 0 0.002 0 0 0
3968 0.0215 0 0.002 0 0 0
3969 0.0215 0 0.002 0 0 0
3970 0.022 0 0.002 0 0 0
3971 0.0215 0 0.002 0 0 0
3972 0.0215 0 0.002 0 0 0
3973 0.0215 0 0.002 0 0 0
3974 0.0215 0 0.002 0 0 0
3975 0.0215 0 0.002 0 0 0
3976 0.0215 0 0.002 0 0 0
3977 0.0215 0 0.002 0 0 0
3978 0.0215 0 0.002 0 0 0
3979 0.0215 0 0.002 0 0 0
3980 0.0215 0 0.002 0 0 0
3981 0.0215 0 0.002 0 0 0
3982 0.0215 0 0.002 0 0 0
3983 0.0215 0 0.002 0 0 0
3984 0.022 0 0.002 0 0 0
3985 0.0215 0 0.002 0 0 0
3986 0.0215 0 0.002 0 0 0
3987 0.0215 0 0.002 0 0 0
3988 0.022 0 0.002 0 0 0
3989 0.022 0 0.002 0 0 0
3990 0.022 0 0.002 0 0 0
3991 0.022 0 0.002 0 0 0
3992 0.022 0 0.002 0 0 0
3993 0.022 0 0.002 0 0 0
3994 0.022 0 0.002 0 0 0
3995 0.022 0 0.002 0 0 0
3996 0.022 0 0.002 0 0 0
3997 0.022 0 0.002 0 0 0
3998 0.0215 0 0.002 0 0 0
3999 0.0215 0 0.002 0 0 0
4000 0.0215 0 0.002 0 0 0
4001 0.0215 0 0.002 0 0 0
4002 0.0215 0 0.002 0 0 0
4003 0.0215 0 0.002 0 0 0
4004 0.0215 0 0.002 0 0 0
4005 0.0215 0 0.002 0 0 0
4006 0.0215 0 0.002 0 0 0
4007 0.0215 0 0.002 0 0 0
4008 0.0215 0 0.002 0 0 0
4009 0.022 0 0.002 0 0 0
4010 0.022 0 0.002 0 0 0
4011 0.022 0 0.002 0 0 0
4012 0.0225 0 0.0025 0 0 0
4013 0.0225 0 0.0025 0 0 0
4014 0.0225 0 0.0025 0 0 0
4015 0.0225 0 0.0025 0 0 0
4016 0.023 0 0.0025 0 0 0
4017 0.023 0 0.0025 0 0 0
4018 0.023 0 0.0025 0 0 0
4019 0.023 0 0.0025 0 0 0
4020 0.0235 0 0.0025 0 0 0
4021 0.024 0 0.0025 0 0 0
4022 0.024 0 0.0025 0 0 0
4023 0.024 0 0.0025 0 0 0
4024 0.024 0 0.0025 0 0 0
4025 0.024 0 0.0025 0 0 0
4026 0.0245 0 0.0025 0 0 0
4027 0.0245 0 0.0025 0 0 0
4028 0.0245 0 0.0025 0 0 0
4029 0.024 0 0.0025 0 0 0
4030 0.024 0 0.0025 0 0 0
4031 0.024 0 0.0025 0 0 0
4032 0.024 0 0.0025 0 0 0
4033 0.024 0 0.0025 0 0 0
4034 0.0235 0 0.0025 0 0 0
4035 0.0235 0 0.0025 0 0 0
4036 0.0235 0 0.0025 0 0 0
4037 0.0235 0 0.0025 0 0 0
4038 0.024 0 0.0025 0 0 0
4039 0.0235 0 0.0025 0 0 0
4040 0.023 0 0.0025 0 0 0
4041 0.023 0 0.0025 0 0 0
4042 0.023 0 0.0025 0 0 0
4043 0.023 0 0.0025 0 0 0
4044 0.0225 0 0.0025 0 0 0
4045 0.0225 0 0.0025 0 0 0
4046 0.0225 0 0.0025 0 0 0
4047 0.022 0 0.0025 0 0 0
4048 0.022 0 0.0025 0 0 0
4049 0.022 0 0.0025 0 0 0
4050 0.022 0 0.0025 0 0 0
4051 0.022 0 0.0025 0 0 0
4052 0.022 0 0.0025 0 0 0
4053 0.022 0 0.0025 0 0 0
4054 0.022 0 0.0025 0 0 0
4055 0.022 0 0.0025 0 0 0
4056 0.022 0 0.0025 0 0 0
4057 0.022 0 0.0025 0 0 0
4058 0.0225 0 0.0025 0 0 0
4059 0.0225 0 0.002 0 0 0
4060 0.0215 0 0.002 0 0 0
4061 0.0205 0 0.002 0 0 0
4062 0.0205 0 0.002 0 0 0
4063 0.0205 0 0.002 0 0 0
4064 0.0205 0 0.002 0 0 0
4065 0.02 0 0.002 0 0 0
4066 0.02 0 0.002 0 0 0
4067 0.02 0 0.002 0 0 0
4068 0.02 0 0.002 0 0 0
4069 0.02 0 0.002 0 0 0
4070 0.02 0 0.002 0 0 0
4071 0.02 0 0.002 0 0 0
4072 0.0195 0 0.002 0 0 0
4073 0.02 0 0.002 0 0 0
4074 0.02 0 0.002 0 0 0
4075 0.02 0 0.002 0 0 0
4076 0.02 0 0.002 0 0 0
4077 0.02 0 0.002 0 0 0
4078 0.0205 0 0.002 0 0 0
4079 0.0205 0 0.002 0 0 0
4080 0.0205 0 0.002 0 0 0
4081 0.0205 0 0.002 0 0 0
4082 0.0205 0 0.002 0 0 0
4083 0.0205 0 0.002 0 0 0
4084 0.0205 0 0.002 0 0 0
4085 0.0205 0 0.002 0 0 0
4086 0.02 0 0.002 0 0 0
4087 0.02 0 0.002 0 0 0
4088 0.02 0 0.002 0 0 0
4089 0.02 0 0.002 0 0 0
4090 0.02 0 0.002 0 0 0
4091 0.02 0 0.002 0 0 0
4092 0.02 0 0.002 0 0 0
4093 0.02 0 0.002 0 0 0
4094 0.02 0 0.002 0 0 0
4095 0.02 0 0.002 0 0 0
4096 0.02 0 0.002 0 0 0
4097 0.0205 0 0.002 0 0 0
4098 0.0205 0 0.002 0 0 0
4099 0.0205 0 0.002 0 0 0
4100 0.0205 0 0.002 0 0 0
4101 0.0205 0 0.002 0 0 0
4102 0.0205 0 0.002 0 0 0
4103 0.0205 0 0.002 0 0 0
4104 0.0205 0 0.002 0 0 0
4105 0.0205 0 0.002 0 0 0
4106 0.0205 0 0.002 0 0 0
4107 0.0205 0 0.002 0 0 0
4108 0.0205 0 0.002 0 0 0
4109 0.0205 0 0.002 0 0 0
4110 0.0205 0 0.002 0 0 0
4111 0.0205 0 0.002 0 0 0
4112 0.0205 0 0.002 0 0 0
4113 0.0205 0 0.002 0 0 0
4114 0.0205 0 0.002 0 0 0
4115 0.0205 0 0.002 0 0 0
4116 0.0205 0 0.002 0 0 0
4117 0.0205 0 0.002 0 0 0
4118 0.0205 0 0.002 0 0 0
4119 0.02 0 0.002 0 0 0
4120 0.02 0 0.002 0 0 0
4121 0.02 0 0.002 0 0 0
4122 0.02 0 0.002 0 0 0
4123 0.02 0 0.002 0 0 0
4124 0.02 0 0.002 0 0 0
4125 0.02 0 0.002 0 0 0
4126 0.02 0 0.002 0 0 0
4127 0.02 0 0.002 0 0 0
4128 0.02 0 0.002 0 0 0
4129 0.02 0 0.002 0 0 0
4130 0.02 0 0.002 0 0 0
4131 0.0205 0 0.002 0 0 0
4132 0.0205 0 0.002 0 0 0
4133 0.0205 0 0.002 0 0 0
4134 0.0205 0 0.002 0 0 0
4135 0.0205 0 0.002 0 0 0
4136 0.0205 0 0.002 0 0 0
4137 0.02 0 0.002 0 0 0
4138 0.0205 0 0.002 0 0 0
4139 0.021 0 0.002 0 0 0
4140 0.021 0 0.002 0 0 0
4141 0.021 0 0.002 0 0 0
4142 0.021 0 0.002 0 0 0
4143 0.0205 0 0.002 0 0 0
4144 0.0205 0 0.002 0 0 0
4145 0.021 0 0.002 0 0 0
4146 0.021 0 0.002 0 0 0
4147 0.021 0 0.002 0 0 0
4148 0.021 0 0.002 0 0 0
4149 0.021 0 0.002 0 0 0
4150 0.021 0 0.002 0 0 0
4151 0.021 0 0.002 0 0 0
4152 0.021 0 0.002 0 0 0
4153 0.021 0 0.002 0 0 0
4154 0.021 0 0.002 0 0 0
4155 0.021 0 0.002 0 0 0
4156 0.0215 0 0.002 0 0 0
4157 0.0215 0 0.002 0 0 0
4158 0.0215 0 0.002 0 0 0
4159 0.0215 0 0.002 0 0 0
4160 0.0215 0 0.002 0 0 0
4161 0.0215 0 0.002 0 0 0
4162 0.022 0 0.002 0 0 0
4163 0.022 0 0.0015 0 0 0
4164 0.022 0 0.0015 0 0 0
4165 0.022 0 0.0015 0 0 0
4166 0.022 0 0.0015 0 0 0
4167 0.022 0 0.0015 0 0 0
4168 0.022 0 0.0015 0 0 0
4169 0.022 0 0.0015 0 0 0
4170 0.0225 0 0.0015 0 0 0
4171 0.022 0 0.0015 0 0 0
4172 0.022 0 0.0015 0 0 0
4173 0.022 0 0.0015 0 0 0
4174 0.022 0 0.0015 0 0 0
4175 0.022 0 0.0015 0 0 0
4176 0.022 0 0.0015 0 0 0
4177 0.022 0 0.0015 0 0 0
4178 0.022 0 0.0015 0 0 0
4179 0.022 0 0.0015 0 0 0
4180 0.022 0 0.0015 0 0 0
4181 0.022 0 0.0015 0 0 0
4182 0.022 0 0.0015 0 0 0
4183 0.022 0 0.0015 0 0 0
4184 0.022 0 0.0015 0 0 0
4185 0.022 0 0.0015 0 0 0
4186 0.022 0 0.0015 0 0 0
4187 0.0225 0 0.0015 0 0 0
4188 0.0225 0 0.0015 0 0 0
4189 0.0225 0 0.0015 0 0 0
4190 0.022 0 0.0015 0 0 0
4191 0.022 0 0.001 0 0 0
4192 0.022 0 0.001 0 0 0
4193 0.022 0 0.001 0 0 0
4194 0.022 0 0.001 0 0 0
4195 0.022 0 0.001 0 0 0
4196 0.022 0 0.001 0 0 0
4197 0.022 0 0.001 0 0 0
4198 0.0215 0 0.001 0 0 0
4199 0.0215 0 0.001 0 0 0
4200 0.021 0 0.001 0 0 0
4201 0.021 0 0.001 0 0 0
4202 0.021 0 0.001 0 0 0
4203 0.021 0 0.001 0 0 0
4204 0.021 0 0.001 0 0 0
4205 0.021 0 0.001 0 0 0
4206 0.021 0 0.001 0 0 0
4207 0.021 0 0.001 0 0 0
4208 0.021 0 0.001 0 0 0
4209 0.021 0 0.001 0 0 0
4210 0.021 0 0.001 0 0 0
4211 0.021 0 0.001 0 0 0
4212 0.021 0 0.001 0 0 0
4213 0.021 0 0.001 0 0 0
4214 0.021 0 0.001 0 0 0
4215 0.0205 0 0.001 0 0 0
4216 0.0205 0 0.001 0 0 0
4217 0.0205 0 0.001 0 0 0
4218 0.0205 0 0.001 0 0 0
4219 0.0205 0 0.001 0 0 0
4220 0.0205 0 0.001 0 0 0
4221 0.0205 0 0.001 0 0 0
4222 0.0205 0 0.001 0 0 0
4223 0.0205 0 0.001 0 0 0
4224 0.02 0 0.001 0 0 0
4225 0.02 0 0.001 0 0 0
4226 0.02 0 0.001 0 0 0
4227 0.02 0 0.001 0 0 0
4228 0.02 0 0.001 0 0 0
4229 0.02 0 0.001 0 0 0
4230 0.02 0 0.001 0 0 0
4231 0.02 0 0.001 0 0 0
4232 0.02 0 0.001 0 0 0
4233 0.02 0 0.001 0 0 0
4234 0.02 0 0.001 0 0 0
4235 0.02 0 0.001 0 0 0
4236 0.02 0 0.001 0 0 0
4237 0.02 0 0.001 0 0 0
4238 0.02 0 0.001 0 0 0
4239 0.02 0 0.001 0 0 0
4240 0.02 0 0.001 0 0 0
4241 0.02 0 0.001 0 0 0
4242 0.0195 0 0.001 0 0 0
4243 0.0195 0 0.001 0 0 0
4244 0.0195 0 0.001 0 0 0
4245 0.0195 0 0.001 0 0 0
4246 0.0195 0 0.001 0 0 0
4247 0.0195 0 0.001 0 0 0
4248 0.0195 0 0.001 0 0 0
4249 0.0195 0 0.001 0 0 0
4250 0.02 0 0.001 0 0 0
4251 0.02 0 0.001 0 0 0
4252 0.02 0 0.001 0 0 0
4253 0.02 0 0.001 0 0 0
4254 0.02 0 0.001 0 0 0
4255 0.02 0 0.001 0 0 0
4256 0.02 0 0.001 0 0 0
4257 0.0195 0 0.001 0 0 0
4258 0.0195 0 0.001 0 0 0
4259 0.0195 0 0.001 0 0 0
4260 0.0195 0 0.001 0 0 0
4261 0.0195 0 0.001 0 0 0
4262 0.0195 0 0.001 0 0 0
4263 0.02 0 0.001 0 0 0
4264 0.02 0 0.001 0 0 0
4265 0.02 0 0.001 0 0 0
4266 0.02 0 0.001 0 0 0
4267 0.02 0 0.001 0 0 0
4268 0.0195 0 0.001 0 0 0
4269 0.0195 0 0.001 0 0 0
4270 0.0195 0 0.001 0 0 0
4271 0.0195 0 0.001 0 0 0
4272 0.0195 0 0.001 0 0 0
4273 0.0195 0 0.001 0 0 0
4274 0.0195 0 0.001 0 0 0
4275 0.0195 0 0.001 0 0 0
4276 0.0195 0 0.001 0 0 0
4277 0.0195 0 0.001 0 0 0
4278 0.0195 0 0.001 0 0 0
4279 0.0195 0 0.001 0 0 0
4280 0.02 0 0.001 0 0 0
4281 0.02 0 0.001 0 0 0
4282 0.02 0 0.001 0 0 0
4283 0.02 0 0.001 0 0 0
4284 0.0195 0 0.001 0 0 0
4285 0.019 0 0.001 0 0 0
4286 0.019 0 0.001 0 0 0
4287 0.019 0 0.001 0 0 0
4288 0.019 0 0.001 0 0 0
4289 0.019 0 0.001 0 0 0
4290 0.019 0 0.001 0 0 0
4291 0.019 0 0.001 0 0 0
4292 0.019 0 0.001 0 0 0
4293 0.019 0 0.001 0 0 0
4294 0.019 0 0.001 0 0 0
4295 0.019 0 0.001 0 0 0
4296 0.019 0 0.001 0 0 0
4297 0.0185 0 0.001 0 0 0
4298 0.0185 0 0.001 0 0 0
4299 0.0185 0 0.001 0 0 0
4300 0.0185 0 0.001 0 0 0
4301 0.0185 0 0.001 0 0 0
4302 0.018 0 0.001 0 0 0
4303 0.018 0 0.001 0 0 0
4304 0.018 0 0.001 0 0 0
4305 0.018 0 0.001 0 0 0
4306 0.018 0 0.001 0 0 0
4307 0.018 0 0.001 0 0 0
4308 0.018 0 0.001 0 0 0
4309 0.018 0 0.001 0 0 0
4310 0.018 0 0.001 0 0 0
4311 0.018 0 0.001 0 0 0
4312 0.0175 0 0.001 0 0 0
4313 0.0175 0 0.001 0 0 0
4314 0.0175 0 0.001 0 0 0
4315 0.0175 0 0.001 0 0 0
4316 0.0175 0 0.001 0 0 0
4317 0.017 0 0.001 0 0 0
4318 0.017 0 0.001 0 0 0
4319 0.017 0 0.001 0 0 0
4320 0.017 0 0.001 0 0 0
4321 0.017 0 0.001 0 0 0
4322 0.017 0 0.001 0 0 0
4323 0.017 0 0.001 0 0 0
4324 0.017 0 0.001 0 0 0
4325 0.017 0 0.001 0 0 0
4326 0.017 0 0.001 0 0 0
4327 0.017 0 0.001 0 0 0
4328 0.017 0 0.001 0 0 0
4329 0.017 0 0.001 0 0 0
4330 0.017 0 0.001 0 0 0
4331 0.017 0 0.001 0 0 0
4332 0.0175 0 0.001 0 0 0
4333 0.0175 0 0.001 0 0 0
4334 0.0175 0 0.001 0 0 0
4335 0.0175 0 0.001 0 0 0
4336 0.0175 0 0.001 0 0 0
4337 0.0175 0 0.001 0 0 0
4338 0.0175 0 0.001 0 0 0
4339 0.017 0 0.001 0 0 0
4340 0.017 0 0.001 0 0 0
4341 0.018 0 0.001 0 0 0
4342 0.0185 0 0.001 0 0 0
4343 0.018 0 0.001 0 0 0
4344 0.018 0 0.001 0 0 0
4345 0.018 0 0.001 0 0 0
4346 0.018 0 0.001 0 0 0
4347 0.018 0 0.001 0 0 0
4348 0.018 0 0.001 0 0 0
4349 0.018 0 0.001 0 0 0
4350 0.018 0 0.001 0 0 0
4351 0.018 0 0.001 0 0 0
4352 0.018 0 0.001 0 0 0
4353 0.018 0 0.001 0 0 0
4354 0.018 0 0.001 0 0 0
4355 0.018 0 0.001 0 0 0
4356 0.018 0 0.001 0 0 0
4357 0.018 0 0.001 0 0 0
4358 0.018 0 0.001 0 0 0
4359 0.018 0 0.001 0 0 0
4360 0.018 0 0.001 0 0 0
4361 0.018 0 0.001 0 0 0
4362 0.018 0 0.001 0 0 0
4363 0.018 0 0.001 0 0 0
4364 0.018 0 0.001 0 0 0
4365 0.018 0 0.001 0 0 0
4366 0.018 0 0.001 0 0 0
4367 0.018 0 0.001 0 0 0
4368 0.018 0 0.001 0 0 0
4369 0.018 0 0.001 0 0 0
4370 0.018 0 0.001 0 0 0
4371 0.0175 0 0.001 0 0 0
4372 0.0175 0 0.001 0 0 0
4373 0.0175 0 0.001 0 0 0
4374 0.0175 0 0.001 0 0 0
4375 0.0175 0 0.001 0 0 0
4376 0.0175 0 0.001 0 0 0
4377 0.0175 0 0.001 0 0 0
4378 0.0175 0 0.001 0 0 0
4379 0.018 0 0.001 0 0 0
4380 0.018 0 0.001 0 0 0
4381 0.018 0 0.001 0 0 0
4382 0.0175 0 0.001 0 0 0
4383 0.0175 0 0.001 0 0 0
4384 0.0175 0 0.001 0 0 0
4385 0.0175 0 0.001 0 0 0
4386 0.0175 0 0.001 0 0 0
4387 0.0175 0 0.001 0 0 0
4388 0.0175 0 0.001 0 0 0
4389 0.0175 0 0.001 0 0 0
4390 0.0175 0 0.001 0 0 0
4391 0.0175 0 0.001 0 0 0
4392 0.018 0 0.001 0 0 0
4393 0.018 0 0.001 0 0 0
4394 0.0175 0 0.001 0 0 0
4395 0.0175 0 0.001 0 0 0
4396 0.0175 0 0.001 0 0 0
4397 0.0175 0 0.001 0 0 0
4398 0.018 0 0.001 0 0 0
4399 0.018 0 0.001 0 0 0
4400 0.018 0 0.001 0 0 0
4401 0.018 0 0.001 0 0 0
4402 0.018 0 0.001 0 0 0
4403 0.018 0 0.001 0 0 0
4404 0.018 0 0.001 0 0 0
4405 0.019 0 0.001 0 0 0
4406 0.019 0 0.001 0 0 0
4407 0.019 0 0.001 0 0 0
4408 0.019 0 0.001 0 0 0
4409 0.019 0 0.001 0 0 0
4410 0.019 0 0.001 0 0 0
4411 0.0185 0 0.001 0 0 0
4412 0.0185 0 0.001 0 0 0
4413 0.0185 0 0.001 0 0 0
4414 0.019 0 0.001 0 0 0
4415 0.019 0 0.001 0 0 0
4416 0.019 0 0.001 0 0 0
4417 0.019 0 0.001 0 0 0
4418 0.019 0 0.001 0 0 0
4419 0.019 0 0.001 0 0 0
4420 0.019 0 0.001 0 0 0
4421 0.019 0 0.001 0 0 0
4422 0.019 0 0.001 0 0 0
4423 0.019 0 0.001 0 0 0
4424 0.019 0 0.001 0 0 0
4425 0.019 0 0.001 0 0 0
4426 0.0195 0 0.001 0 0 0
4427 0.0195 0 0.001 0 0 0
4428 0.02 0 0.001 0 0 0
4429 0.0195 0 0.001 0 0 0
4430 0.019 0 0.001 0 0 0
4431 0.019 0 0.001 0 0 0
4432 0.019 0 0.001 0 0 0
4433 0.0185 0 0.001 0 0 0
4434 0.0185 0 0.001 0 0 0
4435 0.0185 0 0.001 0 0 0
4436 0.0185 0 0.001 0 0 0
4437 0.0185 0 0.001 0 0 0
4438 0.0185 0 0.001 0 0 0
4439 0.0185 0 0.001 0 0 0
4440 0.0185 0 0.001 0 0 0
4441 0.0185 0 0.001 0 0 0
4442 0.0185 0 0.001 0 0 0
4443 0.018 0 0.001 0 0 0
4444 0.0175 0 0.001 0 0 0
4445 0.017 0 0.001 0 0 0
4446 0.017 0 0.001 0 0 0
4447 0.017 0 0.001 0 0 0
4448 0.017 0 0.001 0 0 0
4449 0.017 0 0.001 0 0 0
4450 0.017 0 0.001 0 0 0
4451 0.017 0 0.001 0 0 0
4452 0.017 0 0.001 0 0 0
4453 0.017 0 0.001 0 0 0
4454 0.017 0 0.001 0 0 0
4455 0.017 0 0.001 0 0 0
4456 0.017 0 0.001 0 0 0
4457 0.017 0 0.001 0 0 0
4458 0.017 0 0.001 0 0 0
4459 0.017 0 0.001 0 0 0
4460 0.017 0 0.001 0 0 0
4461 0.017 0 0.001 0 0 0
4462 0.017 0 0.001 0 0 0
4463 0.017 0 0.001 0 0 0
4464 0.017 0 0.001 0 0 0
4465 0.017 0 0.001 0 0 0
4466 0.017 0 0.001 0 0 0
4467 0.017 0 0.001 0 0 0
4468 0.017 0 0.001 0 0 0
4469 0.0175 0 0.001 0 0 0
4470 0.0175 0 0.001 0 0 0
4471 0.018 0 0.001 0 0 0
4472 0.018 0 0.001 0 0 0
4473 0.018 0 0.001 0 0 0
4474 0.018 0 0.001 0 0 0
4475 0.018 0 0.001 0 0 0
4476 0.018 0 0.001 0 0 0
4477 0.018 0 0.001 0 0 0
4478 0.0175 0 0.001 0 0 0
4479 0.0175 0 0.001 0 0 0
4480 0.0175 0 0.001 0 0 0
4481 0.0175 0 0.001 0 0 0
4482 0.0175 0 0.001 0 0 0
4483 0.0175 0 0.001 0 0 0
4484 0.0175 0 0.001 0 0 0
4485 0.0175 0 0.001 0 0 0
4486 0.0175 0 0.001 0 0 0
4487 0.017 0 0.001 0 0 0
4488 0.017 0 0.001 0 0 0
4489 0.017 0 0.001 0 0 0
4490 0.017 0 0.001 0 0 0
4491 0.017 0 0.001 0 0 0
4492 0.017 0 0.001 0 0 0
4493 0.017 0 0.001 0 0 0
4494 0.017 0 0.001 0 0 0
4495 0.017 0 0.001 0 0 0
4496 0.017 0 0.001 0 0 0
4497 0.017 0 0.001 0 0 0
4498 0.0165 0 0.001 0 0 0
4499 0.0165 0 0.001 0 0 0
4500 0.0165 0 0.001 0 0 0
4501 0.0165 0 0.001 0 0 0
4502 0.0165 0 0.001 0 0 0
4503 0.0165 0 0.001 0 0 0
4504 0.0165 0 0.001 0 0 0
4505 0.0165 0 0.001 0 0 0
4506 0.0165 0 0.001 0 0 0
4507 0.0165 0 0.001 0 0 0
4508 0.0165 0 0.001 0 0 0
4509 0.0165 0 0.001 0 0 0
4510 0.0165 0 0.001 0 0 0
4511 0.0165 0 0.001 0 0 0
4512 0.017 0 0.001 0 0 0
4513 0.017 0 0.001 0 0 0
4514 0.017 0 0.001 0 0 0
4515 0.017 0 0.001 0 0 0
4516 0.017 0 0.0005 0 0 0
4517 0.017 0 0.0005 0 0 0
4518 0.017 0 0.0005 0 0 0
4519 0.017 0 0.0005 0 0 0
4520 0.017 0 0.0005 0 0 0
4521 0.017 0 0.0005 0 0 0
4522 0.017 0 0.0005 0 0 0
4523 0.0175 0 0.0005 0 0 0
4524 0.0175 0 0.0005 0 0 0
4525 0.0175 0 0.0005 0 0 0
4526 0.0175 0 0.0005 0 0 0
4527 0.017 0 0.0005 0 0 0
4528 0.017 0 0.0005 0 0 0
4529 0.017 0 0.0005 0 0 0
4530 0.017 0 0.0005 0 0 0
4531 0.017 0 0.0005 0 0 0
4532 0.017 0 0.0005 0 0 0
4533 0.017 0 0.0005 0 0 0
4534 0.017 0 0.0005 0 0 0
4535 0.017 0 0.0005 0 0 0
4536 0.017 0 0.0005 0 0 0
4537 0.017 0 0.0005 0 0 0
4538 0.0175 0 0.0005 0 0 0
4539 0.0175 0 0.0005 0 0 0
4540 0.0175 0 0.0005 0 0 0
4541 0.0175 0 0.0005 0 0 0
4542 0.0175 0 0.0005 0 0 0
4543 0.018 0 0.0005 0 0 0
4544 0.0175 0 0.0005 0 0 0
4545 0.0175 0 0.0005 0 0 0
4546 0.017 0 0.0005 0 0 0
4547 0.017 0 0.0005 0 0 0
4548 0.017 0 0.0005 0 0 0
4549 0.017 0 0.0005 0 0 0
4550 0.017 0 0.0005 0 0 0
4551 0.017 0 0.0005 0 0 0
4552 0.017 0 0.0005 0 0 0
4553 0.017 0 0.0005 0 0 0
4554 0.017 0 0.0005 0 0 0
4555 0.017 0 0.0005 0 0 0
4556 0.017 0 0.0005 0 0 0
4557 0.017 0 0.0005 0 0 0
4558 0.017 0 0.0005 0 0 0
4559 0.017 0 0.0005 0 0 0
4560 0.0165 0 0.0005 0 0 0
4561 0.0165 0 0.0005 0 0 0
4562 0.0165 0 0.0005 0 0 0
4563 0.0165 0 0.0005 0 0 0
4564 0.0165 0 0.0005 0 0 0
4565 0.0165 0 0.0005 0 0 0
4566 0.0165 0 0.0005 0 0 0
4567 0.0165 0 0.0005 0 0 0
4568 0.0165 0 0.0005 0 0 0
4569 0.016 0 0.0005 0 0 0
4570 0.016 0 0.0005 0 0 0
4571 0.016 0 0.0005 0 0 0
4572 0.016 0 0.0005 0 0 0
4573 0.016 0 0.0005 0 0 0
4574 0.016 0 0.0005 0 0 0
4575 0.016 0 0.0005 0 0 0
4576 0.016 0 0.0005 0 0 0
4577 0.016 0 0.0005 0 0 0
4578 0.016 0 0.0005 0 0 0
4579 0.016 0 0.0005 0 0 0
4580 0.016 0 0.0005 0 0 0
4581 0.016 0 0.0005 0 0 0
4582 0.016 0 0.0005 0 0 0
4583 0.016 0 0.0005 0 0 0
4584 0.016 0 0.0005 0 0 0
4585 0.016 0 0.0005 0 0 0
4586 0.016 0 0.0005 0 0 0
4587 0.016 0 0.0005 0 0 0
4588 0.016 0 0.0005 0 0 0
4589 0.016 0.125 0.0005 0 0 0
4590 0.016 0.125 0.0005 0 0 0
4591 0.0165 0.125 0.0005 0 0 0
4592 0.017 0.125 0.0005 0 0 0
4593 0.017 0.125 0.0005 0 0 0
4594 0.017 0.125 0.0005 0 0 0
4595 0.017 0.125 0.0005 0 0 0
4596 0.017 0.125 0.0005 0 0 0
4597 0.017 0.125 0.0005 0 0 0
4598 0.017 0.125 0.0005 0 0 0
4599 0.017 0.125 0.0005 0 0 0
4600 0.0175 0.125 0.0005 0 0 0
4601 0.0175 0.125 0.0005 0 0 0
4602 0.0175 0.125 0.0005 0 0 0
4603 0.0175 0.125 0.0005 0 0 0
4604 0.0175 0.125 0.0005 0 0 0
4605 0.0175 0.125 0.0005 0 0 0
4606 0.0175 0.125 0.0005 0 0 0
4607 0.0175 0.125 0.0005 0 0 0
4608 0.0175 0.125 0.0005 0 0 0
4609 0.0175 0.125 0.0005 0 0 0
4610 0.0175 0.125 0.0005 0 0 0
4611 0.0175 0.125 0.0005 0 0 0
4612 0.0175 0.125 0.0005 0 0 0
4613 0.0175 0.125 0.0005 0 0 0
4614 0.0175 0.125 0.0005 0 0 0
4615 0.0175 0.125 0.0005 0 0 0
4616 0.0175 0.125 0.0005 0 0 0
4617 0.017 0.125 0.0005 0 0 0
4618 0.017 0.125 0.0005 0 0 0
4619 0.017 0.125 0.0005 0 0 0
4620 0.017 0.125 0.0005 0 0 0
4621 0.017 0.125 0.0005 0 0 0
4622 0.017 0.125 0.0005 0 0 0
4623 0.017 0.125 0.0005 0 0 0
4624 0.017 0.125 0.0005 0 0 0
4625 0.018 0.125 0.0005 0 0 0
4626 0.018 0.125 0.0005 0 0 0
4627 0.018 0.125 0.0005 0 0 0
4628 0.018 0.125 0.0005 0 0 0
4629 0.018 0.125 0.0005 0 0 0
4630 0.018 0.125 0.0005 0 0 0
4631 0.018 0.125 0.0005 0 0 0
4632 0.018 0.125 0.0005 0 0 0
4633 0.018 0.125 0.0005 0 0 0
4634 0.018 0.125 0.0005 0 0 0
4635 0.018 0.125 0.0005 0 0 0
4636 0.0185 0.125 0.0005 0 0 0
4637 0.018 0.125 0.0005 0 0 0
4638 0.018 0.125 0.0005 0 0 0
4639 0.018 0.125 0.0005 0 0 0
4640 0.018 0.125 0.0005 0 0 0
4641 0.018 0.125 0.0005 0 0 0
4642 0.018 0.125 0.0005 0 0 0
4643 0.018 0.125 0.0005 0 0 0
4644 0.018 0.125 0.0005 0 0 0
4645 0.018 0.125 0.0005 0 0 0
4646 0.018 0.125 0.0005 0 0 0
4647 0.018 0.125 0.0005 0 0 0
4648 0.018 0.125 0.0005 0 0 0
4649 0.018 0.125 0.0005 0 0 0
4650 0.018 0.125 0.0005 0 0 0
4651 0.018 0.125 0.0005 0 0 0
4652 0.018 0.125 0.0005 0 0 0
4653 0.018 0.125 0.0005 0 0 0
4654 0.018 0.125 0.0005 0 0 0
4655 0.0185 0.125 0.0005 0 0 0
4656 0.019 0.125 0.0005 0 0 0
4657 0.0185 0.125 0.0005 0 0 0
4658 0.0185 0.125 0.0005 0 0 0
4659 0.0185 0.125 0.0005 0 0 0
4660 0.0185 0.125 0.0005 0 0 0
4661 0.0185 0.125 0.0005 0 0 0
4662 0.019 0.125 0.0005 0 0 0
4663 0.019 0.125 0.0005 0 0 0
4664 0.019 0.125 0.0005 0 0 0
4665 0.019 0.125 0.0005 0 0 0
4666 0.019 0.125 0.0005 0 0 0
4667 0.019 0.125 0.0005 0 0 0
4668 0.0185 0.125 0.0005 0 0 0
4669 0.0185 0.125 0.0005 0 0 0
4670 0.0185 0.125 0.0005 0 0 0
4671 0.0185 0.125 0.0005 0 0 0
4672 0.0185 0.125 0.0005 0 0 0
4673 0.0185 0.125 0.0005 0 0 0
4674 0.0185 0.125 0.0005 0 0 0
4675 0.0185 0.125 0.0005 0 0 0
4676 0.018 0.125 0.0005 0 0 0
4677 0.018 0.125 0.0005 0 0 0
4678 0.018 0.125 0.0005 0 0 0
4679 0.018 0.125 0.0005 0 0 0
4680 0.018 0.125 0.0005 0 0 0
4681 0.018 0.125 0.0005 0 0 0
4682 0.018 0.125 0.0005 0 0 0
4683 0.018 0.125 0.0005 0 0 0
4684 0.018 0.125 0.0005 0 0 0
4685 0.018 0.125 0.0005 0 0 0
4686 0.0185 0.125 0.0005 0 0 0
4687 0.0185 0.125 0.0005 0 0 0
4688 0.0185 0.125 0.0005 0 0 0
4689 0.0185 0.125 0.0005 0 0 0
4690 0.0185 0.125 0.0005 0 0 0
4691 0.0185 0.125 0.0005 0 0 0
4692 0.018 0.125 0.0005 0 0 0
4693 0.018 0.125 0.0005 0 0 0
4694 0.0175 0.125 0.0005 0 0 0
4695 0.0175 0.125 0.0005 0 0 0
4696 0.0175 0.125 0.0005 0 0 0
4697 0.0175 0.125 0.0005 0 0 0
4698 0.0175 0.125 0.0005 0 0 0
4699 0.0175 0.125 0.0005 0 0 0
4700 0.0175 0.125 0.0005 0 0 0
4701 0.0175 0.125 0.0005 0 0 0
4702 0.0175 0.125 0.001 0 0 0
4703 0.0175 0.125 0.001 0 0 0
4704 0.0175 0.125 0.001 0 0 0
4705 0.0175 0.125 0.001 0 0 0
4706 0.0175 0.125 0.001 0 0 0
4707 0.0175 0.125 0.001 0 0 0
4708 0.0175 0.125 0.001 0 0 0
4709 0.0175 0.125 0.001 0 0 0
4710 0.0175 0.125 0.001 0 0 0
4711 0.0175 0.125 0.001 0 0 0
4712 0.0175 0.125 0.001 0 0 0
4713 0.017 0.125 0.001 0 0 0
4714 0.017 0.125 0.001 0 0 0
4715 0.017 0.125 0.001 0 0 0
4716 0.017 0.125 0.001 0 0 0
4717 0.017 0.125 0.001 0 0 0
4718 0.017 0.125 0.001 0 0 0
4719 0.017 0.125 0.0015 0 0 0
4720 0.017 0.125 0.0015 0 0 0
4721 0.017 0.125 0.0015 0 0 0
4722 0.017 0.125 0.0015 0 0 0
4723 0.017 0.125 0.0015 0 0 0
4724 0.017 0.125 0.0015 0 0 0
4725 0.017 0.125 0.0015 0 0 0
4726 0.017 0.125 0.0015 0 0 0
4727 0.017 0.125 0.0015 0 0 0
4728 0.017 0.125 0.0015 0 0 0
4729 0.017 0.125 0.0015 0 0 0
4730 0.017 0.125 0.0015 0 0 0
4731 0.017 0.125 0.0015 0 0 0
4732 0.017 0.125 0.0015 0 0 0
4733 0.017 0.125 0.0015 0 0 0
4734 0.0175 0.125 0.0015 0 0 0
4735 0.0175 0.125 0.0015 0 0 0
4736 0.018 0.125 0.0015 0 0 0
4737 0.018 0.125 0.0015 0 0 0
4738 0.018 0.125 0.0015 0 0 0
4739 0.018 0.125 0.0015 0 0 0
4740 0.018 0.125 0.0015 0 0 0
4741 0.018 0.125 0.0015 0 0 0
4742 0.018 0.125 0.0015 0 0 0
4743 0.018 0.125 0.0015 0 0 0
4744 0.0185 0.125 0.0015 0 0 0
4745 0.0185 0.125 0.0015 0 0 0
4746 0.0185 0.125 0.0015 0 0 0
4747 0.0185 0.125 0.0015 0 0 0
4748 0.0185 0.125 0.0015 0 0 0
4749 0.0185 0.125 0.0015 0 0 0
4750 0.0185 0.125 0.0015 0 0 0
4751 0.0185 0.125 0.0015 0 0 0
4752 0.0185 0.125 0.0015 0 0 0
4753 0.0185 0.125 0.0015 0 0 0
4754 0.0185 0.125 0.0015 0 0 0
4755 0.0185 0.125 0.0015 0 0 0
4756 0.018 0.125 0.0015 0 0 0
4757 0.018 0.125 0.0015 0 0 0
4758 0.0185 0.125 0.0015 0 0 0
4759 0.0185 0.125 0.0015 0 0 0
4760 0.0185 0.125 0.0015 0 0 0
4761 0.0185 0.125 0.0015 0 0 0
4762 0.0185 0.125 0.0015 0 0 0
4763 0.0185 0.125 0.0015 0 0 0
4764 0.0185 0.125 0.001 0 0 0
4765 0.0185 0.125 0.001 0 0 0
4766 0.0185 0.125 0.001 0 0 0
4767 0.0185 0.125 0.001 0 0 0
4768 0.0185 0.125 0.001 0 0 0
4769 0.0185 0.125 0.001 0 0 0
4770 0.0185 0.125 0.001 0 0 0
4771 0.0185 0.125 0.001 0 0 0
4772 0.019 0.125 0.001 0 0 0
4773 0.0195 0.125 0.001 0 0 0
4774 0.019 0.125 0.001 0 0 0
4775 0.019 0.125 0.001 0 0 0
4776 0.019 0.125 0.001 0 0 0
4777 0.019 0.125 0.001 0 0 0
4778 0.019 0.125 0.001 0 0 0
4779 0.019 0.125 0.001 0 0 0
4780 0.0185 0.125 0.001 0 0 0
4781 0.0185 0.125 0.001 0 0 0
4782 0.0185 0.125 0.001 0 0 0
4783 0.0185 0.125 0.001 0 0 0
4784 0.019 0.125 0.001 0 0 0
4785 0.019 0.125 0.001 0 0 0
4786 0.019 0.125 0.001 0 0 0
4787 0.019 0.125 0.001 0 0 0
4788 0.019 0.125 0.001 0 0 0
4789 0.019 0.125 0.001 0 0 0
4790 0.019 0.125 0.001 0 0 0
4791 0.019 0.125 0.001 0 0 0
4792 0.019 0.125 0.001 0 0 0
4793 0.019 0.125 0.001 0 0 0
4794 0.0185 0.125 0.001 0 0 0
4795 0.0185 0.125 0.001 0 0 0
4796 0.0185 0.125 0.001 0 0 0
4797 0.0185 0.125 0.001 0 0 0
4798 0.0185 0.125 0.001 0 0 0
4799 0.0185 0.125 0.001 0 0 0
4800 0.0185 0.125 0.001 0 0 0
4801 0.0185 0.125 0.001 0 0 0
4802 0.018 0.125 0.001 0 0 0
4803 0.018 0.125 0.001 0 0 0
4804 0.018 0.125 0.001 0 0 0
4805 0.018 0.125 0.001 0 0 0
4806 0.018 0.125 0.001 0 0 0
4807 0.018 0.125 0.001 0 0 0
4808 0.018 0.125 0.001 0 0 0
4809 0.018 0.125 0.001 0 0 0
4810 0.018 0.125 0.001 0 0 0
4811 0.0175 0.125 0.001 0 0 0
4812 0.0175 0.125 0.001 0 0 0
4813 0.0175 0.125 0.001 0 0 0
4814 0.0175 0.125 0.001 0 0 0
4815 0.0175 0.125 0.001 0 0 0
4816 0.0175 0.125 0.001 0 0 0
4817 0.018 0.125 0.001 0 0 0
4818 0.018 0.125 0.001 0 0 0
4819 0.018 0.125 0.001 0 0 0
4820 0.018 0.125 0.001 0 0 0
4821 0.018 0.125 0.001 0 0 0
4822 0.018 0.125 0.001 0 0 0
4823 0.0175 0.125 0.001 0 0 0
4824 0.0175 0.125 0.001 0 0 0
4825 0.0175 0.125 0.001 0 0 0
4826 0.0175 0.125 0.001 0 0 0
4827 0.0175 0.125 0.001 0 0 0
4828 0.0175 0.125 0.001 0 0 0
4829 0.0175 0.125 0.001 0 0 0
4830 0.0175 0.125 0.001 0 0 0
4831 0.0175 0.125 0.001 0 0 0
4832 0.0175 0.125 0.001 0 0 0
4833 0.0175 0.125 0.001 0 0 0
4834 0.0175 0.125 0.001 0 0 0
4835 0.0175 0.125 0.001 0 0 0
4836 0.0175 0.125 0.001 0 0 0
4837 0.0175 0.125 0.001 0 0 0
4838 0.0175 0.125 0.001 0 0 0
4839 0.0175 0.125 0.001 0 0 0
4840 0.0175 0.125 0.001 0 0 0
4841 0.0175 0.125 0.001 0 0 0
4842 0.0175 0.125 0.001 0 0 0
4843 0.0175 0.125 0.001 0 0 0
4844 0.0175 0.125 0.001 0 0 0
4845 0.0175 0.125 0.001 0 0 0
4846 0.0175 0.125 0.001 0 0 0
4847 0.0175 0.125 0.001 0 0 0
4848 0.0175 0.125 0.001 0 0 0
4849 0.0175 0.125 0.001 0 0 0
4850 0.0175 0.125 0.001 0 0 0
4851 0.0175 0.125 0.001 0 0 0
4852 0.017 0.125 0.001 0 0 0
4853 0.0165 0.125 0.001 0 0 0
4854 0.0165 0.125 0.001 0 0 0
4855 0.0165 0.125 0.001 0 0 0
4856 0.0165 0.125 0.001 0 0 0
4857 0.0165 0.125 0.001 0 0 0
4858 0.0165 0.125 0.001 0 0 0
4859 0.0165 0.125 0.001 0 0 0
4860 0.017 0.125 0.001 0 0 0
4861 0.017 0.125 0.001 0 0 0
4862 0.017 0.125 0.001 0 0 0
4863 0.017 0.125 0.001 0 0 0
4864 0.017 0.125 0.001 0 0 0
4865 0.017 0.125 0.001 0 0 0
4866 0.017 0.125 0.001 0 0 0
4867 0.017 0.125 0.001 0 0 0
4868 0.017 0.125 0.001 0 0 0
4869 0.017 0.125 0.001 0 0 0
4870 0.0165 0.125 0.001 0 0 0
4871 0.016 0.125 0.001 0 0 0
4872 0.016 0.125 0.001 0 0 0
4873 0.016 0.125 0.001 0 0 0
4874 0.016 0.125 0.001 0 0 0
4875 0.016 0.125 0.001 0 0 0
4876 0.016 0.125 0.001 0 0 0
4877 0.016 0.125 0.001 0 0 0
4878 0.016 0.125 0.0005 0 0 0
4879 0.016 0.125 0.0005 0 0 0
4880 0.016 0.125 0.0005 0 0 0
4881 0.016 0.125 0.0005 0 0 0
4882 0.016 0.125 0.0005 0 0 0
4883 0.016 0.125 0.0005 0 0 0
4884 0.016 0.125 0.0005 0 0 0
4885 0.016 0.125 0.0005 0 0 0
4886 0.016 0.125 0.0005 0 0 0
4887 0.0155 0.125 0.0005 0 0 0
4888 0.0155 0.125 0.0005 0 0 0
4889 0.0155 0.125 0.0005 0 0 0
4890 0.0155 0.125 0.0005 0 0 0
4891 0.0155 0.125 0.0005 0 0 0
4892 0.0155 0.125 0.0005 0 0 0
4893 0.0145 0.125 0.0005 0 0 0
4894 0.0145 0.125 0.0005 0 0 0
4895 0.0145 0.125 0.0005 0 0 0
4896 0.0145 0.125 0.0005 0 0 0
4897 0.0145 0.125 0.0005 0 0 0
4898 0.0145 0.125 0.0005 0 0 0
4899 0.0145 0.125 0.0005 0 0 0
4900 0.014 0.125 0.0005 0 0 0
4901 0.014 0.125 0.0005 0 0 0
4902 0.014 0.125 0.0005 0 0 0
4903 0.014 0.125 0.0005 0 0 0
4904 0.014 0.125 0.0005 0 0 0
4905 0.014 0.125 0.0005 0 0 0
4906 0.014 0.125 0.0005 0 0 0
4907 0.014 0.125 0.0005 0 0 0
4908 0.014 0.125 0.0005 0 0 0
4909 0.014 0.125 0.0005 0 0 0
4910 0.014 0.125 0.0005 0 0 0
4911 0.014 0.125 0.0005 0 0 0
4912 0.0135 0.125 0.0005 0 0 0
4913 0.0135 0.125 0.0005 0 0 0
4914 0.0135 0.125 0.0005 0 0 0
4915 0.0135 0.125 0.0005 0 0 0
4916 0.0135 0.125 0.0005 0 0 0
4917 0.0135 0.25 0.0005 0 0 0
4918 0.0135 0.25 0.0005 0 0 0
4919 0.0135 0.25 0.0005 0 0 0
4920 0.0135 0.25 0.0005 0 0 0
4921 0.0135 0.25 0.0005 0 0 0
4922 0.014 0.25 0.0005 0 0 0
4923 0.014 0.25 0.0005 0 0 0
4924 0.014 0.25 0.0005 0 0 0
4925 0.014 0.25 0.0005 0 0 0
4926 0.014 0.25 0.0005 0 0 0
4927 0.0145 0.25 0.0005 0 0 0
4928 0.015 0.25 0.0005 0 0 0
4929 0.015 0.25 0.0005 0 0 0
4930 0.015 0.375 0.0005 0 0 0
4931 0.015 0.375 0.0005 0 0 0
4932 0.015 0.5 0.0005 0 0 0
4933 0.015 0.5 0.0005 0 0 0
4934 0.016 0.5 0.0005 0 0 0
4935 0.0165 0.625 0.0005 0 0 0
4936 0.0165 0.625 0.0005 0 0 0
4937 0.017 0.625 0.0005 0 0 0
4938 0.017 0.625 0.0005 0 0 0
4939 0.0175 0.625 0.0005 0 0 0
4940 0.018 0.625 0.0005 0 0 0
4941 0.0185 0.625 0.0005 0 0 0
4942 0.019 0.625 0.0005 0 0 0
4943 0.019 0.75 0.0005 0 0 0
4944 0.019 0.75 0.0005 0 0 0
4945 0.0195 0.75 0.0005 0 0 0
4946 0.0195 0.75 0.0005 0 0 0
4947 0.02 0.75 0.0005 0 0 0
4948 0.02 0.75 0.0005 0 0 0
4949 0.0205 0.75 0.0005 0 0 0
4950 0.0205 0.75 0.0005 0 0 0
4951 0.021 0.75 0.0005 0 0 0
4952 0.021 0.75 0.0005 0 0 0
4953 0.021 0.75 0.0005 0 0 0
4954 0.0215 0.75 0.0005 0 0 0
4955 0.0215 0.75 0.0005 0 0 0
4956 0.0215 0.75 0.0005 0 0 0
4957 0.0215 0.75 0.0005 0 0 0
4958 0.0215 0.75 0.0005 0 0 0
4959 0.021 0.75 0.0005 0 0 0
4960 0.0205 0.75 0.0005 0 0 0
4961 0.0205 0.75 0.0005 0 0 0
4962 0.0205 0.75 0.0005 0 0 0
4963 0.0205 0.75 0.0005 0 0 0
4964 0.0205 0.75 0.0005 0 0 0
4965 0.0205 0.75 0.0005 0 0 0
4966 0.0205 0.75 0.0005 0 0 0
4967 0.0205 0.75 0.0005 0 0 0
4968 0.0205 0.75 0.0005 0 0 0
4969 0.0205 0.75 0.0005 0 0 0
4970 0.0205 0.75 0.0005 0 0 0
4971 0.0205 0.75 0.0005 0 0 0
4972 0.0205 0.75 0.0005 0 0 0
4973 0.0205 0.75 0.0005 0 0 0
4974 0.0205 0.75 0.0005 0 0 0
4975 0.0205 0.75 0.0005 0 0 0
4976 0.0205 0.75 0.0005 0 0 0
4977 0.021 0.75 0.0005 0 0 0
4978 0.021 0.75 0.0005 0 0 0
4979 0.021 0.75 0.0005 0 0 0
4980 0.0215 0.75 0.0005 0 0 0
4981 0.022 0.75 0.0005 0 0 0
4982 0.022 0.75 0.0005 0 0 0
4983 0.022 0.75 0.0005 0 0 0
4984 0.022 0.75 0.0005 0 0 0
4985 0.0225 0.75 0.0005 0 0 0
4986 0.0225 0.75 0.0005 0 0 0
4987 0.0225 0.75 0.0005 0 0 0
4988 0.0225 0.75 0.0005 0 0 0
4989 0.0225 0.75 0.0005 0 0 0
4990 0.023 0.75 0.0005 0 0 0
4991 0.023 0.75 0.0005 0 0 0
4992 0.0235 0.75 0.0005 0 0 0
4993 0.0235 0.75 0.0005 0 0 0
4994 0.024 0.75 0.0005 0 0 0
4995 0.024 0.75 0.0005 0 0 0
4996 0.024 0.75 0.0005 0 0 0
4997 0.024 0.75 0.0005 0 0 0
4998 0.024 0.75 0.0005 0 0 0
4999 0.024 0.75 0.0005 0 0 0
5000 0.024 0.75 0.0005 0 0 0
