# Supplementary material for: HIV Competition Dynamics over Sexual Networks: First Comer Advantage Conserves Founder Effects
Source: PLoS Comput Biol. 2015 Feb 5;11(2):e1004093. doi: 10.1371/journal.pcbi.1004093 (PMC4318579; doi:10.1371/journal.pcbi.1004093)
Supplement: S1 File — (ZIP) [file pcbi.1004093.s001.zip › fileS1/sfmt.hcpp]

/*****************************   sfmt.cpp   ***********************************
* Authors:
* Mutsuo Saito (Hiroshima University)
* Makoto Matsumoto (Hiroshima University)
* Agner Fog (Copenhagen University College of Engineering)
* Date created:  2006
* Last modified: 2009-02-08
* Project:       randomc
* Platform:      This C++ version requires an x86 family microprocessor 
*                with the SSE2 or later instruction set and a compiler 
*                that supports intrinsic functions.
* Source URL:    www.agner.org/random
* Source URL for original C language implementation:
*                www.math.sci.hiroshima-u.ac.jp/~m-mat/MT/SFMT/index.html
*
* Description:
* "SIMD-oriented Fast Mersenne Twister" (SFMT) random number generator.
* The SFMT random number generator is a modification of the Mersenne Twister 
* with improved randomness and speed, adapted to the SSE2 instruction set.
* The SFMT was invented by Mutsuo Saito and Makoto Matsumoto.
* The present C++ implementation is by Agner Fog.
*
* Class description and member functions: See sfmt.h
*
* Example:
* ========
* The file EX-RAN.CPP contains an example of how to generate random numbers.
*
* Library version:
* ================
* An optimized version of this random number generator is provided as function
* libraries in randoma.zip. These function libraries are coded in assembly
* language and support only x86 platforms, including 32-bit and 64-bit
* Windows, Linux, BSD, Mac OS-X (Intel based). Use randoma.h from randoma.zip
*
*
* Further documentation:
* ======================
* See the file ran-instructions.pdf for detailed instructions and documentation
*
*
* Copyright notice
* ================
* GNU General Public License http://www.gnu.org/licenses/gpl.html
* This C++ implementation of SFMT contains parts of the original C code
* which was published under the following BSD license, which is therefore
* in effect in addition to the GNU General Public License.
*
Copyright (c) 2006, 2007 by Mutsuo Saito, Makoto Matsumoto and Hiroshima University.
Copyright (c) 2008 by Agner Fog.
All rights reserved.
Redistribution and use in source and binary forms, with or without 
modification, are permitted provided that the following conditions are met:
    > Redistributions of source code must retain the above copyright notice, 
      this list of conditions and the following disclaimer.
    > Redistributions in binary form must reproduce the above copyright notice, 
      this list of conditions and the following disclaimer in the documentation
      and/or other materials provided with the distribution.
    > Neither the name of the Hiroshima University nor the names of its 
      contributors may be used to endorse or promote products derived from 
      this software without specific prior written permission.
THIS SOFTWARE IS PROVIDED BY THE COPYRIGHT HOLDERS AND CONTRIBUTORS
"AS IS" AND ANY EXPRESS OR IMPLIED WARRANTIES, INCLUDING, BUT NOT
LIMITED TO, THE IMPLIED WARRANTIES OF MERCHANTABILITY AND FITNESS FOR
A PARTICULAR PURPOSE ARE DISCLAIMED. IN NO EVENT SHALL THE COPYRIGHT
OWNER OR CONTRIBUTORS BE LIABLE FOR ANY DIRECT, INDIRECT, INCIDENTAL,
SPECIAL, EXEMPLARY, OR CONSEQUENTIAL DAMAGES (INCLUDING, BUT NOT
LIMITED TO, PROCUREMENT OF SUBSTITUTE GOODS OR SERVICES; LOSS OF USE,
DATA, OR PROFITS; OR BUSINESS INTERRUPTION) HOWEVER CAUSED AND ON ANY
THEORY OF LIABILITY, WHETHER IN CONTRACT, STRICT LIABILITY, OR TORT
(INCLUDING NEGLIGENCE OR OTHERWISE) ARISING IN ANY WAY OUT OF THE USE
OF THIS SOFTWARE, EVEN IF ADVISED OF THE POSSIBILITY OF SUCH DAMAGE.
*******************************************************************************/

#include "sfmt.h"                      // Class definition and other declarations


void CRandomSFMT::RandomInit(int seed) {
   // Re-seed
   uint32_t i;                         // Loop counter
   uint32_t y = seed;                  // Temporary
   uint32_t statesize = SFMT_N*4;      // Size of state vector
   if (UseMother) statesize += 5;      // Add states for Mother-Of-All generator

   // Fill state vector with random numbers from seed
   ((uint32_t*)state)[0] = y;
   const uint32_t factor = 1812433253U;// Multiplication factor

   for (i = 1; i < statesize; i++) {
      y = factor * (y ^ (y >> 30)) + i;
      ((uint32_t*)state)[i] = y;
   }

   // Further initialization and period certification
   Init2();
}


// Functions used by CRandomSFMT::RandomInitByArray
static uint32_t func1(uint32_t x) {
    return (x ^ (x >> 27)) * 1664525U;
}

static uint32_t func2(uint32_t x) {
    return (x ^ (x >> 27)) * 1566083941U;
}

void CRandomSFMT::RandomInitByArray(int const seeds[], int NumSeeds) {
   // Seed by more than 32 bits
   uint32_t i, j, count, r, lag;

   if (NumSeeds < 0) NumSeeds = 0;

   const uint32_t size = SFMT_N*4; // number of 32-bit integers in state

   // Typecast state to uint32_t *
   uint32_t * sta = (uint32_t*)state;

   if (size >= 623) {
      lag = 11;} 
   else if (size >= 68) {
      lag = 7;}
   else if (size >= 39) {
      lag = 5;}
   else {
      lag = 3;
   }
   const uint32_t mid = (size - lag) / 2;

   if ((uint32_t)NumSeeds + 1 > size) {
      count = (uint32_t)NumSeeds;
   }
   else {
      count = size - 1;
   }
#if 0
   // Original code. Argument to func1 is constant!
   for (i = 0; i < size; i++) sta[i] = 0x8B8B8B8B;
   r = func1(sta[0] ^ sta[mid] ^ sta[size - 1]);
   sta[mid] += r;
   r += NumSeeds;
   sta[mid + lag] += r;
   sta[0] = r;
#else
   // 1. loop: Fill state vector with random numbers from NumSeeds
   const uint32_t factor = 1812433253U;// Multiplication factor
   r = (uint32_t)NumSeeds;
   for (i = 0; i < SFMT_N*4; i++) {
      r = factor * (r ^ (r >> 30)) + i;
      sta[i] = r;
   }

#endif

   // 2. loop: Fill state vector with random numbers from seeds[]
   for (i = 1, j = 0; j < count; j++) {
      r = func1(sta[i] ^ sta[(i + mid) % size] ^ sta[(i + size - 1) % size]);
      sta[(i + mid) % size] += r;
      if (j < (uint32_t)NumSeeds) r += (uint32_t)seeds[j];
      r += i;
      sta[(i + mid + lag) % size] += r;
      sta[i] = r;
      i = (i + 1) % size;
   }

   // 3. loop: Randomize some more
   for (j = 0; j < size; j++) {
      r = func2(sta[i] + sta[(i + mid) % size] + sta[(i + size - 1) % size]);
      sta[(i + mid) % size] ^= r;
      r -= i;
      sta[(i + mid + lag) % size] ^= r;
      sta[i] = r;
      i = (i + 1) % size;
   }
   if (UseMother) {
      // 4. loop: Initialize MotherState
      for (j = 0; j < 5; j++) {
         r = func2(r) + j;
         MotherState[j] = r + sta[2*j];
      }
   }
   
   // Further initialization and period certification
   Init2();
}


void CRandomSFMT::Init2() {
   // Various initializations and period certification
   uint32_t i, j, temp;

   // Initialize mask
   static const uint32_t maskinit[4] = {SFMT_MASK};
   mask = _mm_loadu_si128((__m128i*)maskinit);

   // Period certification
   // Define period certification vector
   static const uint32_t parityvec[4] = {SFMT_PARITY};

   // Check if parityvec & state[0] has odd parity
   temp = 0;
   for (i = 0; i < 4; i++) {
      temp ^= parityvec[i] & ((uint32_t*)state)[i];
   }
   for (i = 16; i > 0; i >>= 1) temp ^= temp >> i;
   if (!(temp & 1)) {
      // parity is even. Certification failed
      // Find a nonzero bit in period certification vector
      for (i = 0; i < 4; i++) {
         if (parityvec[i]) {
            for (j = 1; j; j <<= 1) {
               if (parityvec[i] & j) {
                  // Flip the corresponding bit in state[0] to change parity
                  ((uint32_t*)state)[i] ^= j;
                  // Done. Exit i and j loops
                  i = 5;  break;
               }
            }
         }
      }
   }
   // Generate first random numbers and set ix = 0
   Generate();
}


// Subfunction for the sfmt algorithm
static inline __m128i sfmt_recursion(__m128i const &a, __m128i const &b, 
__m128i const &c, __m128i const &d, __m128i const &mask) {
    __m128i a1, b1, c1, d1, z1, z2;
    b1 = _mm_srli_epi32(b, SFMT_SR1);
    a1 = _mm_slli_si128(a, SFMT_SL2);
    c1 = _mm_srli_si128(c, SFMT_SR2);
    d1 = _mm_slli_epi32(d, SFMT_SL1);
    b1 = _mm_and_si128(b1, mask);
    z1 = _mm_xor_si128(a, a1);
    z2 = _mm_xor_si128(b1, d1);
    z1 = _mm_xor_si128(z1, c1);
    z2 = _mm_xor_si128(z1, z2);
    return z2;
}

void CRandomSFMT::Generate() {
   // Fill state array with new random numbers
   int i;
   __m128i r, r1, r2;

   r1 = state[SFMT_N - 2];
   r2 = state[SFMT_N - 1];
   for (i = 0; i < SFMT_N - SFMT_M; i++) {
      r = sfmt_recursion(state[i], state[i + SFMT_M], r1, r2, mask);
      state[i] = r;
      r1 = r2;
      r2 = r;
   }
   for (; i < SFMT_N; i++) {
      r = sfmt_recursion(state[i], state[i + SFMT_M - SFMT_N], r1, r2, mask);
      state[i] = r;
      r1 = r2;
      r2 = r;
   }
   ix = 0;
}

uint32_t CRandomSFMT::BRandom() {
   // Output 32 random bits
   uint32_t y;

   if (ix >= SFMT_N*4) {
      Generate();
   }
   y = ((uint32_t*)state)[ix++];
   if (UseMother) y += MotherBits();
   return y;
}

uint32_t CRandomSFMT::MotherBits() {
   // Get random bits from Mother-Of-All generator
   uint64_t sum;
   sum = 
      (uint64_t)2111111111U * (uint64_t)MotherState[3] +
      (uint64_t)1492 * (uint64_t)MotherState[2] +
      (uint64_t)1776 * (uint64_t)MotherState[1] +
      (uint64_t)5115 * (uint64_t)MotherState[0] +
      (uint64_t)MotherState[4];
   MotherState[3] = MotherState[2];  
   MotherState[2] = MotherState[1];  
   MotherState[1] = MotherState[0];
   MotherState[4] = (uint32_t)(sum >> 32);       // Carry
   MotherState[0] = (uint32_t)sum;               // Low 32 bits of sum
   return MotherState[0];
}

int  CRandomSFMT::IRandom (int min, int max) {
   // Output random integer in the interval min <= x <= max
   // Slightly inaccurate if (max-min+1) is not a power of 2
   if (max <= min) {
      if (max == min) return min; else return 0x80000000;
   }
   // Assume 64 bit integers supported. Use multiply and shift method
   uint32_t interval;                  // Length of interval
   uint64_t longran;                   // Random bits * interval
   uint32_t iran;                      // Longran / 2^32

   interval = (uint32_t)(max - min + 1);
   longran  = (uint64_t)BRandom() * interval;
   iran = (uint32_t)(longran >> 32);
   // Convert back to signed and return result
   return (int32_t)iran + min;
}

int  CRandomSFMT::IRandomX (int min, int max) {
   // Output random integer in the interval min <= x <= max
   // Each output value has exactly the same probability.
   // This is obtained by rejecting certain bit values so that the number
   // of possible bit values is divisible by the interval length
   if (max <= min) {
      if (max == min) {
         return min;                   // max == min. Only one possible value
      }
      else {
         return 0x80000000;            // max < min. Error output
      }
   }
   // Assume 64 bit integers supported. Use multiply and shift method
   uint32_t interval;                  // Length of interval
   uint64_t longran;                   // Random bits * interval
   uint32_t iran;                      // Longran / 2^32
   uint32_t remainder;                 // Longran % 2^32

   interval = (uint32_t)(max - min + 1);
   if (interval != LastInterval) {
      // Interval length has changed. Must calculate rejection limit
      // Reject when remainder = 2^32 / interval * interval
      // RLimit will be 0 if interval is a power of 2. No rejection then.
      RLimit = (uint32_t)(((uint64_t)1 << 32) / interval) * interval - 1;
      LastInterval = interval;
   }
   do { // Rejection loop
      longran  = (uint64_t)BRandom() * interval;
      iran = (uint32_t)(longran >> 32);
      remainder = (uint32_t)longran;
   } while (remainder > RLimit);
   // Convert back to signed and return result
   return (int32_t)iran + min;
}

double CRandomSFMT::Random() {
   // Output random floating point number
   if (ix >= SFMT_N*4-1) {
      // Make sure we have at least two 32-bit numbers
      Generate();
   }
   uint64_t r = *(uint64_t*)((uint32_t*)state+ix);
   ix += 2;
   if (UseMother) {
      // We need 53 bits from Mother-Of-All generator
      // Use the regular 32 bits and the the carry bits rotated
      uint64_t r2 = (uint64_t)MotherBits() << 32;
      r2 |= (MotherState[4] << 16) | (MotherState[4] >> 16);
      r += r2;
   }
   // 53 bits resolution:
   // return (int64_t)(r >> 11) * (1./(67108864.0*134217728.0)); // (r >> 11)*2^(-53)
   // 52 bits resolution for compatibility with assembly version:
   return (int64_t)(r >> 12) * (1./(67108864.0*67108864.0));  // (r >> 12)*2^(-52)
}
