# Supplementary material for: HIV Competition Dynamics over Sexual Networks: First Comer Advantage Conserves Founder Effects
Source: PLoS Comput Biol. 2015 Feb 5;11(2):e1004093. doi: 10.1371/journal.pcbi.1004093 (PMC4318579; doi:10.1371/journal.pcbi.1004093)
Supplement: S1 File — (ZIP) [file pcbi.1004093.s001.zip › fileS1/utilities.h]

#ifndef BENCE_UTILITIES_H_GUARD
#define BENCE_UTILITIES_H_GUARD
#include <stdio.h>
#include <iostream>
#include <fstream>
#include <stdlib.h> 
#include <cmath>
#include <string.h>
#include <algorithm>
#include <map>
#include <string>
#include <vector>
#include "random.h"


#define PI 3.14159265

namespace butil{

template <typename T>
void writetofile(std::string name, T data){
	std::ofstream file;
	file.open(name.c_str(),std::ofstream::app);
	for (typename T::iterator iter = data.begin(); iter != data.end(); ++iter){
		file << *iter << " ";
	}
	file << std::endl;
	file.close();
};

std::vector<double> measure_exponent(std::vector<int> value_storage_,double xmin_){
            int num_ = value_storage_.size();
            double num = 0;
			
            std::vector<double> ret_val;
            double sum = 0;
            for (int i = 0; i < num_; i++){
                if (value_storage_[i] >= xmin_){
                    num += 1;
                    sum += log(value_storage_[i]/(xmin_-0.5));
                }
            }

            double gamma_ = (double)1 + (double)num/sum;
            if (sum == 0){
                gamma_ = 0;
            }
            ret_val.push_back(gamma_);
            ret_val.push_back((gamma_-1)/std::sqrt((double)num));
            return ret_val;
        }

std::vector<double> convVectItD(std::vector<int> vector){
    std::vector<double> container;
    for (int i = 0; i < vector.size(); i++){
        container.push_back(double(vector[i]));
    }
    return container;
}

template <typename T>
std::vector<double> calcStat(T data){
    double mean = 0;
    double squaremean = 0;
    std::vector<double> retval;
    if (data.size() > 1){
        for (int i = 0; i < data.size(); i++){
            mean += data[i];
            squaremean += data[i]*data[i];
        }
        mean /= (double)data.size();
        squaremean /= (double)data.size();
        retval.push_back(mean);
        retval.push_back(std::sqrt(squaremean-mean*mean)/std::sqrt((double)data.size()));
    }
	else if (data.size() == 1){
		retval.push_back(data[0]);
		retval.push_back(0);
	}
    else {
        retval.push_back(0);
        retval.push_back(0);
    }

    return retval;
} 

std::vector<int> remove_element(std::vector<int> vect, int element){
    int size = vect.size();
    bool trigger = true;
    int i = 0;
    while (trigger == true) {
        if (vect[i] == element){
            vect.begin();
            vect.begin()+1;
            vect.erase(vect.begin() + i);
            trigger = false;
        }
        i++;
        if (i == size){
            trigger = false;
        }
    }
    return vect;
}

int sgn(double num){
	int ret_val;
	if (num == 0){
		ret_val = 0;
	}
	if (num > 0){
		ret_val = 1;
	}

	if (num < 0){
		ret_val = -1;
	}
	return ret_val;
}

int divmod(double num){ 
	int ret_val = (int)num;
	if (num < 0){
		ret_val -=1;
	}
	return ret_val;
}

class histogram{

	private:
		double min_;
        
        std::string name_;
		double max_;
		std::vector<int> container_;
		std::vector<double> norm_container_;
		int num_bin_;
		double step_;
		int counter;
	
	public:
        histogram(double min, double max, int num_bin){
			counter = 0;
			min_ = min;
			max_ = max;
			num_bin_ = num_bin;
			for (int i = 0; i < num_bin_; i++){
				container_.push_back(0);
				norm_container_.push_back(0);
			}
			step_ = (double)(max_-min_)/(double)num_bin_;
		}
		
		void bin(double val){
			counter += 1; 
			if (val > max_ || val < min_){

			}
			
			else{
				int index = divmod((val-min_)/step_);
				container_[index] += 1;
			}
		}
		
		void printdf(std::string name){ 
			double norm = 0;
            name_ = name;
            std::string filenamedf_;
            filenamedf_.append("df");
            filenamedf_.append(name_);
            filenamedf_.append(".dat");
			FILE *data = fopen(filenamedf_.c_str(),"w");
			for (int i = 0; i < num_bin_; i++){
				norm += container_[i];
				norm_container_[i] = (double)container_[i];
			}
			for (int i = 0; i < num_bin_; i++){
				norm_container_[i] /= counter*step_;
				fprintf(data,"%f %f \n",((double)i+0.5)*step_ + min_, norm_container_[i]);
			}
			fclose(data);
		}

        void printcdf(std::string name){
			double norm = 0;
            double printpar = 0;
            std::string filenamecdf_;
            filenamecdf_.append("cdf");
            filenamecdf_.append(name_);
            filenamecdf_.append(".dat");
			FILE *data = fopen(filenamecdf_.c_str(),"w");
			for (int i = 0; i < num_bin_; i++){
				norm += container_[i];
				norm_container_[i] = (double)container_[i];
			}
			for (int i = 0; i < num_bin_; i++){
				norm_container_[i] /= counter;
                printpar += norm_container_[i];
				fprintf(data,"%f %f \n",((double)i+1)*step_ + min_, printpar);
			}
			fclose(data);
		}
};

class powerlawutil{
    private:
        std::vector<double> value_storage_;
        std::vector<double> xvalues_;
        std::vector<double> yvalues_;
        int num_;
        double xmin_,xmax_;
        double gamma_;

    public:
        powerlawutil(){
            xmin_ = 1;
            
        };
        powerlawutil(double xmin){
            xmin_ = xmin;
            
        }
        void store(double value){
            value_storage_.push_back(value);
        }
        void printcdf(std::string filename){
            std::sort(value_storage_.begin(),value_storage_.end());
            num_ = value_storage_.size();
            for (int i = 0; i < num_; i++){
                yvalues_.push_back((double)1-(double)i/(double)num_);
            }
            filename.append("plcdf.dat");
            FILE *data = fopen(filename.c_str(),"w");
            for (int i = 0; i < num_; i++){
                fprintf(data,"%f %f \n",value_storage_[i],yvalues_[i]);
            }
            fclose(data);
        }
        std::vector<double> calculateExponentCont(void){
            num_ = value_storage_.size();
            double num = 0;
            std::vector<double> ret_val;
            double sum = 0;
            for (int i = 0; i < num_; i++){
                if (value_storage_[i] >= xmin_){
                    num += 1;
                    sum += log(value_storage_[i]/xmin_);
                }
            }

            gamma_ = (double)1 + (double)num/sum;
            ret_val.push_back(gamma_);
            ret_val.push_back((gamma_-1)/std::sqrt((double)num));
            return ret_val;
        }
        std::vector<double> calculateExponentDisc(void){
            num_ = value_storage_.size();
            double num = 0;
            std::vector<double> ret_val;
            double sum = 0;
            for (int i = 0; i < num_; i++){
                if (value_storage_[i] >= xmin_){
                    num += 1;
                    sum += log(value_storage_[i]/(xmin_-0.5));
                }
            }

            gamma_ = (double)1 + (double)num/sum;
            if (sum == 0){
                gamma_ = 0;
            }
            ret_val.push_back(gamma_);
            ret_val.push_back((gamma_-1)/std::sqrt((double)num));
            return ret_val;
        }
        int getNum(void){
            num_ = value_storage_.size();
            return num_;
        }

};

int factorial(int num){
	int result=1;
	for (int i=1; i<=num; ++i){
		result*=i;}
	return result;
}

int round (double num){
    num = num - 0.5;
    int retval = (int) num;
    return retval + 1;
}

std::vector<double> linear_regression(std::vector<double> y, std::vector<double> x, int min, int max){

	std::vector<double> retval;
	if (max > y.size() - 1 || min < 0 || min >= max || y.size() != x.size()){
		std::cout << "error in linear_regression\n";
	}
	int len = max-min;
	double Stt = 0,b = 0,a,Sx = 0,Sy = 0,S;
	S = (double)len;
	for (int i = min; i < max; i++){
		Sx += (double)x[i];
		Sy += (double)y[i];
	}
	for (int i = min; i < max; i++){
		Stt += pow((double)x[i] - Sx/S,2);
	}
	for (int i = min; i < max; i++){
		b += ((double)x[i]-Sx/S)*(double)y[i];
	}
	b /= Stt;
	a = (Sy - Sx*b)/S;
	retval.push_back(b);
	retval.push_back(a);
	return retval;
}

}
#endif //BENCE_UTILITIES_H
